# Supplementary material for: Machine learning analysis of Drosophila testis transcriptomic data reveals potential regulatory sequences
Source: BioData Min. 2026 Mar 31;19:37. doi: 10.1186/s13040-026-00552-2 (PMC13162424; doi:10.1186/s13040-026-00552-2)
Supplement: Supplementary file 5 — Supplementary Material 5: Additional file S5 Position weight matrices of identified motifs. [file 13040_2026_552_MOESM5_ESM.zip]

Archive with 43 entries (43 files):
- 14_YMGTTTY_counts_47.txt
- 14_VVAMTCRSAGCMACMVSWRCRC_counts.txt
- 14_TTYDDWTTTTTTYTTTTY_counts.txt
- 14_TWYAWWTTTTTTTTTTTYHYWAAAAH_counts(1).txt
- 14_TWYAWWTTTTTTTTTTTYHYWAAAAH_counts.txt
- 14_TTAWAMWNHCRAAAWTTT_counts.txt
- 14_RAAHAVAAVCAAAAATTT_counts.txt
- 14_MAAAATTTYDR2_counts.txt
- 14_MAAAATTTYDR_counts.txt
- 14_ATTTBDWCAAW_counts.txt
- 14_AMRAAAAAHWYHRAAAAW_counts.txt
- 14_AGCAACA_counts_65.txt
- 14_AATTT_counts_81.txt
- 14_AAATTTS_counts_88.txt
- 14_AAATTTS_2_counts_88.txt
- 13_TSMSMVTGHGGMRRMKVCRGNBMYCMGRVAGKCMAGCHAGCYGASCM_counts.txt
- 13_SSACRCM_counts_26.txt
- 13_SHGCAGC_counts_82.txt
- 13_MDSCASCVRMGCMMRCAVMSMMCSMM_counts.txt
- 13_CGACGMC_counts_18.txt
- 13_BAAAAAHAAAAAAAAAAWWWAMAAAA_counts.txt
- 13_AWWWAAWAAAAAAWAWAMAAAA_counts.txt
- 13_AWHWAAWAAAAAAWAAAAAAAA_counts.txt
- 13_AVVMACASMVRMMVMMRBMCMM_counts.txt
- 13_AMAAAAAAAAAAAMAAAA_counts.txt
- 13_AAATT_counts_216.txt
- 13_AAATT_counts(1).txt
- 13_AAATT_counts.txt
- 13_AAAMAAA_counts_177.txt
- 11_WAAAAWWHHAAAAAAAAA_counts.txt
- 11_WAAAAHAAAAAAMAAACADAAA_counts.txt
- 11_SMGCAGC_counts_40.txt
- 11_RTAHMGAAMGWATAYSSAAASKTKHRVCVKCNSSMWSA_counts.txt
- 11_MAAAAAAMADAAAAAAAMWWAMAAMAADDDAWAAAWAA_counts.txt
- 11_HGGCTGY_counts_27.txt
- 11_CRVCAGSMRSNGHBCCDKCARCDSSM_counts.txt
- 11_CMBCVGVHGCAGCRGCAR_counts.txt
- 11_CACYHCC_counts_26.txt
- 11_AWAWAAA_counts_134.txt
- 11_AMAAAAA_counts_99.txt
- 11_AAWHDMRNAATTTTTGRADKVMYWAAYMAAAAHDAAWC_counts.txt
- 11_AATTT_counts_61.txt
- 11_AAAAAHAAVAAAAAWAMHWAAAAAWW_counts.txt
