# Supplementary material for: Machine learning analysis of Drosophila testis transcriptomic data reveals potential regulatory sequences
Source: BioData Min. 2026 Mar 31;19:37. doi: 10.1186/s13040-026-00552-2 (PMC13162424; doi:10.1186/s13040-026-00552-2)
Supplement: Supplementary file 5 — Supplementary Material 5: Additional file S5 Position weight matrices of identified motifs. [file 13040_2026_552_MOESM5_ESM.zip › 14_YMGTTTY_counts_47.txt]

  11    0   10   26
   0    0    0   47
   0    0    0   47
   0   30    0   17
  20   20    6    1
   0    0   47    0
   4    6    0   37
   0    0    0   47
   0   12    0   35
   0   29    0   18
