# Supplementary material for: Machine learning analysis of Drosophila testis transcriptomic data reveals potential regulatory sequences
Source: BioData Min. 2026 Mar 31;19:37. doi: 10.1186/s13040-026-00552-2 (PMC13162424; doi:10.1186/s13040-026-00552-2)
Supplement: Supplementary file 5 — Supplementary Material 5: Additional file S5 Position weight matrices of identified motifs. [file 13040_2026_552_MOESM5_ESM.zip › 14_VVAMTCRSAGCMACMVSWRCRC_counts.txt]

  17   18    0    0
  17    9    1    8
  14   13    8    0
   7   11   14    3
  13   13    9    0
  23    6    3    3
  11   13    6    5
   3    6    8   18
   0   24    5    6
  12    2   21    0
   0   21   11    3
  30    0    5    0
   3    8   24    0
   0   31    4    0
  20   13    2    0
  29    0    6    0
   0   33    2    0
  21   11    0    3
  13   10    9    3
   2   13   20    0
  18    0    3   14
  16    2   11    6
   5   19    7    4
  14    0   15    6
   0   26    4    5
