# Supplementary material for: Machine learning analysis of Drosophila testis transcriptomic data reveals potential regulatory sequences
Source: BioData Min. 2026 Mar 31;19:37. doi: 10.1186/s13040-026-00552-2 (PMC13162424; doi:10.1186/s13040-026-00552-2)
Supplement: Supplementary file 5 — Supplementary Material 5: Additional file S5 Position weight matrices of identified motifs. [file 13040_2026_552_MOESM5_ESM.zip › 14_TTYDDWTTTTTTYTTTTY_counts.txt]

  25    8    0   14
  13    0    0   34
   7    0    0   40
   0    0    0   47
   7    0    0   40
   1   25    4   17
  16    0   19   12
  15    5   13   14
  20    0    0   27
   9    6   10   22
   3    8    0   36
   0    8    3   36
   0    1    0   46
   0    0    2   45
   0    7    7   33
   6   15    0   26
  12    0    8   27
  10   10    2   25
   0   10    0   37
   6    0    0   41
   1   17    6   23
