# Supplementary material for: Machine learning analysis of Drosophila testis transcriptomic data reveals potential regulatory sequences
Source: BioData Min. 2026 Mar 31;19:37. doi: 10.1186/s13040-026-00552-2 (PMC13162424; doi:10.1186/s13040-026-00552-2)
Supplement: Supplementary file 5 — Supplementary Material 5: Additional file S5 Position weight matrices of identified motifs. [file 13040_2026_552_MOESM5_ESM.zip › 14_TWYAWWTTTTTTTTTTTYHYWAAAAH_counts(1).txt]

  29   18    0   14
   7    4   11   39
  12    8    0   41
   0    4    6   51
  21   10    0   30
   3   31   10   17
  37    0   15    9
  27    7   12   15
  21    0    3   37
  15    3    3   40
   1    7    3   50
   0    4    0   57
  10    8    2   41
   3    0   12   46
   2    0   15   44
  10   10    4   37
  16    0    6   39
  12   13    0   36
   0   14    2   45
   3    0    1   57
   3   19   10   29
  23   12    3   23
   3   21    3   34
  30    6    0   25
  34   11    9    7
  38   13    3    7
  52    4    1    4
  44    2    3   12
  21   19    2   19
