# Supplementary material for: Machine learning analysis of Drosophila testis transcriptomic data reveals potential regulatory sequences
Source: BioData Min. 2026 Mar 31;19:37. doi: 10.1186/s13040-026-00552-2 (PMC13162424; doi:10.1186/s13040-026-00552-2)
Supplement: Supplementary file 5 — Supplementary Material 5: Additional file S5 Position weight matrices of identified motifs. [file 13040_2026_552_MOESM5_ESM.zip › 14_TTAWAMWNHCRAAAWTTT_counts.txt]

   1    1    1   33
   0    0    4   32
   0    0    0   36
   1    1    8   26
   0    0    7   29
  20    9    1    6
  18    4    0   14
  22    0    5    9
  17    9    3    7
  19    3    3   11
  11    9   10    6
  12    8    4   12
   8   19    2    7
  19    1   11    5
  34    0    2    0
  34    2    0    0
  29    0    0    7
  15    0    0   21
   0    0    0   36
   0    1    0   35
   0    0   10   26
