# Supplementary material for: Machine learning analysis of Drosophila testis transcriptomic data reveals potential regulatory sequences
Source: BioData Min. 2026 Mar 31;19:37. doi: 10.1186/s13040-026-00552-2 (PMC13162424; doi:10.1186/s13040-026-00552-2)
Supplement: Supplementary file 5 — Supplementary Material 5: Additional file S5 Position weight matrices of identified motifs. [file 13040_2026_552_MOESM5_ESM.zip › 14_RAAHAVAAVCAAAAATTT_counts.txt]

  50   11    4    0
  30   30    5    0
  55    8    2    0
  32   12   21    0
  53    0    0   12
  45    5    8    7
  22   22    8   13
  41   14   10    0
  30   19   15    1
  57    3    5    0
  59    1    0    5
  17   19   29    0
  15   35    1   14
  46    0   17    2
  47    0   18    0
  41   12    0   12
  57    0    0    8
  36    0   15   14
   2    0    0   63
  13   12    8   32
   5    4   16   40
