# Supplementary material for: Machine learning analysis of Drosophila testis transcriptomic data reveals potential regulatory sequences
Source: BioData Min. 2026 Mar 31;19:37. doi: 10.1186/s13040-026-00552-2 (PMC13162424; doi:10.1186/s13040-026-00552-2)
Supplement: Supplementary file 5 — Supplementary Material 5: Additional file S5 Position weight matrices of identified motifs. [file 13040_2026_552_MOESM5_ESM.zip › 14_MAAAATTTYDR2_counts.txt]

  45    0   13   30
  45    9   18   16
  65   22    0    1
  41   30    0   17
  60   14    0   14
  77   11    0    0
  83    0    2    3
  72    0    0   16
  15    7    0   66
   5    0    0   83
  12    4    0   72
   1   43   14   30
  31   13   25   19
  52    0   31    5
