# Supplementary material for: Machine learning analysis of Drosophila testis transcriptomic data reveals potential regulatory sequences
Source: BioData Min. 2026 Mar 31;19:37. doi: 10.1186/s13040-026-00552-2 (PMC13162424; doi:10.1186/s13040-026-00552-2)
Supplement: Supplementary file 5 — Supplementary Material 5: Additional file S5 Position weight matrices of identified motifs. [file 13040_2026_552_MOESM5_ESM.zip › 14_ATTTBDWCAAW_counts.txt]

  36    0   17    0
  47    0    6    0
  53    0    0    0
  39    0    3   11
  14    3    0   36
   0    0    0   53
   0    0    0   53
   0   13   15   25
  17    0   19   17
  24    0    7   22
   0   31    8   14
  43    0    6    4
  34    5   14    0
  27    4    3   19
