# Supplementary material for: Machine learning analysis of Drosophila testis transcriptomic data reveals potential regulatory sequences
Source: BioData Min. 2026 Mar 31;19:37. doi: 10.1186/s13040-026-00552-2 (PMC13162424; doi:10.1186/s13040-026-00552-2)
Supplement: Supplementary file 5 — Supplementary Material 5: Additional file S5 Position weight matrices of identified motifs. [file 13040_2026_552_MOESM5_ESM.zip › 14_AMRAAAAAHWYHRAAAAW_counts.txt]

  33    4   18    2
  52    0    0    5
  49    0    4    4
  29    7   13    8
  28   18    0   11
  27    1   16   13
  42    7    8    0
  51    3    0    3
  57    0    0    0
  43    3    7    4
  35    2   11    9
  19   13    8   17
  32    0    0   25
  10   16    7   24
  17   17    0   23
  23    7   27    0
  43    0    8    6
  54    0    3    0
  51    0    0    6
  44    0    0   13
  21    0    4   32
