# Supplementary material for: Machine learning analysis of Drosophila testis transcriptomic data reveals potential regulatory sequences
Source: BioData Min. 2026 Mar 31;19:37. doi: 10.1186/s13040-026-00552-2 (PMC13162424; doi:10.1186/s13040-026-00552-2)
Supplement: Supplementary file 5 — Supplementary Material 5: Additional file S5 Position weight matrices of identified motifs. [file 13040_2026_552_MOESM5_ESM.zip › 14_AGCAACA_counts_65.txt]

  16   32    7   10
  35    0   30    0
   0   30   35    0
  62    3    0    0
   0    9   56    0
   0   65    0    0
  35   15   10    5
  59    3    3    0
   6   47   12    0
  56    6    0    3
