# Supplementary material for: Machine learning analysis of Drosophila testis transcriptomic data reveals potential regulatory sequences
Source: BioData Min. 2026 Mar 31;19:37. doi: 10.1186/s13040-026-00552-2 (PMC13162424; doi:10.1186/s13040-026-00552-2)
Supplement: Supplementary file 5 — Supplementary Material 5: Additional file S5 Position weight matrices of identified motifs. [file 13040_2026_552_MOESM5_ESM.zip › 14_AAATTTS_counts_88.txt]

  49   30    0    9
  46   13    3   26
  83    0    2    3
  85    1    1    1
  82    6    0    0
  63    0    0   25
  18    0    0   70
   3    0    0   85
   5   19    5   59
   0   28   50   10
