# Supplementary material for: Machine learning analysis of Drosophila testis transcriptomic data reveals potential regulatory sequences
Source: BioData Min. 2026 Mar 31;19:37. doi: 10.1186/s13040-026-00552-2 (PMC13162424; doi:10.1186/s13040-026-00552-2)
Supplement: Supplementary file 5 — Supplementary Material 5: Additional file S5 Position weight matrices of identified motifs. [file 13040_2026_552_MOESM5_ESM.zip › 13_TSMSMVTGHGGMRRMKVCRGNBMYCMGRVAGKCMAGCHAGCYGASCM_counts.txt]

  12    5    3    0
   3    2   12    3
   0    3   14    3
   0    3    0   17
   0   11    6    3
   6    8    3    3
   2    9    6    3
   8    9    3    0
   6    8    6    0
   3    0    3   14
   0    5   15    0
   6    5    0    9
   0    0   17    3
   0    0   17    3
   6   11    0    3
   9    2    6    3
   9    0   11    0
   8    6    3    3
   0    3   11    6
   5    6    9    0
   0   15    3    2
   9    0    9    2
   0    2   15    3
   3    5    6    6
   0    6    8    6
   8    6    3    3
   0    9    2    9
   3   14    3    0
   9    8    0    3
   5    0   15    0
   6    0   11    3
   9    6    5    0
  15    2    0    3
   5    0   15    0
   3    3    5    9
   0   14    0    6
   9   11    0    0
  17    0    3    0
   6    0   14    0
   0   14    6    0
   6    8    0    6
  17    3    0    0
   3    3   14    0
   0   20    0    0
   3    5    3    9
   5    3   12    0
  15    3    2    0
   3    6   11    0
   0   15    0    5
   8   12    0    0
