# Supplementary material for: Machine learning analysis of Drosophila testis transcriptomic data reveals potential regulatory sequences
Source: BioData Min. 2026 Mar 31;19:37. doi: 10.1186/s13040-026-00552-2 (PMC13162424; doi:10.1186/s13040-026-00552-2)
Supplement: Supplementary file 5 — Supplementary Material 5: Additional file S5 Position weight matrices of identified motifs. [file 13040_2026_552_MOESM5_ESM.zip › 13_SSACRCM_counts_26.txt]

   0   26    0    0
  26    0    0    0
   0   26    0    0
   0   10   13    3
   0   13   13    0
  25    1    0    0
   0   26    0    0
  10    1   15    0
   0   26    0    0
   9   17    0    0
