# Supplementary material for: Machine learning analysis of Drosophila testis transcriptomic data reveals potential regulatory sequences
Source: BioData Min. 2026 Mar 31;19:37. doi: 10.1186/s13040-026-00552-2 (PMC13162424; doi:10.1186/s13040-026-00552-2)
Supplement: Supplementary file 5 — Supplementary Material 5: Additional file S5 Position weight matrices of identified motifs. [file 13040_2026_552_MOESM5_ESM.zip › 13_SHGCAGC_counts_82.txt]

   0   81    1    0
  51    0   22    9
  16    1   65    0
   0   52   30    0
  31   23    9   19
   0    0   82    0
   0   58   24    0
  46   21    0   15
   0    5   77    0
   0   82    0    0
