# Supplementary material for: Machine learning analysis of Drosophila testis transcriptomic data reveals potential regulatory sequences
Source: BioData Min. 2026 Mar 31;19:37. doi: 10.1186/s13040-026-00552-2 (PMC13162424; doi:10.1186/s13040-026-00552-2)
Supplement: Supplementary file 5 — Supplementary Material 5: Additional file S5 Position weight matrices of identified motifs. [file 13040_2026_552_MOESM5_ESM.zip › 13_MDSCASCVRMGCMMRCAVMSMMCSMM_counts.txt]

  13   87   37    9
  59   58   14   15
   9   66   54   17
  56   67    3   20
  36   14   64   32
  26   52   58   10
  35   72   26   13
  85   38   23    0
  26   48   65    7
  31   83   27    5
  65   39   42    0
  62   19   62    3
  39   61   30   16
  22   15   89   20
  16   93   24   13
  45   87    6    8
  82   44   20    0
  81   21   42    2
  26  110   10    0
  86    4   41   15
  30   50   48   18
  76   66    3    1
  29   68   49    0
  79   43   24    0
  54   47   22   23
  31   70   25   20
   7   77   46   16
  69   48   22    7
  63   50   31    2
