# Supplementary material for: Machine learning analysis of Drosophila testis transcriptomic data reveals potential regulatory sequences
Source: BioData Min. 2026 Mar 31;19:37. doi: 10.1186/s13040-026-00552-2 (PMC13162424; doi:10.1186/s13040-026-00552-2)
Supplement: Supplementary file 5 — Supplementary Material 5: Additional file S5 Position weight matrices of identified motifs. [file 13040_2026_552_MOESM5_ESM.zip › 13_BAAAAAHAAAAAAAAAAWWWAMAAAA_counts.txt]

  96   40   28   59
  49   62   29   83
  63   65   33   62
  16   94   47   66
 197   12   10    4
 140   52   22    9
 195    9   16    3
 144   25   15   39
 144    3   23   53
  90   45   18   70
 141   26    5   51
 113   34   28   48
 129   44   18   32
 127   40   13   43
 174   24    1   24
 187   21    1   14
 177   31   14    1
 167   13   21   22
 161   31    4   27
 143   25   23   32
 132   16    1   74
  83   40   32   68
 117   15   11   80
 118   40   26   39
  95   66   30   32
 187   11   21    4
 196   20    7    0
 202    9   12    0
 172   32    0   19
