# Supplementary material for: Machine learning analysis of Drosophila testis transcriptomic data reveals potential regulatory sequences
Source: BioData Min. 2026 Mar 31;19:37. doi: 10.1186/s13040-026-00552-2 (PMC13162424; doi:10.1186/s13040-026-00552-2)
Supplement: Supplementary file 5 — Supplementary Material 5: Additional file S5 Position weight matrices of identified motifs. [file 13040_2026_552_MOESM5_ESM.zip › 13_AWWWAAWAAAAAAWAWAMAAAA_counts.txt]

 124   57   12   14
 165   18   24    0
 153   35    9   10
 161   10    5   31
  98   10   40   59
 103   40   12   52
 100   23   12   72
 152   10   24   21
 104   42   33   28
 103   26   18   60
 146   19    2   40
 166   26    5   10
 186    7    9    5
 174   14   13    6
 154   11    6   36
 138   15   33   21
  78   42    0   87
 106   33   19   49
 108   20   18   61
 155    4   32   16
  78   74   19   36
 183    1   13   10
 199    8    0    0
 196    3    8    0
 152   12    0   43
