# Supplementary material for: Machine learning analysis of Drosophila testis transcriptomic data reveals potential regulatory sequences
Source: BioData Min. 2026 Mar 31;19:37. doi: 10.1186/s13040-026-00552-2 (PMC13162424; doi:10.1186/s13040-026-00552-2)
Supplement: Supplementary file 5 — Supplementary Material 5: Additional file S5 Position weight matrices of identified motifs. [file 13040_2026_552_MOESM5_ESM.zip › 13_AWHWAAWAAAAAAWAAAAAAAA_counts.txt]

 109   16   20   26
 123   28    8   12
 141    5   25    0
  91   34    2   44
 107    0    9   55
  78   43    5   45
  88   16    2   65
 129    5   24   13
 124   11   14   22
  94   15    0   62
 113   24    5   29
 136    6    3   26
 124   18   15   14
 115    3   37   16
 118    0    0   53
 101   10   25   35
  89   31    0   51
 119   14    9   29
 122   37    3    9
 123    0   23   25
 102   42   12   15
 144   23    4    0
 167    2    2    0
 143   18    0   10
 123    3    6   39
