# Supplementary material for: Machine learning analysis of Drosophila testis transcriptomic data reveals potential regulatory sequences
Source: BioData Min. 2026 Mar 31;19:37. doi: 10.1186/s13040-026-00552-2 (PMC13162424; doi:10.1186/s13040-026-00552-2)
Supplement: Supplementary file 5 — Supplementary Material 5: Additional file S5 Position weight matrices of identified motifs. [file 13040_2026_552_MOESM5_ESM.zip › 13_AVVMACASMVRMMVMMRBMCMM_counts.txt]

  23   33   65   12
  39   56   13   25
  22   98    8    5
 102   11   16    4
  34   48   46    5
  44   40   49    0
  37   64   28    4
  87   23   17    6
  30   82   21    0
  84   12   37    0
  26   58   38   11
  63   52    6   12
  55   48   30    0
  61   23   49    0
  46   84    3    0
  73   55    5    0
  40   55   38    0
  80   51    2    0
  44   62   27    0
  67   15   34   17
   9   56   33   35
  50   58   24    1
  26   78   29    0
  85   45    3    0
  43   60   25    5
