# Supplementary material for: Machine learning analysis of Drosophila testis transcriptomic data reveals potential regulatory sequences
Source: BioData Min. 2026 Mar 31;19:37. doi: 10.1186/s13040-026-00552-2 (PMC13162424; doi:10.1186/s13040-026-00552-2)
Supplement: Supplementary file 5 — Supplementary Material 5: Additional file S5 Position weight matrices of identified motifs. [file 13040_2026_552_MOESM5_ESM.zip › 13_AMAAAAAAAAAAAMAAAA_counts.txt]

  86   49   17   27
 123   13   11   32
 109   29    3   38
 123    6    9   41
 102   53    6   18
 145    5    1   28
 128    6    0   45
 124   10    9   36
 115    0   14   50
 150   27    0    2
 136    3   13   27
 127    9   29   14
 115   17    0   47
  91   26   25   37
  97   39    1   42
 154    8    9    8
 103   74    0    2
 176    0    3    0
 137   39    0    3
 163    0    0   16
 139   12    0   28
