# Supplementary material for: Machine learning analysis of Drosophila testis transcriptomic data reveals potential regulatory sequences
Source: BioData Min. 2026 Mar 31;19:37. doi: 10.1186/s13040-026-00552-2 (PMC13162424; doi:10.1186/s13040-026-00552-2)
Supplement: Supplementary file 5 — Supplementary Material 5: Additional file S5 Position weight matrices of identified motifs. [file 13040_2026_552_MOESM5_ESM.zip › 11_WAAAAWWHHAAAAAAAAA_counts.txt]

  46    2    3   20
  50   13    2    6
  26   10   10   25
  40    7    1   23
  58   10    0    3
  67    3    1    0
  59    3    7    2
  69    2    0    0
  45    3    0   23
  35    0    0   36
  18   28    9   16
  26   19    3   23
  55    0   10    6
  61    1    5    4
  56   15    0    0
  46    7    0   18
  50    0    6   15
  48    7    0   16
  66    0    0    5
  63    0    1    7
  49   11    0   11
