# Supplementary material for: Machine learning analysis of Drosophila testis transcriptomic data reveals potential regulatory sequences
Source: BioData Min. 2026 Mar 31;19:37. doi: 10.1186/s13040-026-00552-2 (PMC13162424; doi:10.1186/s13040-026-00552-2)
Supplement: Supplementary file 5 — Supplementary Material 5: Additional file S5 Position weight matrices of identified motifs. [file 13040_2026_552_MOESM5_ESM.zip › 11_WAAAAHAAAAAAMAAACADAAA_counts.txt]

  54   28    3    3
  75    3   10    0
  57   27    3    1
  49   13    0   26
  66   12    1    9
  69   14    0    5
  70    0    1   17
  63    7   16    2
  33   29    5   21
  50   11   14   13
  68   19    0    1
  52   16    6   14
  64    4    9   11
  49   23    3   13
  62    9   10    7
  56   29    0    3
  79    6    0    3
  48   17   13   10
  52   16    3   17
  17   55    2   14
  50   12   20    6
  33   13   20   22
  76    7    4    1
  73   12    0    3
  79    6    2    1
