# Supplementary material for: Machine learning analysis of Drosophila testis transcriptomic data reveals potential regulatory sequences
Source: BioData Min. 2026 Mar 31;19:37. doi: 10.1186/s13040-026-00552-2 (PMC13162424; doi:10.1186/s13040-026-00552-2)
Supplement: Supplementary file 5 — Supplementary Material 5: Additional file S5 Position weight matrices of identified motifs. [file 13040_2026_552_MOESM5_ESM.zip › 11_SMGCAGC_counts_40.txt]

   0   35    5    0
  19    7   14    0
   0    0   32    8
   0   16   24    0
  25   15    0    0
   0    0   40    0
   0   38    2    0
  34    6    0    0
   0    0   38    2
   0   27   12    1
