# Supplementary material for: Machine learning analysis of Drosophila testis transcriptomic data reveals potential regulatory sequences
Source: BioData Min. 2026 Mar 31;19:37. doi: 10.1186/s13040-026-00552-2 (PMC13162424; doi:10.1186/s13040-026-00552-2)
Supplement: Supplementary file 5 — Supplementary Material 5: Additional file S5 Position weight matrices of identified motifs. [file 13040_2026_552_MOESM5_ESM.zip › 11_RTAHMGAAMGWATAYSSAAASKTKHRVCVKCNSSMWSA_counts.txt]

  15    0    2    5
   3    3   16    0
   3    2   17    0
   9    4    9    0
   3    5    0   14
  14    3    5    0
  10    6    0    6
  12   10    0    0
   5    0   17    0
  15    3    4    0
  16    0    3    3
  12    6    4    0
   3    2   15    2
  11    1    3    7
  13    2    6    1
   4    2    2   14
  14    1    4    3
   1    7    4   10
   0   12    7    3
   5    6   11    0
  15    0    5    2
  21    0    1    0
  22    0    0    0
   4    6    9    3
   1    3    8   10
   4    4    2   12
   1    0   10   11
   5    8    0    9
   8    2   12    0
   6    9    7    0
   1   14    4    3
   9    8    5    0
   3    0   10    9
   5   13    0    4
   8    4    5    5
   0    7   14    1
   1    8   13    0
  11    9    1    1
   7    0    4   11
   3   12    7    0
  17    5    0    0
