# Supplementary material for: Machine learning analysis of Drosophila testis transcriptomic data reveals potential regulatory sequences
Source: BioData Min. 2026 Mar 31;19:37. doi: 10.1186/s13040-026-00552-2 (PMC13162424; doi:10.1186/s13040-026-00552-2)
Supplement: Supplementary file 5 — Supplementary Material 5: Additional file S5 Position weight matrices of identified motifs. [file 13040_2026_552_MOESM5_ESM.zip › 11_MAAAAAAMADAAAAAAAMWWAMAAMAADDDAWAAAWAA_counts.txt]

  23   41    4    3
  16   33    4   18
  37   16    9    9
  35   23    1   12
  37   18    4   12
  47    3    4   17
  48   12    3    8
  55    6    0   10
  48    6    0   17
  43    8    6   14
  39   20    0   12
  43   15    9    4
  26   11   21   13
  44   11    5   11
  49    9    6    7
  57    0    9    5
  45    7    3   16
  49   17    1    4
  43   16    1   11
  46    2   10   13
  28   33    8    2
  32   15    7   17
  29   13    5   24
  63    1    7    0
  44   25    0    2
  55   10    3    3
  51    9    0   11
  40   24    6    1
  46   20    2    3
  47    7   10    7
  21    8   14   28
  24    1   19   27
  22   10   17   22
  37   16   15    3
  32   11    2   26
  42   19    0   10
  43   19    5    4
  55   10    2    4
  23   11    1   36
  67    0    2    2
  52    7   10    2
