# Supplementary material for: Machine learning analysis of Drosophila testis transcriptomic data reveals potential regulatory sequences
Source: BioData Min. 2026 Mar 31;19:37. doi: 10.1186/s13040-026-00552-2 (PMC13162424; doi:10.1186/s13040-026-00552-2)
Supplement: Supplementary file 5 — Supplementary Material 5: Additional file S5 Position weight matrices of identified motifs. [file 13040_2026_552_MOESM5_ESM.zip › 11_CRVCAGSMRSNGHBCCDKCARCDSSM_counts.txt]

   4   23   22    0
  21   10    5   13
   9   20   12    8
   7   29   13    0
  14    9   19    7
  21   13   11    4
   0   46    3    0
  29    3    8    9
   2    4   39    4
   0   23   19    7
  14   23    8    4
  17    7   19    6
   7   25   13    4
  16   16    9    8
   4   10   26    9
  21   16    1   11
   0   12   20   17
   1   34   14    0
   0   44    3    2
  23    1   12   13
   3    8   22   16
   7   41    0    1
  33    8    6    2
  14    7   23    5
   1   38    2    8
  15    0   12   22
   0   17   32    0
   9   26   14    0
  16   20    4    9
