# Supplementary material for: Machine learning analysis of Drosophila testis transcriptomic data reveals potential regulatory sequences
Source: BioData Min. 2026 Mar 31;19:37. doi: 10.1186/s13040-026-00552-2 (PMC13162424; doi:10.1186/s13040-026-00552-2)
Supplement: Supplementary file 5 — Supplementary Material 5: Additional file S5 Position weight matrices of identified motifs. [file 13040_2026_552_MOESM5_ESM.zip › 11_CMBCVGVHGCAGCRGCAR_counts.txt]

  22   30    8    0
  50    5    0    5
   0    9   31   20
   7   35    6   12
  24   22    8    6
   5   16   21   18
  11   40    9    0
  20   13   22    5
   7   12   36    5
  12   24   18    6
  19   19    7   15
   7    2   36   15
   0   53    7    0
  46   13    1    0
   5    1   52    2
  14   32   13    1
  26    9   24    1
   5   11   38    6
   0   60    0    0
  37    8    9    6
  19    0   34    7
