# Supplementary material for: Machine learning analysis of Drosophila testis transcriptomic data reveals potential regulatory sequences
Source: BioData Min. 2026 Mar 31;19:37. doi: 10.1186/s13040-026-00552-2 (PMC13162424; doi:10.1186/s13040-026-00552-2)
Supplement: Supplementary file 5 — Supplementary Material 5: Additional file S5 Position weight matrices of identified motifs. [file 13040_2026_552_MOESM5_ESM.zip › 11_CACYHCC_counts_26.txt]

   7   19    0    0
   0    0    0   26
   0    2   23    1
   0   18    8    0
  24    0    2    0
   0   24    2    0
   0   17    0    9
  12    7    0    7
   1   25    0    0
   0   26    0    0
