# Supplementary material for: Machine learning analysis of Drosophila testis transcriptomic data reveals potential regulatory sequences
Source: BioData Min. 2026 Mar 31;19:37. doi: 10.1186/s13040-026-00552-2 (PMC13162424; doi:10.1186/s13040-026-00552-2)
Supplement: Supplementary file 5 — Supplementary Material 5: Additional file S5 Position weight matrices of identified motifs. [file 13040_2026_552_MOESM5_ESM.zip › 11_AWAWAAA_counts_134.txt]

 102   18    0   14
 132    0    0    2
 127    7    0    0
 108    1    0   25
  71   15    0   48
  85   20    0   29
  65   32    0   37
 119    0   15    0
 116   17    0    1
 134    0    0    0
