# Supplementary material for: Machine learning analysis of Drosophila testis transcriptomic data reveals potential regulatory sequences
Source: BioData Min. 2026 Mar 31;19:37. doi: 10.1186/s13040-026-00552-2 (PMC13162424; doi:10.1186/s13040-026-00552-2)
Supplement: Supplementary file 5 — Supplementary Material 5: Additional file S5 Position weight matrices of identified motifs. [file 13040_2026_552_MOESM5_ESM.zip › 11_AMAAAAA_counts_99.txt]

  97    2    0    0
  82   17    0    0
  98    1    0    0
  95    0    0    4
  61   31    0    7
  79   10    0   10
  67    6    2   24
  94    0    5    0
  98    1    0    0
  99    0    0    0
