# Supplementary material for: Machine learning analysis of Drosophila testis transcriptomic data reveals potential regulatory sequences
Source: BioData Min. 2026 Mar 31;19:37. doi: 10.1186/s13040-026-00552-2 (PMC13162424; doi:10.1186/s13040-026-00552-2)
Supplement: Supplementary file 5 — Supplementary Material 5: Additional file S5 Position weight matrices of identified motifs. [file 13040_2026_552_MOESM5_ESM.zip › 11_AAWHDMRNAATTTTTGRADKVMYWAAYMAAAAHDAAWC_counts.txt]

  11   11    5    0
  19    1    7    0
  20    0    1    6
  21    0    5    1
  16    5    2    4
  12    4    0   11
  10    6    3    8
  10    4    6    7
  11    9    4    3
   9    1   12    5
   5    8    7    7
  16    7    3    1
  15    0    7    5
   6    3    5   13
   0    0    7   20
   0    4    4   19
   0    0    6   21
   0    5    4   18
   1    7   19    0
  10    0   15    2
  22    0    4    1
  10    0    8    9
   5    1    7   14
   9   11    6    1
   8   13    2    4
   4   14    0    9
  13    0    3   11
  24    1    0    2
  20    0    5    2
   6    7    0   14
  10   16    0    1
  16    3    5    3
  24    0    2    1
  22    3    2    0
  23    0    4    0
   6    8    1   12
   8    1   10    8
  16    5    6    0
  20    5    0    2
  13    2    2   10
   7   16    0    4
