# Supplementary material for: Machine learning analysis of Drosophila testis transcriptomic data reveals potential regulatory sequences
Source: BioData Min. 2026 Mar 31;19:37. doi: 10.1186/s13040-026-00552-2 (PMC13162424; doi:10.1186/s13040-026-00552-2)
Supplement: Supplementary file 5 — Supplementary Material 5: Additional file S5 Position weight matrices of identified motifs. [file 13040_2026_552_MOESM5_ESM.zip › 11_AATTT_counts_61.txt]

   0   61    0    0
  47   14    0    0
  61    0    0    0
  61    0    0    0
  61    0    0    0
   0    0    0   61
   0    0    0   61
   0   11    7   43
