# Supplementary material for: Machine learning analysis of Drosophila testis transcriptomic data reveals potential regulatory sequences
Source: BioData Min. 2026 Mar 31;19:37. doi: 10.1186/s13040-026-00552-2 (PMC13162424; doi:10.1186/s13040-026-00552-2)
Supplement: Supplementary file 5 — Supplementary Material 5: Additional file S5 Position weight matrices of identified motifs. [file 13040_2026_552_MOESM5_ESM.zip › 11_AAAAAHAAVAAAAAWAMHWAAAAAWW_counts.txt]

  25   33    4   17
  53    0   21    5
  40   23   16    0
  71    0    8    0
  72    4    3    0
  54    1    9   15
  47    8    3   21
  51   14    1   13
  26   22    4   27
  48    9    0   22
  65   12    0    2
  29   19   17   14
  49    3    3   24
  48   13    5   13
  55    0    9   15
  60    1    0   18
  61   11    2    5
  40   13    1   25
  52    0    9   18
  30   28   11   10
  25   17    6   31
  34   15   13   17
  44   20    4   11
  49   19    0   11
  52   19    5    3
  74    0    0    5
  60    7    8    4
  45    3    0   31
  45    5    0   29
