# Supplementary material for: Machine learning analysis of Drosophila testis transcriptomic data reveals potential regulatory sequences
Source: BioData Min. 2026 Mar 31;19:37. doi: 10.1186/s13040-026-00552-2 (PMC13162424; doi:10.1186/s13040-026-00552-2)
Supplement: Supplementary file 8 — Supplementary Material 8: Additional Table S1 Data processing and testis specificity indices. First sheet contains information about processing literature data for both testis specificity calculation and ML approaches. Second sheet contain information on ML parametrisation and workflow. Third sheet contain the tau scores and z-score testis specificity values that were calculated based on Encode, Fly Atlas, Fly Atlas2. [file 13040_2026_552_MOESM8_ESM.xlsx]

## Sheet: data processing
Data processing
Testis specificity		FlyAtlas	FlyAtlas2	modENCODE
	Source publication (additional information):	https://doi.org/10.1038/ng2049	https://doi.org/10.1093/nar/gkx976	https://doi.org/10.1038/nature12962
	Url	http://flyatlas.org/atlas.cgi	https://flyatlas.gla.ac.uk/FlyAtlas2/index.html	http://data.modencode.org/
	technique	anatomy microarray	anatomy RNA-seq	anatomy RNA-seq
	units/read normalisation	arbitrary fluorescence units (GCOS scaling)	FPKM	RPKM
	processing	probe id validation and update	id validation and update	id validation and update
		z-score specificity calculation for each tissue	z-score specificity calculation for each tissue for each 3 replicates	z-score specificity calculation for each tissue
			calculation of mean specificity value for each tissue of the 3 replicates
		minmax normalization (-1, 1)	minmax normalization (-1, 1)	minmax normalization (-1, 1)
	Final score:	Mean of FlyAtlas, FlyAtlas2 and modENCODE scores for testis
ML data - t-SNE, UMAP, XGBoost		Segmented testis	Single cyst sequencing	Larval single cell	Single cell	Fly Cell Atlas
	Source publication (additional information):	https://doi.org/10.1186/s12864-018-5085-z	https://doi.org/10.1242/dev.184259	https://doi.org/10.1038/s41467-021-20897-y	https://doi.org/10.7554/eLife.47138	https://DOI.org/10.1126/science.abk2432
	technique	RNA-seq - isolated segments	RNA-seq - isolate cysts	RNA-seq - single cells	RNA-seq - single cells	RNA-seq - single cells
	units	FPKM	cRPKM	TPM	TPM	UMI
	pre-processing	extraction of total mean expression	extraction of total mean expression	extraction of total mean expression	extraction of total mean expression	mean expression calculation for annotated cell types
						extraction of total mean expression
	specificity	z-score calculation (except mean expression)	z-score calculation (except mean expression)	z-score calculation (except mean expression)	z-score calculation (except mean expression)	z-score calculation (except mean expression)
	pre-processing for ML	z-score standardisation of the whole dataset (0, 1 -- Sci-Kit learn - StandardScaler) (categories in Additional Table S2)

## Sheet: ML processing
ML processing
UMAP	screening parameters	random_state: 8, 42, 106, n_neighbors: 20, 30, 40, 50, 60, 70, 80, 90
	parameters used	random_state=106, n_neighbors=50
t-SNE	screening parameters	Random_state: 8, 42, 100, 106, 110, perplexity: 10, 30, 50, 80, 100, 150 early exaggeration: 5-25 (steps:2), iteration: 1000, 2000, 3000
	parameters	random_state=106, perplexity=100, early_exaggeration=19, n_iter=1000
DBSCAN	screening parameters	epsilon: 0.1, 0.11, 0.12, min_samples: 20 - 95
	paramerers	epsilon: 0.11, 0.12, min_samples: 40, 60, 90
XGBoost	train-test split	80:20 ratio (random state 42)	n - training:test 8816:2203 (total: 11019)
	synthetic minority over-sampling	SMOTE on training data	n - unbalanced --> balanced 7446:1370 --> 7446:7446 (0.8 tsp) 8113:703 --> 8113:8113 (mip) 8370:446 --> 8370:8730 (can) 8067:749 --> 8067:8067 (comr) 7620:1196 --> 7620:7620 (mip, can, comr)
	Bayes search space	max_depth: Integer(2,8), learning_rate: Real(0.001, 1.0, prior='log-uniform'), subsample: Real(0.5, 1.0), colsample_bytree: Real(0.5, 1.0), colsample_bylevel: Real(0.5, 1.0), colsample_bynode : Real(0.5, 1.0), reg_alpha: Real(0.0, 10.0), reg_lambda: Real(0.0, 10.0), gamma: Real(0.0, 10.0)
	BayesSearchCV	cross validation: 10, number of iterations: 50

## Sheet: specificity
FBGN	gene symbol	tsp_encode	tsp_FA	tsp_FA2	testis specificity		tau_encode		Tau_FlyAtlas		Tau_FlyAtlas2		Tau specifficity	if testis							testis specificity	Tau specifficity
FBgn0000003	7SLRNA:CR32864	-0.395253		-0.186627	-0.29094						0.729442	other	0.729442								0.186086	0.732435
FBgn0000008	a	-0.557214	-0.419325	-0.318309	-0.431616		0.455556	other	0.470188	other	0.563796	other	0.496513								0.202072	0.722415
FBgn0000014	abd-A	-0.355912	-0.0894655	-0.0953143	-0.180231		0.716049	other	0.836016	other	0.915217	other	0.822427								0.617288	0.630249
FBgn0000015	Abd-B	-0.50492	-0.292656	-0.206912	-0.334829		0.899093	other	0.922181	other	0.814733	other	0.878669								0.15915	0.866988
FBgn0000017	Abl	-0.534606	0.123863	0.072787	-0.112652		0.477993	other	0.266344	other	0.379964	other	0.374767								0.199328	0.816056
FBgn0000018	abo	-0.0956669	-0.048656	0.415785	0.0904874		0.491319	other	0.393378	other	0.336153	other	0.40695								-0.333141	0.374824
FBgn0000022	ac	-0.433054	-0.46363	-0.320607	-0.405763			other	0.581097	other	0.828718	other	0.704908								0.630613	0.890829
FBgn0000024	Ace	-0.538109	-0.368772	-0.360403	-0.422428		0.603121	other	0.777392	other	0.696249	other	0.692254								0.18127	0.937035
FBgn0000028	acj6	-0.263218	0.407995	0.41348	0.186086		0.578857	other	0.829321	other	0.789128	testis	0.732435	testis							0.3072	0.394089
FBgn0000032	Acph-1	-0.109784	-0.250302	0.255951	-0.0347118		0.719645	other	0.648027	other	0.53288	other	0.633517								0.027167	0.760038
FBgn0000036	nAChRalpha1	-0.477662	-0.10642	-0.290843	-0.291642		0.619001	other	0.545774	other	0.790053	other	0.651609								0.0227252	0.47218
FBgn0000037	mAChR-A	-0.514379	-0.308706	-0.307619	-0.376901		0.619557	other	0.914808	other	0.830605	other	0.788323								-0.170315	0.258927
FBgn0000038	nAChRbeta1	-0.520859	-0.330628	-0.301435	-0.384307		0.642385	other	0.852525	other	0.791661	other	0.76219								0.889183	0.816442
FBgn0000039	nAChRalpha2	-0.495633	-0.324379	-0.31337	-0.377794		0.650174	other	0.863285	other	0.826826	other	0.780095								0.962964	0.987065
FBgn0000042	Act5C	-0.546949	-0.427613	-0.227857	-0.400806		0.525182	other	0.340198	other	0.598296	other	0.487892								0.791635	0.878893
FBgn0000043	Act42A	-0.178993	-0.0606792	0.845888	0.202072		0.671232	testis	0.630549	other	0.865464	testis	0.722415	testis							0.143605	0.483264
FBgn0000044	Act57B	-0.540585	-0.374604	-0.287639	-0.400943		0.623815	other	0.580181	other	0.829738	other	0.677911								0.062348	0.775878
FBgn0000045	Act79B	-0.424188	-0.2709	-0.298137	-0.331075		0.939839	other	0.981174	other	0.865079	other	0.928697								-0.0239375	0.717394
FBgn0000046	Act87E	-0.216998	-0.164181	0.121185	-0.0866644		0.790146	other	0.736937	other	0.851387	other	0.792824								-0.21129	0.797329
FBgn0000047	Act88F	-0.404792	-0.280544	-0.280264	-0.321867		0.981087	other	0.965243	other	0.913586	other	0.953306								0.110771	0.54699
FBgn0000052	Pfas	-0.48514	-0.359149	-0.219395	-0.354561		0.360488	other	0.775803	other	0.520569	other	0.552287								0.868844	0.731845
FBgn0000053	Gart	-0.451871	-0.312639	-0.438478	-0.400996		0.354022	other	0.910432	other	0.485533	other	0.583329								0.16643	0.525038
FBgn0284249	Adf1	-0.543531	-0.507315	-0.62514	-0.558662		0.522128	other	0.333521	other	0.18092	other	0.345523								0.416023	0.651754
FBgn0000055	Adh	-0.552334	-0.555584	-0.46343	-0.523782		0.485551	other	0.472383	other	0.514674	other	0.490869								-0.0806957	0.272804
FBgn0000056	Adhr	-0.552322		-0.449693	-0.501007		0.485678	other			0.548052	other	0.516865								-0.118319	0.691341
FBgn0000057	adp	0.842228	0.102082	0.907554	0.617288		0.721825	testis	0.554977	other	0.613944	testis	0.630249	testis							0.780692	0.898415
FBgn0000061	al	-0.428421	-0.345996	-0.332594	-0.369003			other	0.802603	other	0.796415	other	0.799509								0.0564898	0.741128
FBgn0000063	Mps1	-0.303257	0.126434	0.654273	0.15915		0.870088	other	0.868512	other	0.862364	testis	0.866988	testis							0.886822	0.95878
FBgn0000064	Ald1	-0.422664	-0.610291	-0.241964	-0.424973		0.573788	other	0.334824	other	0.605849	other	0.50482								0.745029	0.809612
FBgn0000071	Ama	-0.441858	-0.282471	-0.214108	-0.312812		0.916667	other	0.965291	other	0.753919	other	0.878625								0.879222	0.93411
FBgn0000075	amd	-0.234317	-0.342992	-0.233328	-0.270212		0.486111	other	0.782393	other	0.641946	other	0.636817								0.887111	0.928774
FBgn0000077	amx	-0.674236	-0.83966	-1	-0.837965		0.508148	other	0.264425	other	0.11227	other	0.294948								0.218967	0.390124
FBgn0000078	Amy-d	-0.42671		-0.250136	-0.338423		0.908633	other			0.961157	other	0.934895								0.389982	0.911822
FBgn0000079	Amy-p	-0.420312	-0.230981	-0.250008	-0.300433		0.917218	other	0.965553	other	0.965364	other	0.949378								-0.0163129	0.680197
FBgn0000083	AnxB9	-0.524392	-0.541544	-0.354812	-0.473583		0.196276	other	0.445348	other	0.598659	other	0.413428								0.0724717	0.57154
FBgn0000084	AnxB10	-0.151829	-0.486973	-0.336081	-0.324961		0.190882	other	0.463582	other	0.485399	other	0.379954								0.71704	0.857446
FBgn0000092	dyw	-0.463343	-0.328968	-0.290088	-0.360799		0.808642	other	0.859255	other	0.904877	other	0.857591								0.973016	0.983512
FBgn0000094	Anp	-0.339606	-0.223186	-0.188837	-0.250543		0.993426	other	0.994757	other	0.99488	other	0.994355								0.324357	0.352528
FBgn0000097	aop	-0.558875	-0.709782	-0.496582	-0.588413		0.483004	other	0.288559	other	0.446421	other	0.405994								0.0704106	0.842879
FBgn0000100	RpLP0	-0.482629	-0.803749	-0.579387	-0.621921		0.24688	other	0.216766	other	0.375022	other	0.279556								-0.152052	0.731404
FBgn0000108	Appl	-0.538477	-0.332511	-0.33507	-0.402019		0.633644	other	0.84864	other	0.756276	other	0.746187								0.247427	0.820705
FBgn0000109	Aprt	-0.486153	-0.515841	-0.426682	-0.476225		0.1807	other	0.518035	other	0.405842	other	0.368192								0.32865	0.777506
FBgn0000114	bru1	0.231503	-0.298509	0.66499	0.199328		0.793682	other	0.831436	other	0.823051	testis	0.816056	testis							0.335804	0.823985
FBgn0000115	Arl1	0.124212	-0.471124	-0.181912	-0.176275		0.535818	other	0.511655	other	0.485197	other	0.51089								0.758866	0.699139
FBgn0000116	Argk	-0.455684	-0.465025	-0.452018	-0.457576		0.304547	other	0.382351	other	0.399077	other	0.361991								0.96182	0.985336
FBgn0000117	arm	-0.549285	-0.642875	-0.557846	-0.583335		0.380075	other	0.308902	other	0.146721	other	0.278566								0.0951465	0.915559
FBgn0000119	arr	-0.251023	-0.547176	-0.201222	-0.333141		0.251715	testis	0.408578	other	0.464178	other	0.374824	testis							0.526725	0.926686
FBgn0000120	Arr1	-0.498502	-0.271659	-0.26626	-0.345474		0.675479	other	0.957048	other	0.937967	other	0.856832								0.459807	0.499332
FBgn0000121	Arr2	-0.505641	-0.295734	-0.268462	-0.356612		0.655084	other	0.950563	other	0.937007	other	0.847551								0.398489	0.448056
FBgn0000137	ase	-0.417341	-0.270832	-0.310106	-0.33276			other	0.976599	other	0.741136	other	0.858867								0.224821	0.541542
FBgn0000139	ash2	-0.29823	-0.58437	-0.222148	-0.36825		0.486736	other	0.237582	other	0.249974	other	0.324764								-0.354536	0.85491
FBgn0000140	asp	-0.296843	0.0343314	0.471066	0.0695183		0.91343	other	0.874082	other	0.925361	other	0.904291								0.169278	0.599447
FBgn0000146	aub	-0.310457	0.0292128	0.425803	0.0481864		0.908934	other	0.911938	other	0.882328	other	0.901067								0.0495165	0.501104
FBgn0000147	aurA	0.557831	0.447619	0.886388	0.630613		0.861776	testis	0.881867	other	0.928845	testis	0.890829	testis							0.21704	0.554509
FBgn0000150	awd	-0.114771	-0.580605	-0.282336	-0.325904		0.373593	other	0.338346	other	0.36732	other	0.359753								0.132852	0.538617
FBgn0000152	Axs	-0.620137	-0.488257	-0.408482	-0.505625		0.414931	other	0.526529	other	0.489947	other	0.477135								0.473122	0.399568
FBgn0000153	b	-0.456105	-0.317671	-0.313897	-0.362558		0.724852	other	0.897367	other	0.84092	other	0.821046								0.308275	0.689613
FBgn0000157	Dll	-0.509777	-0.517867	-0.318356	-0.448667		0.517007	other	0.354716	other	0.732713	other	0.534812								0.16486	0.389031
FBgn0000158	bam	-0.400757	-0.145853	0.0487345	-0.165958		0.934358	other	0.90627	other	0.918569	other	0.919732								0.896329	0.807378
FBgn0000163	baz	-0.420083	-0.457953	-0.275005	-0.384347		0.224444	other	0.501037	other	0.577379	other	0.434287								0.9294	0.736947
FBgn0000166	bcd	-0.423196	-0.262918	-0.242263	-0.309459		0.928111	other	0.992659	other	0.964751	other	0.96184								0.0784936	0.416739
FBgn0000173	ben	-0.648816	-0.729386	-0.559141	-0.645781		0.314804	other	0.272373	other	0.199801	other	0.262326								0.31704	0.356521
FBgn0000179	bi	-0.487087	-0.344559	-0.304016	-0.378554		0.573003	other	0.784349	other	0.743363	other	0.700238								0.0844325	0.381454
FBgn0000180	bib	-0.488282	-0.294128	-0.235377	-0.339263		0.515556	other	0.783763	other	0.824726	other	0.708015								0.0508157	0.424422
FBgn0000181	bic	-0.184697	-0.373219	-0.0679623	-0.208626		0.399963	other	0.609717	other	0.41045	other	0.473377								0.101532	0.746176
FBgn0000182	BicC	-0.297565	0.0668501	0.774526	0.18127		0.922655	other	0.960229	other	0.928221	testis	0.937035	testis							-0.23754	0.892774
FBgn0000183	BicD	-0.511753	-0.578245	-0.340598	-0.476865		0.581245	other	0.345539	other	0.206762	other	0.377849								0.279328	0.902538
FBgn0000206	boss	-0.484391	-0.274657	-0.257003	-0.338684		0.68303	other	0.970205	other	0.939734	other	0.864323								0.720891	0.903971
FBgn0283451	br	-0.483111		-0.229915	-0.356513		0.458333	other	0.763161	other	0.646992	other	0.622829								0.806918	0.889112
FBgn0000212	brm	-0.578341	-0.557262	-0.415193	-0.516932		0.624656	other	0.483275	other	0.44391	other	0.51728								0.122695	0.421104
FBgn0000216	Brd	-0.454815	-0.329287	0.250551	-0.177851		0.819444	other	0.88518	other	0.780282	other	0.828302								0.56551	0.626987
FBgn0000221	brn	0.561348	-0.182009	0.542262	0.3072		0.618764	testis	0.224858	other	0.338646	testis	0.394089	testis							0.939045	0.975407
FBgn0000227	Bsg25A	-0.395253	-0.449216	0.92597	0.027167		1	other	0.324829	other	0.955286	testis	0.760038	testis							0.905521	0.975378
FBgn0000228	Bsg25D	-0.627829	-0.591878	-0.596662	-0.605456		0.548505	other	0.490082	other	0.347055	other	0.461881								0.990151	0.991162
FBgn0000229	bsk	-0.587988	-0.433479	-0.305357	-0.442274		0.460443	other	0.535887	other	0.527559	other	0.507963								0.917825	0.980429
FBgn0000233	btd	-0.440801	-0.369883	0.184918	-0.208589		1	other	0.814814	other	0.674808	other	0.829874								0.0707329	0.639399
FBgn0000239	bur	-0.367156	-0.159368	0.5947	0.0227252		0.610125	other	0.495029	other	0.311387	testis	0.47218	testis							0.554694	0.93692
FBgn0000241	bw	-0.494296	-0.269222	-0.234756	-0.332758		0.544582	other	0.982544	other	0.83053	other	0.785885								-0.0487249	0.715564
FBgn0000244	by	-0.65594		-0.526482	-0.591211		0.204733	other			0.393475	other	0.299104								0.331055	0.749042
FBgn0000246	c(3)G	-0.446164	-0.178847	-0.00999976	-0.21167		0.863529	other	0.832558	other	0.756712	other	0.8176								0.189247	0.671084
FBgn0000247	ca	-0.305533	-0.464798	0.259385	-0.170315		0.38478	other	0.229214	other	0.162788	testis	0.258927	testis							0.286042	0.615841
FBgn0000250	cact	-0.622101	-0.334623	-0.38843	-0.448384		0.474762	other	0.693764	other	0.533041	other	0.567189								0.260851	0.532015
FBgn0000251	cad	-0.331115	-0.223934	-0.15023	-0.235093		0.83661	other	0.869151	other	0.8836	other	0.86312								0.14826	0.439469
FBgn0000253	Cam	-0.590134	-0.433487	-0.0736511	-0.365757		0.509079	other	0.381115	other	0.664448	other	0.518214								-0.0477777	0.736319
FBgn0000256	capu	0.82769	0.89748	0.942379	0.889183		0.793186	testis	0.78946	testis	0.866679	testis	0.816442	testis							-0.137913	0.269538
FBgn0000257	car	0.0437867	-0.669633	-0.451775	-0.359207		0.49737	other	0.348529	other	0.247695	other	0.364531								0.863763	0.929482
FBgn0000259	CkIIbeta	-0.594918	-0.346965	-0.205432	-0.382438		0.394848	other	0.846612	other	0.0930174	other	0.444826								0.00100422	0.616368
FBgn0000261	Cat	-0.478291	-0.376922	-0.232528	-0.362581		0.51848	other	0.607018	other	0.735335	other	0.620278								0.312658	0.524416
FBgn0000273	Pka-C1	-0.684708	-0.5304	-0.60502	-0.60671		0.384101	other	0.487105	other	0.275367	other	0.382191								0.160674	0.91369
FBgn0000274	Pka-C2	0.893261	0.99575	0.99988	0.962964		0.978263	testis	0.986375	testis	0.996557	testis	0.987065	testis							-0.0116663	0.842565
FBgn0000276	CecA1	-0.404722		-0.215223	-0.309973		0.745568	other			0.946738	other	0.846153								0.214215	0.904139
FBgn0000277	CecA2	-0.474461		-0.240614	-0.357537		0.779213	other			0.992771	other	0.885992								0.883507	0.982193
FBgn0000278	CecB	-0.46201	-0.506171	-0.243481	-0.403887		0.778393	other	0.484421	other	0.890634	other	0.717816								0.982942	0.986116
FBgn0000279	CecC	-0.454624	-0.286817	-0.274355	-0.338598		0.817774	other	0.958886	other	0.902148	other	0.892936								0.390131	0.524576
FBgn0000280	Cec-Psi1			-0.190345	-0.190345			other				other									0.648181	0.885073
FBgn0000281	Cec2	-0.41643	-0.455328	-0.190345	-0.354034		0.944444	other	0.408529	other		other	0.676487								0.0637408	0.591091
FBgn0000283	Cp190	-0.552857	-0.520614	-0.457119	-0.510196		0.748617	other	0.515363	other	0.340993	other	0.534991								0.799182	0.855819
FBgn0000286	Cf2	-0.665655		-0.483032	-0.574344		0.361563	other			0.24924	other	0.305401								0.0644951	0.58043
FBgn0000287	salr	0.771176	0.638027	0.965702	0.791635		0.897561	testis	0.805315	testis	0.933803	testis	0.878893	testis							0.21272	0.698571
FBgn0000289	cg	-0.626422	-0.481312	-0.312681	-0.473472		0.394583	other	0.519065	other	0.344232	other	0.419293								-0.394516	0.299556
FBgn0000299	Col4a1	-0.571575	-0.38989	-0.298487	-0.419984		0.492123	other	0.730497	other	0.766654	other	0.663091								0.793033	0.671965
FBgn0000303	ChAT	-0.527312	-0.323932	-0.315236	-0.388827		0.658631	other	0.870578	other	0.808458	other	0.779222								0.912978	0.872433
FBgn0000307	chif	-0.585561	-0.343693	-0.379277	-0.436177		0.704437	other	0.772108	other	0.414982	other	0.630509								0.0156698	0.851223
FBgn0000308	chic	-0.537075	-0.467914	-0.0789265	-0.361305		0.220252	other	0.365152	other	0.375902	other	0.320435								-0.0914832	0.329664
FBgn0000316	cin	-0.516582	-0.668333	-0.737363	-0.640759		0.677118	other	0.39432	other	0.188013	other	0.419817								0.192933	0.795164
FBgn0000317	ck	-0.721643	-0.524711	-0.395194	-0.547182		0.559208	other	0.485105	other	0.537946	other	0.52742								0.152406	0.709196
FBgn0000318	cl	0.566626	-0.261003	0.125191	0.143605		0.590426	testis	0.454201	other	0.405164	other	0.483264	testis							0.0847239	0.82798
FBgn0000319	Chc	-0.752515	-0.695347	-0.589657	-0.679173		0.215963	other	0.363874	other	0.135157	other	0.238331								0.334296	0.632326
FBgn0000320	eya	0.22415	-0.0266543	-0.0104521	0.062348		0.553889	testis	0.873509	other	0.900237	other	0.775878	testis							0.246716	0.869644
FBgn0000326	clt	-0.849656	-0.683495	-0.437248	-0.656799		0.228395	other	0.325476	other	0.266372	other	0.273414								0.728192	0.845442
FBgn0000330	cm	-0.46647	-0.651122	-0.480981	-0.532858		0.420139	other	0.259106	other	0.208063	other	0.295769								0.192711	0.671421
FBgn0000337	cn	0.159203	-0.192173	-0.0388425	-0.0239375		1	testis	0.547613	other	0.604567	other	0.717394	testis							0.237339	0.614466
FBgn0000339	cni	-0.162591	-0.406154	-0.134719	-0.234488		0.410549	other	0.37401	other	0.385349	other	0.389969								0.13016	0.323317
FBgn0000346	comt	-0.404708	-0.240438	-0.211303	-0.285483		0.6191	other	0.867031	other	0.756997	other	0.747709								0.73018	0.910361
FBgn0000351	cort	-0.400537	-0.276488	-0.251611	-0.309545		0.93939	other	0.937463	other	0.924795	other	0.933883								0.335921	0.738453
FBgn0000352	cos	-0.487362	-0.395276	-0.32916	-0.403933		0.708963	other	0.680177	other	0.579354	other	0.656165								-0.000782492	0.725238
FBgn0000355	Cp15	-0.448662	-0.248604	-0.266122	-0.321129		0.870271	other	0.989886	other	0.921996	other	0.927384								-0.0311713	0.232241
FBgn0000356	Cp16	-0.456671	-0.263397	-0.287712	-0.335927		0.845863	other	0.997255	other	0.894874	other	0.912664								0.237626	0.465226
FBgn0000357	Cp18	-0.446123	-0.263591	-0.278337	-0.329351		0.874973	other	0.991469	other	0.913859	other	0.926767								0.0828223	0.964684
FBgn0000358	Cp19	-0.450894	-0.266536	-0.284045	-0.333825		0.867967	other	0.991841	other	0.915972	other	0.92526								0.591335	0.65183
FBgn0000359	Cp36	-0.436193	-0.265592	-0.25386	-0.318548		0.900161	other	0.991942	other	0.968437	other	0.953513								0.0154686	0.706851
FBgn0000360	Cp38	-0.4375	-0.266421	-0.261235	-0.321719		0.898333	other	0.992556	other	0.953782	other	0.948224								0.220183	0.498518
FBgn0000370	crc	-0.689923	-0.627701	-0.426226	-0.581283		0.335858	other	0.426421	other	0.348334	other	0.370204								0.441804	0.723695
FBgn0000376	crm	-0.476325	-0.393142	-0.370063	-0.413177		0.812652	other	0.729149	other	0.65437	other	0.732057								0.791724	0.96574
FBgn0000377	crn	-0.40164	-0.760375	-0.608592	-0.590202		0.385865	other	0.318093	other	0.156311	other	0.286756								0.0485833	0.756026
FBgn0000382	csw	-0.640136	-0.666706	-0.509509	-0.60545		0.388953	other	0.270637	other	0.370512	other	0.343367								0.973442	0.98563
FBgn0000384	cta	-0.500519	-0.352975	-0.716278	-0.523257		0.783393	other	0.727527	other	0.12953	other	0.546817								0.580064	0.794241
FBgn0000394	cv	-0.522936	-0.403432	-0.377127	-0.434498		0.329609	other	0.745731	other	0.64143	other	0.572257								0.516098	0.895987
FBgn0000395	cv-2	-0.583002	-0.657046	-0.385059	-0.541702		0.344307	other	0.325375	other	0.447689	other	0.372457								1	1
FBgn0000404	CycA	-0.378214	-0.176815	-0.0465727	-0.200534		0.916664	other	0.943757	other	0.936799	other	0.932407								0.929753	0.967047
FBgn0000405	CycB	-0.364361	-0.266962	-0.0903044	-0.240543		0.925858	other	0.956113	other	0.946191	other	0.94272								0.751746	0.58824
FBgn0000406	Cyt-b5-r	-0.518883	-0.381842	-0.348973	-0.416566		0.630201	other	0.715422	other	0.730425	other	0.692016								0.933296	0.933418
FBgn0284248	Cyt-c-p	-0.525123	-0.63214	-0.451123	-0.536129		0.647136	other	0.391423	other	0.556433	other	0.531664								0.0676398	0.426613
FBgn0000411	D	-0.0794971	-0.285011	-0.269362	-0.21129		0.581619	testis	0.921288	other	0.889081	other	0.797329	testis							0.708243	0.888859
FBgn0000412	D1	-0.300393	-0.136531	0.769238	0.110771		0.584228	other	0.539934	other	0.516808	testis	0.54699	testis							-0.0620576	0.614241
FBgn0000414	Dab	-0.640235	-0.442716	-0.522769	-0.53524		0.424681	other	0.618899	other	0.299462	other	0.447681								0.961527	0.988099
FBgn0000416	Sap-r	-0.50398	-0.566395	-0.289031	-0.453135		0.239949	other	0.324947	other	0.310705	other	0.291867								0.967809	0.988431
FBgn0000422	Ddc	-0.422809	-0.291531	-0.269	-0.32778		0.580075	other	0.875383	other	0.757463	other	0.737641								0.99675	0.993065
FBgn0000426	SmF	-0.147714	-0.236593	0.363921	-0.00679528		0.742269	other	0.652567	other	0.788468	other	0.727768								0.978503	0.985395
FBgn0000427	43800	-0.434852	-0.255695	-0.256707	-0.315752		0.888301	other	0.991444	other	0.939076	other	0.939607								0.988824	0.990222
FBgn0000439	Dfd	-0.520472	-0.292812	-0.261989	-0.358424		0.644748	other	0.895764	other	0.9234	other	0.821304								0.664991	0.808071
FBgn0000442	Pkg21D	-0.451309	-0.331426	-0.291026	-0.35792		0.705185	other	0.84082	other	0.774927	other	0.773644								-0.0515891	0.667502
FBgn0000447	Dhod	0.893714	0.731968	0.98085	0.868844		0.855311	testis	0.500607	testis	0.839618	testis	0.731845	testis							-0.196701	0.889117
FBgn0000448	Hr3	-0.474498	-0.350037	-0.114141	-0.312892		0.610556	other	0.852235	other	0.741005	other	0.734599								0.53492	0.834665
FBgn0000449	dib	-0.395253	-0.426809	0.125395	-0.232223			other	0.484485	other	0.747788	other	0.616137								0.928267	0.928379
FBgn0000451	ect	-0.430272	-0.496485	-0.267579	-0.398112		0.504801	other	0.583299	other	0.929101	other	0.6724								0.215218	0.383582
FBgn0000454	Dip-B	-0.233001	-0.318218	0.0479537	-0.167755		0.53861	other	0.577866	other	0.662212	other	0.592896								0.836585	0.855229
FBgn0000455	Dip-C	-0.278015	-0.44845	-0.240371	-0.322279		0.66405	other	0.572429	other	0.605916	other	0.614132								0.339646	0.897346
FBgn0000459	disco	-0.498708	-0.390269	-0.170723	-0.353233		0.484389	other	0.672001	other	0.67381	other	0.610067								0.0937807	0.425127
FBgn0000463	Dl	-0.481222	-0.281488	-0.287163	-0.349957		0.861358	other	0.978277	other	0.756414	other	0.86535								0.871356	0.966587
FBgn0000464	Lar	-0.536443	-0.359944	-0.329705	-0.408697		0.523991	other	0.802826	other	0.650479	other	0.659099								0.189443	0.941776
FBgn0000473	Cyp6a2	-0.36576	-0.32568	-0.356936	-0.349459		0.638889	other	0.883249	other	0.772127	other	0.764755								0.0272308	0.942327
FBgn0000477	DNaseII	-0.597123	-0.296259	-0.266784	-0.386722		0.488403	other	0.944962	other	0.945354	other	0.792906								0.356357	0.918873
FBgn0000479	dnc	-0.685951	-0.470225	-0.421878	-0.526018		0.428025	other	0.621453	other	0.536389	other	0.528622								0.0544574	0.957968
FBgn0000482	dor	-0.393926	-0.619691	-0.493553	-0.50239		0.37585	other	0.405343	other	0.433178	other	0.40479								0.211518	0.589721
FBgn0000489	Pka-C3	0.0403808	-0.0343842	0.493293	0.16643		0.279115	other	0.637165	other	0.658835	testis	0.525038	testis							0.558617	0.603232
FBgn0000490	dpp	-0.550933	-0.294965	-0.194022	-0.34664		0.358333	other	0.856988	other	0.804751	other	0.673358								0.463096	0.717223
FBgn0000492	Dr	-0.593449	-0.381262	-0.295205	-0.423305		0.456633	other	0.678524	other	0.709634	other	0.61493								0.044038	0.628495
FBgn0284247	ds	-0.460122	-0.36215	-0.270834	-0.364369		0.513889	other	0.771867	other	0.588404	other	0.62472								0.291144	0.911985
FBgn0000499	dsh	0.777704	-0.424252	0.894617	0.416023		0.779437	testis	0.554265	other	0.621562	testis	0.651754	testis							0.273263	0.866123
FBgn0000500	Dsk	-0.475837	-0.302976	-0.306211	-0.361675		0.807215	other	0.919688	other	0.846297	other	0.857733								0.564058	0.606716
FBgn0000504	dsx	-0.590243	-0.406631	-0.362522	-0.453132		0.401927	other	0.688552	other	0.634076	other	0.574852								0.726711	0.628251
FBgn0000520	dwg	-0.528716	-0.685079	-0.595558	-0.603118		0.616024	other	0.336118	other	0.265432	other	0.405858								0.366379	0.476807
FBgn0000524	dx	-0.471648	-0.437467	-0.292126	-0.400414		0.832595	other	0.696304	other	0.684884	other	0.737927								0.54633	0.925869
FBgn0000527	e	-0.41197	-0.334502	-0.293385	-0.346619		0.615882	other	0.841051	other	0.849977	other	0.76897								0.0814294	0.617225
FBgn0000529	bsh	-0.531008	-0.306684	-0.306577	-0.381423		0.691358	other	0.717381	other	0.823972	other	0.744237								0.0529414	0.309315
FBgn0000533	ea	-0.537424	-0.374457	-0.365803	-0.425895		0.564878	other	0.742267	other	0.696148	other	0.667764								-0.191483	0.738351
FBgn0000535	eag	-0.534075	-0.542384	-0.3386	-0.471686		0.626039	other	0.250501	other	0.754009	other	0.543516								0.866987	0.923978
FBgn0000536	eas	-0.584986	-0.414977	-0.413808	-0.471257		0.292486	other	0.550637	other	0.422548	other	0.42189								0.11818	0.837632
FBgn0000541	E(bx)	-0.504329	-0.0725616	0.0764146	-0.166825		0.769775	other	0.642586	other	0.458849	other	0.623737								-0.0233299	0.515671
FBgn0000542	ec	-0.457528	-0.179109	-0.151903	-0.262847		0.527778	other	0.634397	other	0.621966	other	0.594714								0.926446	0.976035
FBgn0000543	ecd	0.221043	-0.472554	0.0094237	-0.0806957		0.426764	testis	0.286833	other	0.104815	other	0.272804	testis							0.964954	0.959259
FBgn0000546	EcR	-0.633519	-0.431722	-0.620674	-0.561972		0.41695	other	0.684066	other	0.320336	other	0.473784								0.213479	0.68988
FBgn0000547	ed	-0.593908	-0.395223	-0.404164	-0.464432		0.67484	other	0.646991	other	0.478167	other	0.599999								0.305214	0.803143
FBgn0000551	Edg78E	-0.441459	-0.38246	0.468962	-0.118319		0.888889	other	0.468688	other	0.716445	testis	0.691341	testis							-0.0272563	0.617887
FBgn0000552	Edg84A	-0.395253	-0.182807	0.1221	-0.151987			other	0.757867	other	0.830379	other	0.794123								-0.0294429	0.335963
FBgn0284245	eEF1alpha1	-0.787168	-0.570524	-0.455838	-0.60451		0.250543	other	0.420177	other	0.41525	other	0.36199								0.771586	0.839579
FBgn0000557	eEF1alpha2	-0.540821	-0.320827	-0.332188	-0.397945		0.580712	other	0.850728	other	0.773087	other	0.734842								-0.173132	0.492075
FBgn0000559	eEF2	-0.726038	-0.625206	-0.583849	-0.645031		0.21696	other	0.427001	other	0.280362	other	0.308108								0.807263	0.95679
FBgn0000560	eg	0.724917	0.65499	0.962169	0.780692		1	testis	0.779405	testis	0.91584	testis	0.898415	testis							-0.167568	0.375477
FBgn0000562	egl	-0.759919	-0.56357	-0.560887	-0.628125		0.446274	other	0.455411	other	0.349748	other	0.417144								0.736846	0.710177
FBgn0000564	Eh	-0.445473	-0.273023	-0.229515	-0.316004		0.875	other	0.961991	other	0.942569	other	0.92652								0.438778	0.708498
FBgn0000565	Eip71CD	-0.530388	-0.449671	-0.358562	-0.446207		0.473537	other	0.637692	other	0.727742	other	0.612991								0.529468	0.670404
FBgn0000566	Eip55E	-0.438893	-0.444942	-0.366587	-0.416807		0.442003	other	0.6705	other	0.582072	other	0.564858								0.187157	0.453129
FBgn0000567	Eip74EF	-0.558709	-0.390237	-0.579493	-0.50948		0.315104	other	0.754519	other	0.23477	other	0.434798								-0.0725656	0.253009
FBgn0000568	Eip75B	-0.584979	-0.574859	-0.61506	-0.591632		0.307613	other	0.396833	other	0.245574	other	0.316673								0.43967	0.661505
FBgn0000575	emc	-0.65651	-0.605274	-0.594149	-0.618644		0.30736	other	0.443202	other	0.307082	other	0.352548								0.129534	0.441307
FBgn0000576	ems	-0.46568	-0.31087	0.0825813	-0.231323		0.512346	other	0.920449	other	0.793923	other	0.742239								0.661983	0.838447
FBgn0000577	en	-0.408425	-0.316088	-0.151323	-0.291946		0.541667	other	0.890236	other	0.736752	other	0.722885								0.194029	0.811256
FBgn0000578	ena	-0.537692	-0.360039	-0.0734289	-0.32372		0.53102	other	0.604675	other	0.341818	other	0.492505								0.165024	0.450057
FBgn0000579	Eno	-0.362996	-0.612748	-0.433378	-0.469707		0.442472	other	0.249454	other	0.374417	other	0.355448								0.252338	0.477531
FBgn0000581	E(Pc)	-0.360539	-0.346856	-0.0988097	-0.268735		0.699129	other	0.842362	other	0.343551	other	0.628347								0.405723	0.768182
FBgn0000588	esc	-0.408266	-0.285021	-0.151016	-0.281434		0.830688	other	0.885239	other	0.712786	other	0.809571								0.322483	0.730584
FBgn0000591	E(spl)m8-HLH	-0.43856	-0.263897	-0.00529233	-0.235916			other	0.970183	other	0.8566	other	0.913392								0.170329	0.428213
FBgn0000592	Est-6	-0.36004	-0.308003	-0.280136	-0.31606		0.95526	other	0.910885	other	0.897107	other	0.921084								0.21795	0.375763
FBgn0000594	Est-P	-0.398922	-0.277443	-0.289595	-0.321987		0.888889	other	0.97382	other	0.789765	other	0.884158								0.0581534	0.65391
FBgn0000606	eve	-0.136804	-0.394229	0.700502	0.0564898		1	testis	0.316505	other	0.90688	testis	0.741128	testis							0.282398	0.521585
FBgn0000611	exd	-0.675196	-0.721947	-0.721487	-0.70621		0.400713	other	0.27477	other	0.146715	other	0.274066								0.200832	0.301257
FBgn0000615	exu	0.71151	0.963242	0.985714	0.886822		0.920931	testis	0.977485	testis	0.977922	testis	0.95878	testis							-0.0298796	0.560963
FBgn0000617	e(y)1	-0.344556	-0.533071	-0.236814	-0.37148		0.519231	other	0.384825	other	0.377279	other	0.427112								0.967712	0.984753
FBgn0000618	e(y)2	0.0588884	-0.575039	-0.0554023	-0.190518		0.397347	other	0.324916	other	0.363115	other	0.361793								0.982721	0.988234
FBgn0000625	eyg	-0.48117	-0.293931	-0.272406	-0.349169		0.583333	other	0.926661	other	0.925815	other	0.811937								0.98274	0.965851
FBgn0000629	E(z)	-0.514065	-0.421785	-0.127742	-0.354531		0.66375	other	0.501125	other	0.337833	other	0.500903								0.976617	0.987328
FBgn0000633	CG17716	-0.521193	-0.323575	-0.304755	-0.383174		0.637081	other	0.854498	other	0.723681	other	0.73842								0.191926	0.816288
FBgn0000635	Fas2	-0.62024	-0.379672	-0.301511	-0.433807		0.23763	other	0.793336	other	0.784744	other	0.605236								-0.00515832	0.868433
FBgn0000636	Fas3	-0.485242	-0.215488	0.00717677	-0.231184		0.269896	other	0.528933	other	0.306899	other	0.368576								0.0148435	0.422866
FBgn0000639	Fbp1	-0.415107	-0.277257	-0.268036	-0.320133		0.880117	other	0.976334	other	0.940416	other	0.932289								0.738474	0.805949
FBgn0000640	Fbp2	-0.428185	-0.274788	-0.0891745	-0.264049		0.8813	other	0.981531	other	0.787058	other	0.883296								0.487574	0.399847
FBgn0000644	Fcp3C	-0.465564	-0.277489	-0.269154	-0.337403		0.876607	other	0.955687	other	0.92736	other	0.919885								0.666146	0.965212
FBgn0000658	fj	-0.464923	-0.350176	-0.342349	-0.385816		0.743056	other	0.838636	other	0.609323	other	0.730338								0.475102	0.437332
FBgn0000659	fkh	-0.542567	-0.369999	-0.385249	-0.432605		0.703448	other	0.765321	other	0.624181	other	0.69765								0.720936	0.942925
FBgn0000662	fl(2)d	-0.675967	-0.62417	-0.631613	-0.643917		0.523887	other	0.345465	other	0.241768	other	0.370373								0.241067	0.719533
FBgn0000667	Actn	-0.541132	-0.36205	-0.393224	-0.432135		0.750332	other	0.813093	other	0.580598	other	0.714674								0.663059	0.881207
FBgn0000709	fliI	-0.546255	-0.699372	-0.369517	-0.538382		0.619938	other	0.297488	other	0.387063	other	0.43483								0.371745	0.781726
FBgn0000711	flw	-0.670789	-0.449722	-0.396069	-0.505527		0.434978	other	0.621105	other	0.575067	other	0.543717								-0.0494748	0.703089
FBgn0000715	FMRFa	-0.558202	-0.273471	-0.266474	-0.366049		0.614583	other	0.980045	other	0.936182	other	0.843603								0.870382	0.840654
FBgn0000719	fog	-0.678292	-0.549309	-0.482922	-0.570174		0.560746	other	0.525941	other	0.462131	other	0.516272								0.529315	0.688422
FBgn0000721	for	-0.656873	-0.458497	-0.420631	-0.512		0.50526	other	0.580012	other	0.480555	other	0.521942								0.948528	0.984421
FBgn0000723	FER	-0.670433	-0.472237	-0.381529	-0.508066		0.376543	other	0.538963	other	0.580749	other	0.498752								0.683201	0.817585
FBgn0000808	gd	-0.210576	-0.288515	-0.215393	-0.238162		0.926667	other	0.787929	other	0.849294	other	0.85463								0.26502	0.353627
FBgn0000810	fs(1)K10	-0.482244	-0.643626	-0.129401	-0.418424		0.700452	other	0.380793	other	0.300122	other	0.460456								0.34386	0.621301
FBgn0000826	png	-0.406063	-0.276862	-0.243029	-0.308651		0.917893	other	0.957546	other	0.950722	other	0.942054								0.421728	0.654455
FBgn0000927	fs(1)Ya	-0.415578	-0.270222	-0.257842	-0.314547		0.920554	other	0.975688	other	0.954944	other	0.950395								0.114821	0.511618
FBgn0000928	fs(1)Yb	0.63551	0.630463	0.969113	0.745029		0.927083	testis	0.573902	testis	0.927852	testis	0.809612	testis							0.404828	1
FBgn0000964	tj	-0.564364	-0.376504	-0.270276	-0.403714		0.421926	other	0.6997	other	0.761521	other	0.627716								0.125128	0.455518
FBgn0000996	dup	-0.429695	-0.275401	-0.17305	-0.292715		0.900683	other	0.911298	other	0.894913	other	0.902298								0.671448	0.608734
FBgn0001075	ft	-0.438809	-0.270911	0.358302	-0.117139		0.944444	other	0.910502	other	0.516528	other	0.790491								0.954391	0.987473
FBgn0001077	ftz	0.664205	0.974176	0.999285	0.879222		0.916667	testis	0.893202	testis	0.992461	testis	0.93411	testis							0.919127	0.986831
FBgn0001078	ftz-f1	-0.570385	-0.323833	-0.480924	-0.45838		0.587542	other	0.871725	other	0.383619	other	0.614295								0.197581	0.630445
FBgn0001079	fu	-0.488482	-0.416721	-0.512834	-0.472679		0.687917	other	0.712925	other	0.347759	other	0.582867								-0.051871	0.271155
FBgn0001083	fw	-0.568095	-0.339724	-0.265375	-0.391065		0.689815	other	0.875647	other	0.85185	other	0.80577								-0.021763	0.35307
FBgn0001084	fy	-0.393767	-0.340832	-0.0835782	-0.272726		0.79784	other	0.568678	other	0.306621	other	0.557713								0.180444	0.539566
FBgn0001085	fz	-0.506403	-0.408824	-0.440325	-0.451851		0.87921	other	0.740002	other	0.56517	other	0.728127								0.663145	0.863435
FBgn0001086	fzy	-0.0963958	0.0686114	0.541352	0.171189		0.89634	other	0.919533	other	0.87503	other	0.896968								-0.311567	0.265158
FBgn0001087	g	-0.613411	-0.606032	-0.45205	-0.557165		0.431545	other	0.420539	other	0.235407	other	0.362497								0.271543	0.71037
FBgn0001089	Gal	-0.249665	-0.278302	-0.22149	-0.249819		0.654132	other	0.88496	other	0.953818	other	0.83097								0.936362	0.946289
FBgn0001090	bnb	-0.560883	-0.317176	-0.307274	-0.395111		0.593048	other	0.754453	other	0.697497	other	0.681666								0.9172	0.957397
FBgn0001091	Gapdh1	-0.514356	-0.651328	-0.488678	-0.551454		0.720084	other	0.4284	other	0.521447	other	0.556643								0.915611	0.900435
FBgn0001092	Gapdh2	-0.629511	-0.787711	-0.637798	-0.685007		0.339839	other	0.288879	other	0.299776	other	0.309498								0.820714	0.949297
FBgn0001098	Gdh	-0.624346	-0.51023	-0.322335	-0.485637		0.382365	other	0.448252	other	0.709469	other	0.513362								-0.256633	0.234672
FBgn0001099	gdl	0.675117	0.986779	0.999438	0.887111		0.892851	testis	0.929123	testis	0.964347	testis	0.928774	testis							-0.0163058	0.24539
FBgn0001104	Galphai	-0.512521	-0.520427	-0.426404	-0.486451		0.771127	other	0.563277	other	0.387342	other	0.573915								0.105945	0.586709
FBgn0001105	Gbeta13F	-0.523183	-0.542236	-0.414108	-0.493176		0.216904	other	0.292594	other	0.286418	other	0.265305								-0.166928	0.370771
FBgn0001108	DCTN1-p150	-0.168726	-0.473174	-0.00889632	-0.216932		0.477592	other	0.181313	other	0.120161	other	0.259689								-0.17958	0.277477
FBgn0001112	Gld	-0.358839	-0.318857	-0.243103	-0.306933		0.981914	other	0.879936	other	0.97049	other	0.944113								0.125501	0.364841
FBgn0001114	Glt	-0.608089	-0.381168	-0.345611	-0.444956		0.499863	other	0.720839	other	0.761458	other	0.66072								0.393489	0.808199
FBgn0001120	gnu	-0.416143	-0.263441	-0.246184	-0.308589		0.931596	other	0.983481	other	0.963708	other	0.959595								0.222655	0.643187
FBgn0001122	Galphao	-0.537081	-0.383053	-0.366009	-0.428714		0.551867	other	0.679821	other	0.58752	other	0.606403								0.177006	0.979374
FBgn0001123	Galphas	-0.626715	-0.671882	-0.616364	-0.63832		0.295633	other	0.304946	other	0.286091	other	0.295557								0.455575	0.770461
FBgn0001124	Got1	0.705586	-0.314165	0.265481	0.218967		0.566905	testis	0.26367	other	0.339798	other	0.390124	testis							0.905102	0.941755
FBgn0001125	Got2	-0.0720131	-0.491695	-0.135128	-0.232945		0.317525	other	0.339613	other	0.443823	other	0.366987								-0.017475	0.635282
FBgn0001128	Gpdh1	-0.576287	-0.497096	-0.446506	-0.50663		0.477346	other	0.472741	other	0.580899	other	0.510329								-0.0822696	0.476571
FBgn0001133	grau	-0.0610992	-0.689023	-0.337284	-0.362469		0.416656	other	0.208279	other	0.126401	other	0.250445								0.902593	0.767055
FBgn0001134	Grd	-0.504576	-0.340277	-0.404015	-0.416289		0.685185	other	0.652348	other	0.591932	other	0.643155								-0.0355606	0.48114
FBgn0001137	grk	-0.603548	-0.365835	-0.307509	-0.42563		0.358348	other	0.700507	other	0.576808	other	0.545221								0.804589	0.973317
FBgn0001138	grn	-0.508508	-0.328271	-0.339609	-0.392129		0.472222	other	0.895473	other	0.768604	other	0.7121								0.187272	0.484423
FBgn0001139	gro	-0.470908	-0.506842	0.0896076	-0.296047		0.611111	other	0.598825	other	0.250332	other	0.486756								0.568233	0.580121
FBgn0001142	Gs1	-0.462896	-0.439889	-0.487916	-0.463567		0.389619	other	0.68387	other	0.531163	other	0.534884								-0.104827	0.357342
FBgn0001145	Gs2	-0.60582	-0.472778	-0.505496	-0.528031		0.444951	other	0.627736	other	0.45132	other	0.508003								0.984831	0.98563
FBgn0001147	gsb-n	-0.463343	0.831164	0.802126	0.389982		0.944444	other	0.888893	testis	0.902129	testis	0.911822	testis							0.421185	0.40008
FBgn0001148	gsb	-0.41643	-0.367284	-0.27093	-0.351548			other	0.633098	other	0.944616	other	0.788857								-0.060537	0.349415
FBgn0001149	GstD1	-0.103002	-0.427701	-0.0632093	-0.197971		0.571067	other	0.447208	other	0.378164	other	0.46548								0.238751	0.484816
FBgn0001150	gt	-0.573147	-0.403488	-0.346692	-0.441109		0.622222	other	0.740563	other	0.732179	other	0.698322								0.179395	0.404414
FBgn0001168	h	-0.681267	-0.583231	-0.484219	-0.582905		0.379216	other	0.398126	other	0.42545	other	0.400931								0.195681	0.541731
FBgn0001169	H	-0.471074	-0.296056	-0.138762	-0.301964		0.797409	other	0.69538	other	0.434301	other	0.642363								0.943759	0.984004
FBgn0001170	H2.0	-0.513747	-0.0942907	-0.223833	-0.27729		0.746914	other	0.767511	other	0.859849	other	0.791424								0.519739	0.686719
FBgn0001174	halo	-0.442985	-0.47665	0.870697	-0.0163129		0.861111	other	0.278592	other	0.900888	testis	0.680197	testis							0.386663	0.643745
FBgn0001179	hay	-0.380244	-0.35235	0.238829	-0.164588		0.587396	other	0.368485	other	0.236356	other	0.397412								0.743329	0.632915
FBgn0001180	hb	-0.439619	-0.276777	-0.261389	-0.325928		0.885197	other	0.958215	other	0.900833	other	0.914749								-0.00668991	0.320748
FBgn0001185	her	-0.737013	-0.572003	-0.651032	-0.653349		0.4	other	0.399992	other	0.149685	other	0.316559								0.735623	0.739583
FBgn0001186	Hex-A	-0.717231	-0.472475	-0.285866	-0.491857		0.269031	other	0.347371	other	0.737171	other	0.451191								0.00535503	0.415633
FBgn0001187	Hex-C	-0.465962	-0.340234	-0.310481	-0.372226		0.311567	other	0.848319	other	0.839195	other	0.666361								0.167509	0.494018
FBgn0001189	hfw	-0.728884	-0.576168	-0.358762	-0.554605		0.200019	other	0.398419	other	0.410336	other	0.336258								0.291241	0.674192
FBgn0001197	His2Av	-0.441687	-0.226254	0.120921	-0.18234		0.817479	other	0.650173	other	0.722081	other	0.729911								0.396615	0.668614
FBgn0001202	hook	-0.438342	-0.450167	-0.323506	-0.404005		0.331975	other	0.516937	other	0.329825	other	0.392912								0.604332	0.776361
FBgn0001206	Hmr	-0.407964	-0.228273	0.116322	-0.173305		0.837106	other	0.694082	other	0.671593	other	0.73426								0.704743	0.946586
FBgn0001208	Hn	-0.546312	-0.34147	-0.296182	-0.394654		0.673335	other	0.794291	other	0.712331	other	0.726652								0.399822	0.680411
FBgn0001215	Hrb98DE	-0.21959	-0.507552	0.944557	0.0724717		0.471672	other	0.577051	other	0.665897	testis	0.57154	testis							0.280189	0.702252
FBgn0001216	Hsc70-1	0.539324	0.777942	0.833852	0.71704		0.743131	testis	0.928252	testis	0.900956	testis	0.857446	testis							0.378557	0.65775
FBgn0001217	Hsc70-2	0.926912	0.992409	0.999726	0.973016		0.978231	testis	0.978159	testis	0.994146	testis	0.983512	testis							0.0364274	0.661219
FBgn0001218	Hsc70-3	-0.537455	-0.526316	-0.270786	-0.444852		0.693969	other	0.505246	other	0.797152	other	0.665455								0.29452	0.406555
FBgn0001220	Hsc70-5	0.548565	-0.378673	0.803178	0.324357		0.413036	testis	0.152584	other	0.491965	testis	0.352528	testis							0.539667	0.546084
FBgn0001222	Hsf	-0.393569	-0.485743	-0.406814	-0.428709		0.682274	other	0.387204	other	0.120074	other	0.396517								0.41572	0.444533
FBgn0001223	Hsp22	-0.18691	-0.303064	0.00155907	-0.162805		0.736238	other	0.887575	other	0.583887	other	0.7359								0.942971	0.982369
FBgn0001224	Hsp23	-0.426425	-0.235525	0.873182	0.0704106		0.788403	testis	0.851764	other	0.888472	testis	0.842879	testis							0.420781	0.596161
FBgn0001225	Hsp26	-0.0560178	-0.102255	0.229925	0.0238841		0.829786	other	0.765325	other	0.863027	other	0.819379								0.412452	0.898978
FBgn0001226	Hsp27	-0.355847	-0.147343	0.553156	0.0166553		0.8876	other	0.755462	other	0.891401	other	0.844821								0.153575	0.722293
FBgn0001227	Hsp67Ba	-0.412916	-0.243565	0.200325	-0.152052		0.56325	testis	0.854312	other	0.77665	other	0.731404	testis							0.769799	0.659179
FBgn0001228	CG4456	-0.0510991		0.545953	0.247427		0.719464	other			0.921947	testis	0.820705	testis							0.455205	0.793542
FBgn0001229	Hsp67Bc	-0.440429	-0.269731	-0.112243	-0.274135		0.461806	other	0.98249	other	0.799222	other	0.747839								0.946632	0.95034
FBgn0001230	Hsp68	0.0198925	0.17314	0.792918	0.32865		0.68418	testis	0.831137	other	0.8172	testis	0.777506	testis							0.665382	0.577038
FBgn0001233	Hsp83	-0.217762	-0.291395	0.313785	-0.0651238		0.667005	other	0.258603	other	0.308405	other	0.411338								0.260191	0.48213
FBgn0001234	lncRNA:Hsromega	-0.709448		-0.518959	-0.614204		0.451111	other			0.405989	other	0.42855								0.0483125	0.296285
FBgn0001235	hth	-0.645475	-0.482334	-0.375117	-0.500975		0.467222	other	0.552847	other	0.738614	other	0.586228								-0.425097	0.282907
FBgn0001247	Ide	-0.534091	-0.50646	0.158415	-0.294045		0.21327	other	0.24316	other	0.149793	other	0.202074								0.326948	0.453011
FBgn0001248	Idh	-0.348943	-0.463926	-0.321298	-0.378056		0.372814	other	0.36301	other	0.508079	other	0.414634								0.138664	0.321803
FBgn0001250	if	-0.655719	-0.42851	-0.396221	-0.493484		0.436978	other	0.651166	other	0.474562	other	0.520902								0.529441	0.673395
FBgn0001253	ImpE1	-0.465627	-0.387046	-0.304393	-0.385689		0.520833	other	0.732096	other	0.863	other	0.70531								0.902467	0.968821
FBgn0001254	ImpE2	-0.439608	-0.28626	-0.312354	-0.346074		0.914062	other	0.909343	other	0.8156	other	0.879668								0.248705	0.323738
FBgn0001255	ImpE3	-0.460018	-0.273407	-0.282715	-0.338713		0.888889	other	0.841612	other	0.503751	other	0.744751								0.999175	0.998029
FBgn0001256	ImpL1	-0.430639	-0.369528	-0.304442	-0.368203		0.635417	other	0.796014	other	0.777088	other	0.736173								0.0807026	0.316446
FBgn0001257	ImpL2	-0.626491	-0.435221	-0.320926	-0.460879		0.54999	other	0.636161	other	0.654219	other	0.613456								0.409873	0.57041
FBgn0001258	Ldh	-0.0844674	-0.301852	-0.0275904	-0.13797		0.619951	other	0.886992	other	0.665977	other	0.724307								0.997071	0.991368
FBgn0001259	in	-0.3518	-0.322185	-0.374942	-0.349642		0.555556	other	0.772596	other	0.527736	other	0.618629								0.240388	0.474374
FBgn0001263	inaD	-0.510512	-0.276175	-0.269049	-0.351912		0.622267	other	0.977873	other	0.937391	other	0.845843								0.977811	0.986669
FBgn0001269	inv	-0.148122	0.241145	0.914387	0.335804		0.75	testis	0.827333	other	0.894623	testis	0.823985	testis							0.137698	0.885511
FBgn0001276	ix	-0.65267	-0.797397	-0.70043	-0.716832		0.560957	other	0.289357	other	0.316615	other	0.388976								0.905392	0.969854
FBgn0001280	janA	0.577718	0.717145	0.981736	0.758866		0.72928	testis	0.524216	testis	0.843922	testis	0.699139	testis							-0.0764588	0.398753
FBgn0001281	janB	0.89468	0.990826	0.999955	0.96182		0.975233	testis	0.98237	testis	0.998406	testis	0.985336	testis							0.0295064	0.230007
FBgn0001285	Jon44E	-0.4255	-0.281619	-0.258687	-0.321935		0.911479	other	0.965251	other	0.953585	other	0.943439								0.0055013	0.38216
FBgn0001291	Jra	-0.148454	-0.421342	0.167384	-0.134137		0.270164	other	0.311534	other	0.224412	other	0.268704								0.0998981	0.306173
FBgn0001296	kar	-0.751469	-0.481671	-0.360898	-0.531346		0.351383	other	0.54318	other	0.728124	other	0.540896								0.432469	0.369964
FBgn0001297	kay	-0.676082	-0.30162	-0.485544	-0.487749		0.439605	other	0.363497	other	0.248938	other	0.35068								0.910978	0.749024
FBgn0001301	kel	-0.294206	-0.375866	-0.0867716	-0.252281		0.570592	other	0.783822	other	0.476421	other	0.610278								-0.268688	0.282447
FBgn0001308	Khc	-0.611072	-0.875608	-0.780805	-0.755828		0.41261	other	0.10699	other	0.120314	other	0.213305								-0.0289922	0.501991
FBgn0001311	kkv	-0.424842	-0.27083	0.981112	0.0951465		0.849826	other	0.97666	other	0.920192	testis	0.915559	testis							0.291271	0.507319
FBgn0001313	kl-2	-0.395253	0.975636	0.999792	0.526725			other	0.856486	testis	0.996885	testis	0.926686	testis							-0.215366	0.417353
FBgn0001316	klar	-0.587692	-0.577009	-0.398642	-0.521114		0.545532	other	0.402908	other	0.490005	other	0.479482								0.923376	0.963441
FBgn0001319	kn	-0.530153	-0.335681	-0.315469	-0.393768		0.555556	other	0.82574	other	0.781232	other	0.720843								0.577717	0.830972
FBgn0001320	kni	-0.637859	-0.29734	-0.313405	-0.416201		0.331597	other	0.912622	other	0.799959	other	0.681393								0.60422	0.834726
FBgn0001321	knk	-0.510258	-0.317803	-0.232005	-0.353355		0.375	other	0.881927	other	0.8488	other	0.701909								0.789665	0.945146
FBgn0001323	knrl	-0.67004	-0.303274	-0.31899	-0.430768		0.331111	other	0.940048	other	0.819859	other	0.697006								0.0636508	0.367779
FBgn0001324	kto	-0.258864	0.684741	0.953545	0.459807		0.382222	other	0.475283	testis	0.640491	testis	0.499332	testis							0.921941	0.982856
FBgn0001325	Kr	-0.428572	-0.271953	-0.179707	-0.293411			other	0.97418	other	0.798853	other	0.886517								0.166192	0.576003
FBgn0001330	kz	-0.395945	-0.379188	-0.328732	-0.367955		0.737413	other	0.675171	other	0.599607	other	0.67073								0.0124141	0.745263
FBgn0001341	Mybbp1A	-0.35825	-0.313435	-0.0919304	-0.254539		0.691241	other	0.701609	other	0.591612	other	0.661487								0.0287293	0.76173
FBgn0001404	egh	-0.715493	-0.467674	-0.412746	-0.531971		0.371873	other	0.630833	other	0.491291	other	0.497999								0.142798	0.526895
FBgn0001491	l(1)10Bb	0.199306	0.122551	0.87361	0.398489		0.495043	other	0.328906	other	0.520217	testis	0.448056	testis							-0.082201	0.259949
FBgn0001565	Hlc	-0.632827	-0.77548	-0.733843	-0.71405		0.477353	other	0.310764	other	0.301238	other	0.363118								-0.0107409	0.648065
FBgn0001612	Grip91	-0.483783	-0.274933	-0.0115095	-0.256742		0.790489	other	0.56153	other	0.416934	other	0.589651								0.474939	0.846346
FBgn0001624	dlg1	-0.682609	-0.522154	-0.380647	-0.52847		0.365833	other	0.401964	other	0.6282	other	0.465332								-0.247538	0.431603
FBgn0001941	ifc	-0.280897	-0.399876	-0.284846	-0.321873		0.620342	other	0.578035	other	0.633414	other	0.610597								0.321278	0.972579
FBgn0001942	eIF4A	-0.491475	-0.735975	-0.464128	-0.563859		0.146495	other	0.247564	other	0.24066	other	0.211573								-0.0957696	0.877276
FBgn0001961	Arpc1	0.509453	-0.276605	0.441616	0.224821		0.565405	testis	0.685999	other	0.373223	testis	0.541542	testis							0.174947	0.411134
FBgn0001965	Sos	-0.578238	-0.387268	-0.196837	-0.387448		0.420704	other	0.509574	other	0.326226	other	0.418834								0.166348	0.531723
FBgn0001967	NimC3	-0.390407	-0.437073	-0.236127	-0.354536		0.944444	testis	0.620285	other	1	other	0.85491	testis							0.863211	0.789672
FBgn0001970	Pgant35A	0.275271	-0.605849	0.0886522	-0.0806419		0.58963	other	0.260304	other	0.388139	other	0.412691								0.773486	0.749864
FBgn0286027	Rnmt	-0.268427	0.00345824	0.772802	0.169278		0.70899	other	0.545673	other	0.543679	testis	0.599447	testis							0.874654	0.666995
FBgn0001977	CIAPIN1	0.226191	0.0230234	-0.100665	0.0495165		0.658904	testis	0.40414	other	0.440267	other	0.501104	testis							-0.102754	0.202183
FBgn0001978	stc	-0.0504944	0.00870251	0.69291	0.21704		0.644551	other	0.458198	other	0.56078	testis	0.554509	testis							-0.20901	0.328808
FBgn0001981	esg	-0.450416	0.00968588	-0.0186744	-0.153135		0.891528	other	0.813354	other	0.873063	other	0.859315								0.58169	0.609718
FBgn0001983	wor	-0.408266	-0.265301	0.237145	-0.145474			other	0.986321	other	0.850427	other	0.918374								-0.136148	0.32858
FBgn0001986	Mtr4	-0.0897004	-0.100439	0.588694	0.132852		0.647584	other	0.505069	other	0.463197	testis	0.538617	testis							0.319004	0.380092
FBgn0001987	Gli	-0.601577	-0.392586	-0.312071	-0.435411		0.371499	other	0.705128	other	0.605276	other	0.560635								0.0482249	0.318206
FBgn0001989	ND-B17	0.185321	-0.589678	-0.342397	-0.248918		0.290709	other	0.301048	other	0.419844	other	0.3372								-0.0596288	0.388302
FBgn0001990	wek	-0.359054	-0.306881	-0.187381	-0.284439		0.672611	other	0.5925	other	0.27556	other	0.513557								0.314868	0.575325
FBgn0001991	Ca-alpha1D	-0.536624	-0.318377	-0.368288	-0.407763		0.485947	other	0.857782	other	0.670339	other	0.671356								0.182491	0.683336
FBgn0001992	Cyp303a1	-0.414838	-0.380914	0.168498	-0.209085			other	0.581916	other	0.711474	other	0.646695								0.393555	0.79528
FBgn0001994	crp	-0.606105	-0.455152	-0.573859	-0.545039		0.514554	other	0.579692	other	0.181166	other	0.425138								0.47839	0.544767
FBgn0001995	mRpL4	-0.00708567	-0.671218	-0.511376	-0.39656		0.403226	other	0.231197	other	0.257806	other	0.29741								-0.083275	0.261571
FBgn0002021	l(2)37Bb	0.854656	-0.202602	0.767313	0.473122		0.686193	testis	0.117384	other	0.395126	testis	0.399568	testis							0.526966	0.538933
FBgn0002022	Catsup	0.138853	-0.398801	-0.15481	-0.138253		0.480171	other	0.555871	other	0.541248	other	0.525764								0.0161243	0.281203
FBgn0002023	Lim3	0.055561	0.353868	0.515395	0.308275		0.594136	testis	0.741924	other	0.732779	testis	0.689613	testis							0.152453	0.484603
FBgn0002031	l(2)37Cc	0.119019	-0.264291	0.63985	0.16486		0.500853	other	0.254926	other	0.411313	testis	0.389031	testis							0.793254	0.975568
FBgn0002036	CG10561	0.988018	0.75796	0.943009	0.896329		0.905826	testis	0.685496	testis	0.830812	testis	0.807378	testis							0.218654	0.661687
FBgn0002044	swm	-0.388281	-0.815152	-0.418108	-0.540514		0.603037	other	0.334065	other	0.149804	other	0.362302								0.199074	0.512266
FBgn0002069	AspRS	-0.619001	-0.629775	-0.399722	-0.549499		0.444796	other	0.321138	other	0.52891	other	0.431615								0.116071	0.412451
FBgn0002121	l(2)gl	-0.542514	-0.44842	-0.367649	-0.452861		0.757378	other	0.633498	other	0.536636	other	0.642504								-0.0399197	0.573982
FBgn0002174	CG5504	0.955176	0.84895	0.984073	0.9294		0.844	testis	0.557968	testis	0.808872	testis	0.736947	testis							0.615966	0.588656
FBgn0002183	dre4	-0.334855	-0.418226	0.240346	-0.170912		0.781033	other	0.674787	other	0.58725	other	0.681024								0.400124	0.532894
FBgn0002283	l(3)73Ah	-0.0106543	-0.156047	0.363803	0.0657006		0.661979	other	0.617209	other	0.414266	other	0.564485								0.0504009	0.274553
FBgn0002284	Prosbeta6	0.0159831	-0.285938	0.505436	0.0784936		0.463373	testis	0.345599	other	0.441246	testis	0.416739	testis							0.568882	0.772963
FBgn0002306	sas	-0.534983	-0.297666	-0.210924	-0.347858		0.435357	other	0.894319	other	0.630665	other	0.653447								0.555537	0.634718
FBgn0002354	l(3)87Df	0.643498	-0.213173	0.520794	0.31704		0.528267	testis	0.189896	other	0.351401	testis	0.356521	testis							0.124067	0.440718
FBgn0002413	dco	-0.414624	-0.615524	-0.236286	-0.422145		0.70933	other	0.430483	other	0.43021	other	0.523341								0.126499	0.302713
FBgn0002431	hyd	-0.439474	0.0130741	0.679698	0.0844325		0.603582	other	0.222039	other	0.318741	testis	0.381454	testis							0.369227	0.737792
FBgn0002440	l(3)mbn	-0.398408	-0.265625	-0.203422	-0.289152		1	other	0.993556	other	0.905426	other	0.966327								0.758875	0.626941
FBgn0002441	l(3)mbt	-0.387889	-0.0745074	0.614843	0.0508157		0.627716	other	0.34954	other	0.296009	testis	0.424422	testis							0.0699967	0.572563
FBgn0002466	sti	-0.400044	-0.164476	0.30335	-0.0870566		0.914873	other	0.917199	other	0.915772	other	0.915948								0.203229	0.451305
FBgn0002521	pho	-0.390755	-0.342157	-0.0165335	-0.249815		0.695799	other	0.395738	other	0.473227	other	0.521588								0.686658	0.584531
FBgn0002522	lab	-0.339146	-0.243166	0.286997	-0.0984381		0.649306	other	0.904554	other	0.87426	other	0.809373								0.405049	0.452638
FBgn0002524	lace	-0.493481	-0.469375	-0.459401	-0.474086		0.612304	other	0.621549	other	0.356872	other	0.530242								0.263656	0.490912
FBgn0002525	Lam	-0.260544	-0.189517	0.754656	0.101532		0.733838	other	0.840789	other	0.663901	testis	0.746176	testis							0.728487	0.600182
FBgn0002526	LanA	-0.554911	-0.380595	-0.124861	-0.353456		0.436371	other	0.736568	other	0.307715	other	0.493551								0.307491	0.413984
FBgn0002531	Lcp1	-0.397506	-0.302118	-0.343544	-0.347723		0.818594	other	0.963264	other	0.70176	other	0.827873								0.203086	0.635774
FBgn0002533	Lcp2	-0.398239	-0.290628	-0.034368	-0.241079		0.89645	other	0.979558	other	0.826033	other	0.90068								0.284759	0.702922
FBgn0002534	Lcp3	-0.396628	-0.302778	-0.121263	-0.273557		1	other	0.960223	other	0.915821	other	0.958681								0.130443	0.48595
FBgn0002535	Lcp4	-0.398082	-0.303737	-0.217221	-0.306347		0.854454	other	0.960726	other	0.941286	other	0.918822								-0.0893993	0.938044
FBgn0002542	lds	-0.1259	0.136783	0.470867	0.160583		0.879305	other	0.845993	other	0.843383	other	0.856227								0.712642	0.647826
FBgn0002543	robo2	-0.494298	-0.368975	-0.297749	-0.387007		0.46142	other	0.6799	other	0.448215	other	0.529845								0.0746556	0.476645
FBgn0002552	lin	-0.400275	-0.359554	-0.02354	-0.261123		0.773132	other	0.627794	other	0.354592	other	0.585173								0.409851	0.558017
FBgn0002561	l(1)sc	-0.41643	-0.289422	-0.217256	-0.307703		1	other	0.950242	other	0.90577	other	0.952004								0.188091	0.693477
FBgn0002562	Lsp1alpha	-0.397509	-0.293391	-0.340459	-0.343786		0.908929	other	0.953271	other	0.744785	other	0.868995								0.433547	0.420972
FBgn0002563	Lsp1beta	-0.398526	-0.327336	-0.33334	-0.353067		0.801563	other	0.89629	other	0.783377	other	0.827077								-0.165359	0.411526
FBgn0002564	Lsp1gamma	-0.401783	-0.321525	-0.168534	-0.297281		0.91537	other	0.906287	other	0.758775	other	0.860144								0.877684	0.797524
FBgn0002565	Lsp2	-0.448149	-0.200953	-0.270928	-0.306677		0.5743	other	0.790654	other	0.929036	other	0.764663								0.591402	0.815542
FBgn0002566	lt	-0.807343	-0.707279	-0.299498	-0.604707		0.408565	other	0.202337	other	0.142325	other	0.251076								0.456351	0.449309
FBgn0002567	Rab32	-0.489879	-0.302598	-0.156533	-0.316337		0.649771	other	0.785405	other	0.800317	other	0.745165								0.584357	0.459782
FBgn0002569	Mal-A2	-0.391844	-0.28769	-0.251047	-0.310194		0.881056	other	0.955315	other	0.972984	other	0.936452								0.185421	0.604105
FBgn0002570	Mal-A1	-0.416644	-0.273404	-0.242339	-0.310796		0.907597	other	0.977804	other	0.989128	other	0.958176								-0.227319	0.442026
FBgn0002571	Mal-A3	-0.361801	-0.277801	-0.24282	-0.294141		0.899878	other	0.973997	other	0.98723	other	0.953702								-0.114799	0.30872
FBgn0002573	sens	-0.28106	-0.247921	-0.183637	-0.23754		0.791667	testis	0.945099	other	0.941555	other	0.892774	testis							0.875027	0.829043
FBgn0002576	lz	-0.551478	-0.338877	-0.290179	-0.393511		0.600907	other	0.826787	other	0.88005	other	0.769248								0.570506	0.468258
FBgn0002577	m	-0.427537	-0.299451	-0.29936	-0.342116		0.958333	other	0.858881	other	0.741075	other	0.852763								-0.234615	0.319581
FBgn0002578	Kaz-m1	-0.427393	-0.282853	-0.261287	-0.323844		0.904965	other	0.963612	other	0.953738	other	0.940772								0.220735	0.472988
FBgn0002579	RpL36	-0.225138	-0.771177	-0.612582	-0.536299		0.150711	other	0.31177	other	0.297914	other	0.253465								0.966043	0.96474
FBgn0002590	RpS5a	-0.584333	-0.731665	-0.539931	-0.618643		0.341243	other	0.308961	other	0.369387	other	0.339864								0.990781	0.985629
FBgn0002592	E(spl)m2-BFM	-0.471002	-0.409415	-0.339751	-0.406723		0.646667	other	0.651384	other	0.743739	other	0.680597								0.696681	0.463406
FBgn0002593	RpLP1	-0.582689	-0.644887	-0.468016	-0.565197		0.156834	other	0.394646	other	0.348668	other	0.300049								0.761375	0.861526
FBgn0285950	RpL19	-0.583815	-0.748296	-0.597604	-0.643239		0.124046	other	0.269821	other	0.274817	other	0.222895								0.994217	0.978848
FBgn0002609	E(spl)m3-HLH	-0.460383	-0.333692	-0.289274	-0.361116		0.697279	other	0.888556	other	0.78127	other	0.789035								-0.039774	0.330167
FBgn0002622	RpS3	-0.365597	-0.741054	-0.60295	-0.569867		0.165827	other	0.287675	other	0.272319	other	0.24194								0.855592	0.972761
FBgn0002626	RpL32	-0.442946	-0.673414	-0.611558	-0.575973		0.15197	other	0.368818	other	0.23442	other	0.251736								0.678729	0.860803
FBgn0002629	E(spl)m4-BFM	-0.44363	-0.271831	-0.331834	-0.349098		0.833333	other	0.972372	other	0.810423	other	0.872043								0.345756	0.60582
FBgn0002631	E(spl)m5-HLH	-0.426828	-0.278558	-0.27541	-0.326932		1	other	0.944316	other	0.921692	other	0.955336								0.0751084	0.363758
FBgn0002632	E(spl)m6-BFM	-0.451887	-0.32744	-0.268365	-0.34923		0.926667	other	0.80079	other	0.949089	other	0.892182								0.525239	0.847696
FBgn0002633	E(spl)m7-HLH	-0.470029	-0.285722	-0.427609	-0.394453		0.833333	other	0.926462	other	0.593664	other	0.784486								0.277715	0.224624
FBgn0002638	Rcc1	-0.144078	-0.133295	0.189434	-0.029313		0.859665	other	0.766439	other	0.776933	other	0.801012								0.979872	0.983681
FBgn0002641	mal	-0.411148	-0.501838	-0.328894	-0.41396		0.649691	other	0.466263	other	0.737633	other	0.617862								0.987317	0.98734
FBgn0002643	mam	-0.545861	-0.356135	-0.177426	-0.359807		0.372153	other	0.786922	other	0.505032	other	0.554702								0.186922	0.464307
FBgn0002645	Map205	-0.492021	-0.438679	0.148314	-0.260796		0.623596	other	0.580883	other	0.313885	other	0.506121								0.935643	0.976664
FBgn0002673	twe	0.101926	-0.174469	0.910528	0.279328		0.859559	other	0.920242	other	0.927813	testis	0.902538	testis							0.726212	0.873876
FBgn0002707	mei-9	-0.539924	-0.443151	-0.199187	-0.394088		0.792222	other	0.488906	other	0.535421	other	0.605516								0.333093	0.756048
FBgn0002709	mei-218	0.205618	0.961433	0.995621	0.720891		0.810404	testis	0.930067	testis	0.971443	testis	0.903971	testis							0.115388	0.458032
FBgn0002715	mei-S332	0.704127	0.727037	0.989591	0.806918		0.863344	testis	0.854094	testis	0.949899	testis	0.889112	testis							0.285711	0.555353
FBgn0002716	mei-W68	-0.0890963	-0.258724	-0.0722518	-0.140024		0.444444	other	0.306482	other	0.375175	other	0.375367								-0.00342881	0.381876
FBgn0002719	Men	-0.295261	-0.314976	-0.16483	-0.258356		0.30288	other	0.574249	other	0.461602	other	0.446243								0.0269782	0.278837
FBgn0002723	Met	-0.717316	-0.443562	-0.717431	-0.626103		0.311791	other	0.44763	other	0.16032	other	0.306581								-0.0333594	0.516198
FBgn0002732	E(spl)malpha-BFM	-0.462796	-0.364948	-0.279558	-0.369101		0.905817	other	0.801913	other	0.898706	other	0.868812								0.863833	0.979386
FBgn0002733	E(spl)mbeta-HLH	-0.510348	-0.332429	-0.508038	-0.450272		0.664366	other	0.922288	other	0.4123	other	0.666318								-0.123074	0.907204
FBgn0002734	E(spl)mdelta-HLH	-0.443923	-0.299688	-0.184844	-0.309485			other	0.926588	other	0.83453	other	0.880559								0.983968	0.984813
FBgn0002735	E(spl)mgamma-HLH	-0.429222	-0.276955	-0.388967	-0.365048		0.944444	other	0.971052	other	0.680097	other	0.865198								0.596958	0.815591
FBgn0002736	mago	-0.159237	-0.451528	-0.369229	-0.326664		0.684938	other	0.594231	other	0.383157	other	0.554109								0.561648	0.942317
FBgn0002772	Mlc1	-0.465557	-0.363264	-0.339838	-0.389553		0.833719	other	0.707347	other	0.710499	other	0.750522								-0.0285491	0.733907
FBgn0002773	Mlc2	-0.468581	-0.346403	-0.339799	-0.384928		0.828662	other	0.777315	other	0.747747	other	0.784575								-0.0833987	0.57896
FBgn0002774	mle	-0.514751	-0.427524	-0.0390702	-0.327115		0.400553	other	0.572851	other	0.321349	other	0.431584								0.340123	0.84174
FBgn0002775	msl-3	-0.0102769	0.393931	0.334706	0.239453		0.733561	other	0.516211	other	0.425559	other	0.558444								-0.382533	0.182672
FBgn0002778	mnd	-0.58766	-0.444372	-0.343427	-0.458486		0.657895	other	0.635281	other	0.707123	other	0.666766								0.972999	0.987722
FBgn0002780	mod	-0.525001	-0.539173	-0.391379	-0.485184		0.746981	other	0.465423	other	0.559728	other	0.590711								0.976696	0.988402
FBgn0002781	mod(mdg4)	-0.451943	-0.44185		-0.446896		0.726185	other	0.614731	other			0.670458								0.401497	0.812953
FBgn0002783	mor	-0.472342	-0.467658	-0.371052	-0.437018		0.810437	other	0.516734	other	0.407433	other	0.578201								0.425638	0.56575
FBgn0002787	Rpn8	0.0947692	-0.337668	0.610983	0.122695		0.515343	other	0.377723	other	0.370245	testis	0.421104	testis							0.884663	0.968157
FBgn0002789	Mp20	-0.505556	-0.373162	-0.285348	-0.388022		0.600362	other	0.73869	other	0.860802	other	0.733285								0.654352	0.913142
FBgn0002791	mr	0.180379	0.550981	0.965169	0.56551		0.660667	other	0.480037	testis	0.740256	testis	0.626987	testis							0.959435	0.957399
FBgn0002838	ms(3)K81	0.841417	0.976054	0.999665	0.939045		0.983025	testis	0.948825	testis	0.994371	testis	0.975407	testis							0.118699	0.642389
FBgn0002842	sa	0.736193	0.982083	0.998286	0.905521		0.982734	testis	0.96549	testis	0.97791	testis	0.975378	testis							0.250516	0.628922
FBgn0002855	Acp26Aa	-0.359771	-0.256097	-0.2248	-0.280223		0.994938	other	0.998508	other	0.997514	other	0.996987								0.0361848	0.504801
FBgn0002856	Acp26Ab	-0.358423	-0.258596	-0.214757	-0.277259		0.994585	other	0.999069	other	0.997256	other	0.99697								0.037214	0.206627
FBgn0002862	Mst87F	0.984231	0.986263	0.999959	0.990151		0.991046	testis	0.984009	testis	0.998432	testis	0.991162	testis							0.358589	0.837055
FBgn0002863	Acp95EF	-0.325004	-0.243529	-0.194913	-0.254482		0.991763	other	0.875978	other	0.995642	other	0.954461								0.53971	0.509869
FBgn0002865	Mst98Ca	0.790231	0.963309	0.999933	0.917825		0.970539	testis	0.972725	testis	0.998024	testis	0.980429	testis							-0.0230141	0.388019
FBgn0002868	MtnA	0.670813	-0.281509	-0.177106	0.0707329		0.777424	testis	0.340769	other	0.800004	other	0.639399	testis							0.307631	0.633948
FBgn0002869	MtnB	-0.434739	-0.302757	-0.239288	-0.325595		0.928964	other	0.907929	other	0.950865	other	0.929252								0.0259751	0.174443
FBgn0002872	mu2	-0.340965	-0.113978	0.388295	-0.0222158		0.865693	other	0.788742	other	0.803936	other	0.819457								0.443234	0.50344
FBgn0002873	mud	-0.243446	0.984816	0.92271	0.554694		0.889481	other	0.962195	testis	0.959085	testis	0.93692	testis							-0.0747768	0.407659
FBgn0002878	mus101	-0.100477	-0.23825	-0.0314944	-0.123407		0.820133	other	0.772977	other	0.801025	other	0.798045								0.332677	0.730333
FBgn0002887	mus201	-0.415286	-0.36658	0.635692	-0.0487249		0.774981	other	0.801721	other	0.569991	testis	0.715564	testis							0.27702	0.506502
FBgn0002891	DNApol-zeta	-0.334197	-0.389078	0.251933	-0.157114		0.778935	other	0.388481	other	0.423437	other	0.530285								0.403038	0.714051
FBgn0002899	mus301	-0.369991	0.00920874	0.0391891	-0.107198		0.916124	other	0.767629	other	0.838694	other	0.840816								0.688554	0.797154
FBgn0002901	mus304	-0.176226	0.308065	0.861326	0.331055		0.830499	other	0.661301	other	0.755327	testis	0.749042	testis							0.212267	0.663133
FBgn0002905	DNApol-theta	-0.294247	0.18287	0.679119	0.189247		0.758494	other	0.653978	other	0.600779	testis	0.671084	testis							0.48842	0.524155
FBgn0002906	Blm	-0.217988	0.347256	0.728857	0.286042		0.851411	other	0.212349	testis	0.783763	testis	0.615841	testis							0.479889	0.612872
FBgn0002909	mus312	-0.216838	0.128817	0.870575	0.260851		0.582228	other	0.391121	other	0.622697	testis	0.532015	testis							-0.0454485	0.34015
FBgn0002914	Myb	-0.174975	-0.115836	0.735592	0.14826		0.480764	other	0.485903	other	0.35174	testis	0.439469	testis							0.145206	0.510287
FBgn0002917	na	-0.545683	-0.281701	-0.300545	-0.375977		0.631739	other	0.791279	other	0.782936	other	0.735318								0.312363	0.527028
FBgn0002921	Atpalpha	-0.571553	-0.373283	-0.446129	-0.463655		0.533337	other	0.760278	other	0.533613	other	0.609076								0.551349	0.435242
FBgn0002922	nau	-0.517665	-0.378775	-0.333274	-0.409905		0.592593	other	0.702197	other	0.736295	other	0.677028								0.851579	0.94894
FBgn0002924	ncd	0.0471048	-0.0625719	0.485755	0.156763		0.84213	other	0.829478	other	0.863224	other	0.844944								-0.0455165	0.626614
FBgn0002926	ndl	-0.435259	-0.236992	-0.220578	-0.29761		0.897778	other	0.966528	other	0.941279	other	0.935195								0.215916	0.409407
FBgn0002930	nec	-0.52295	-0.39356	-0.373398	-0.429969		0.568444	other	0.674668	other	0.520069	other	0.587727								0.346241	0.609136
FBgn0002931	net	0.257305	-0.298353	-0.102285	-0.0477777		0.622222	testis	0.873301	other	0.713435	other	0.736319	testis							0.621272	0.691269
FBgn0002932	neur	-0.432753	-0.369875	-0.163116	-0.321915		0.652561	other	0.791495	other	0.616377	other	0.686811								0.272033	0.551523
FBgn0002933	ng1	-0.401863	-0.262821	-0.334501	-0.333062			other	0.999443	other	0.801656	other	0.900549								0.735625	0.715509
FBgn0002936	ninaA	-0.49723	-0.274501	-0.261771	-0.3445		0.71454	other	0.979293	other	0.934625	other	0.876153								0.167385	0.60168
FBgn0002937	ninaB	-0.505847	-0.308802	-0.304458	-0.373036		0.65299	other	0.912289	other	0.871226	other	0.812169								-0.0275983	0.777858
FBgn0002938	ninaC	-0.507058	-0.289697	-0.267193	-0.354649		0.654111	other	0.874136	other	0.941618	other	0.823288								0.780717	0.601875
FBgn0002939	ninaD	-0.29479	-0.278037	-0.238894	-0.270574		0.900689	other	0.970896	other	0.986644	other	0.952743								0.211844	0.440132
FBgn0002940	ninaE	-0.502279	-0.29094	-0.258166	-0.350462		0.675369	other	0.959035	other	0.957116	other	0.86384								-0.0222119	0.730523
FBgn0002941	slou	-0.512468	-0.326214	-0.312062	-0.383582		0.58642	other	0.833858	other	0.826497	other	0.748925								-0.102617	0.312082
FBgn0002945	nkd	-0.499523	-0.50081	-0.506154	-0.502163		0.477431	other	0.617084	other	0.248457	other	0.447657								0.223298	0.434036
FBgn0002948	nod	-0.439201	-0.293722	-0.301473	-0.344799		0.917499	other	0.907776	other	0.866485	other	0.897253								0.145907	0.364754
FBgn0002962	nos	-0.412732	-0.244916	-0.195081	-0.284243		0.936119	other	0.991089	other	0.951226	other	0.959478								0.0888753	0.364262
FBgn0002973	numb	-0.370634	-0.384324	-0.192934	-0.315964		0.295467	other	0.719531	other	0.703924	other	0.572974								0.187977	0.284803
FBgn0002985	odd	-0.490192	-0.354015	-0.297379	-0.380529		0.853339	other	0.794405	other	0.847689	other	0.831811								0.0482379	0.473249
FBgn0002989	okr	-0.195127	-0.37191	0.164693	-0.134114		0.771861	other	0.570658	other	0.402265	other	0.581595								0.193922	0.746103
FBgn0003002	opa	-0.475185	-0.314293	-0.349582	-0.379687		0.623457	other	0.917005	other	0.68975	other	0.743404								0.340401	0.438999
FBgn0003008	or	-0.398126	-0.445151	0.429538	-0.137913		0.308539	other	0.299394	other	0.20068	testis	0.269538	testis							0.798253	0.930148
FBgn0003009	ord	0.689081	0.90247	0.999737	0.863763		0.973829	testis	0.818811	testis	0.995807	testis	0.929482	testis							-0.11348	0.337628
FBgn0003011	ort	-0.527228	-0.294464	-0.280631	-0.367441		0.683673	other	0.869532	other	0.818227	other	0.790478								0.828297	0.677422
FBgn0003015	osk	-0.42328	-0.269712	-0.256374	-0.316455		0.928071	other	0.987026	other	0.962011	other	0.959036								0.404064	0.438283
FBgn0003016	osp	-0.676053	-0.493448	-0.299123	-0.489541		0.297635	other	0.362106	other	0.332814	other	0.330852								0.475083	0.424221
FBgn0003023	otu	-0.420571	-0.265061	-0.231565	-0.305732		0.92235	other	0.986985	other	0.958445	other	0.955926								0.222595	0.851136
FBgn0003028	ovo	-0.470164	-0.347102	-0.351919	-0.389729		0.87273	other	0.875717	other	0.790402	other	0.846283								0.815542	0.974945
FBgn0003034	SP	-0.308063	-0.249802	-0.179943	-0.245936		0.99103	other	0.996992	other	0.994962	other	0.994328								-0.0525391	0.495328
FBgn0003041	pbl	-0.429875	-0.299497	-0.112591	-0.280654		0.88246	other	0.756071	other	0.715513	other	0.784681								0.956502	0.9508
FBgn0003042	Pc	-0.500928	-0.408075	-0.362172	-0.423725		0.652484	other	0.632945	other	0.526728	other	0.604052								0.5785	0.665481
FBgn0003044	Pcl	-0.431225	-0.165206	0.0799315	-0.172167		0.831944	other	0.661468	other	0.705969	other	0.733127								0.0966282	0.675375
FBgn0003046	Pcp	-0.400588	-0.268591	-0.248523	-0.305901		0.812511	other	0.987996	other	0.674125	other	0.824877								0.568811	0.722763
FBgn0003048	pcx	-0.452721	-0.643257	-0.10049	-0.398823		0.520975	other	0.407925	other	0.281557	other	0.403486								-0.0447132	0.454953
FBgn0003053	peb	-0.266432	-0.336518	-0.186716	-0.263222		0.652716	other	0.565531	other	0.807218	other	0.675155								0.987645	0.941894
FBgn0003057	CG10598		-0.407565	-0.236127	-0.321846			other	0.494292	other	1	other	0.747146								0.247712	0.474399
FBgn0003060	CG9757	-0.414874	-0.280497	-0.227027	-0.307466		0.736111	other	0.98976	other	0.971699	other	0.89919								0.436233	0.812022
FBgn0003062	Fib	0.237847	-0.266949	0.032115	0.00100422		0.5834	testis	0.572886	other	0.692819	other	0.616368	testis							0.450346	0.84658
FBgn0003065	CG2150	-0.410507	-0.463503	-0.182401	-0.352137		0.881462	other	0.373941	other	0.739687	other	0.66503								0.528269	0.513825
FBgn0003068	per	-0.527452	-0.407566	-0.347555	-0.427524		0.617568	other	0.629381	other	0.747654	other	0.664868								0.374209	0.515006
FBgn0003071	Pfk	0.238603	-0.0386526	0.738023	0.312658		0.440991	other	0.56257	other	0.569687	testis	0.524416	testis							0.531277	0.818785
FBgn0003074	Pgi	0.174111	-0.455024	-0.189175	-0.156696		0.341857	other	0.381185	other	0.419742	other	0.380928								0.620461	0.6119
FBgn0003076	Pgm1	-0.420539	-0.443743	-0.381413	-0.415232		0.236538	other	0.598463	other	0.677035	other	0.504012								0.972057	0.847979
FBgn0003079	Raf	-0.571551	-0.519995	-0.424694	-0.505413		0.580247	other	0.377532	other	0.320735	other	0.426171								-0.112523	0.512893
FBgn0003082	phr	0.282392	-0.423168	-0.398476	-0.179751		0.900174	other	0.411607	other	0.13739	other	0.483057								0.475129	0.532023
FBgn0003086	Pig1	-0.409217	-0.263333	-0.379979	-0.350843			other	0.998765	other	0.598297	other	0.798531								0.0845071	0.387821
FBgn0003087	pim	-0.164478	-0.00325137	0.649753	0.160674		0.912202	other	0.938298	other	0.890571	testis	0.91369	testis							0.64717	0.570966
FBgn0003089	pip	-0.480318	-0.256102	0.701421	-0.0116663		0.944444	other	0.989367	other	0.593884	testis	0.842565	testis							0.48943	0.663053
FBgn0003090	pk	-0.479667	-0.339542	-0.368001	-0.395737		0.361111	other	0.811817	other	0.469898	other	0.547609								0.0482306	0.499135
FBgn0003091	Pkc53E	-0.545868	-0.330593	-0.380056	-0.418839		0.591468	other	0.852926	other	0.649655	other	0.698016								-0.137295	0.361946
FBgn0003093	Pkc98E	-0.643448	-0.455441	-0.458344	-0.519078		0.4864	other	0.597676	other	0.492263	other	0.525447								0.200751	0.542832
FBgn0003114	plu	-0.409577	-0.251658	-0.101605	-0.25428		0.911939	other	0.971785	other	0.963335	other	0.94902								0.526866	0.657817
FBgn0003116	pn	-0.19604	-0.341075	-0.18097	-0.239362		0.289352	other	0.662449	other	0.369999	other	0.4406								0.0608274	0.411052
FBgn0003117	pnr	-0.552755	-0.303551	-0.271572	-0.37596		0.388889	other	0.912038	other	0.912912	other	0.737946								0.359394	0.448423
FBgn0003118	pnt	-0.71679	-0.494061	-0.446269	-0.552373		0.446712	other	0.527108	other	0.525696	other	0.499839								0.855899	0.790578
FBgn0003124	polo	-0.198353	0.2133	0.627697	0.214215		0.903164	other	0.895348	other	0.913905	testis	0.904139	testis							0.270739	0.482493
FBgn0003129	Poxm	-0.139869	-0.205156	-0.176021	-0.173682		0.722222	other	0.897772	other	0.895552	other	0.838515								0.426925	0.395267
FBgn0003130	Poxn	-0.463343	-0.419644	-0.17793	-0.353639		1	other	0.613305	other	0.807242	other	0.806849								0.048433	0.814899
FBgn0003132	Pp1-13C	0.656501	0.994155	0.999864	0.883507		0.967933	testis	0.982884	testis	0.995762	testis	0.982193	testis							0.914791	0.957874
FBgn0003134	Pp1alpha-96A	-0.676958	-0.450077	-0.385037	-0.504024		0.19139	other	0.494657	other	0.494172	other	0.393406								0.253398	0.512739
FBgn0003137	Ppn	-0.626211	-0.318377	-0.303833	-0.41614		0.41416	other	0.869958	other	0.582619	other	0.622245								0.256088	0.477534
FBgn0003139	PpV	-0.385943	-0.682999	-0.781655	-0.616866		0.56543	other	0.347832	other	0.153198	other	0.355487								0.249944	0.814827
FBgn0003140	PpY-55A	0.955103	0.993821	0.999903	0.982942		0.986588	testis	0.974264	testis	0.997495	testis	0.986116	testis							-0.124787	0.510375
FBgn0003141	pr	-0.645813	-0.477782	-0.403043	-0.508879		0.559289	other	0.56781	other	0.507821	other	0.544974								0.308737	0.66642
FBgn0003145	prd	-0.338062	-0.255149	-0.19413	-0.262447		0.99367	other	0.995191	other	0.995752	other	0.994871								-0.140903	0.481892
FBgn0003149	Prm	-0.485379	-0.349362	-0.327619	-0.387453		0.789414	other	0.778808	other	0.67399	other	0.747404								0.343014	0.900256
FBgn0003159	CG2841	0.0143006	0.471512	0.684581	0.390131		0.361769	other	0.611232	testis	0.600727	testis	0.524576	testis							0.398997	0.595519
FBgn0003162	Pu	-0.507912	-0.341642	-0.357313	-0.402289		0.670467	other	0.872303	other	0.749774	other	0.764181								0.44781	0.62997
FBgn0003165	pum	-0.60779	-0.300582	-0.315658	-0.40801		0.459362	other	0.894033	other	0.485975	other	0.613123								0.665396	0.778859
FBgn0003169	put	-0.670337	-0.60742	-0.623652	-0.633803		0.504278	other	0.456879	other	0.245914	other	0.402357								0.825967	0.9391
FBgn0003174	pwn	-0.443567	-0.359472	-0.0312713	-0.278103		0.561728	other	0.737622	other	0.774794	other	0.691381								0.977485	0.986486
FBgn0003175	px	-0.746924	-0.467123	-0.617748	-0.610598		0.261364	other	0.652158	other	0.26615	other	0.393224								0.372609	0.70911
FBgn0003187	qua	0.321027	0.674342	0.949173	0.648181		0.847347	other	0.88293	testis	0.924944	testis	0.885073	testis							-0.110217	0.414551
FBgn0003189	r	0.220871	-0.221663	0.192014	0.0637408		0.678571	testis	0.442838	other	0.651864	other	0.591091	testis							0.132277	0.534721
FBgn0003204	ras	-0.648735	-0.508113	-0.576822	-0.57789		0.514005	other	0.625509	other	0.425951	other	0.521822								0.121151	0.360283
FBgn0003205	Ras85D	-0.619917	-0.611924	-0.379623	-0.537155		0.463571	other	0.332274	other	0.304076	other	0.36664								0.0833672	0.746382
FBgn0003206	Ras64B	-0.533815	-0.491975	-0.247589	-0.424459		0.251495	other	0.532227	other	0.502656	other	0.428793								0.757984	0.972079
FBgn0003209	raw	-0.713369	-0.559637	-0.5278	-0.600269		0.24745	other	0.411401	other	0.306407	other	0.321753								0.826233	0.978418
FBgn0003210	rb	-0.425623	-0.730476	-0.210814	-0.455638		0.551038	other	0.191353	other	0.183737	other	0.308709								0.426437	0.532471
FBgn0003218	rdgB	0.125033	-0.320457	-0.129907	-0.108444		0.524844	other	0.897058	other	0.563695	other	0.661866								0.473177	0.407793
FBgn0003227	rec	-0.0620632	-0.341246	-0.307448	-0.236919		0.919753	other	0.816013	other	0.767331	other	0.834365								0.64804	0.581541
FBgn0003231	ref(2)P	-0.490387	-0.458511	-0.335525	-0.428141		0.412299	other	0.461978	other	0.413118	other	0.429132								0.825655	0.668353
FBgn0003248	Rh2	-0.495662	-0.2901	-0.281894	-0.355885		0.715949	other	0.940286	other	0.904558	other	0.853598								0.922443	0.805106
FBgn0003249	Rh3	-0.51502	-0.279273	-0.265487	-0.35326		0.581992	other	0.972266	other	0.942535	other	0.832264								0.0520795	0.620733
FBgn0003250	Rh4	-0.490348	-0.269011	-0.260939	-0.3401		0.696681	other	0.973085	other	0.947035	other	0.872267								-0.233897	0.415557
FBgn0003254	rib	0.754772	0.65351	0.989265	0.799182		0.968967	testis	0.634663	testis	0.963827	testis	0.855819	testis							0.975242	0.985363
FBgn0003255	rk	-0.543487	-0.314229	-0.265798	-0.374505		0.524691	other	0.884366	other	0.915973	other	0.77501								-0.18411	0.404867
FBgn0003256	rl	-0.695371		-0.749634	-0.722503		0.637153	other			0.219517	other	0.428335								0.985958	0.984852
FBgn0003257	r-l	-0.425917	-0.394769	-0.425572	-0.415419		0.794536	other	0.725932	other	0.481026	other	0.667164								0.986533	0.990414
FBgn0003261	Rm62	-0.674572	-0.582564	-0.499345	-0.585494		0.3098	other	0.377554	other	0.348894	other	0.345416								0.30448	0.446781
FBgn0003267	ro	-0.433619	0.0876857	0.539419	0.0644951			other	0.643983	other	0.516876	testis	0.58043	testis							-0.02739	0.627268
FBgn0003268	rod	-0.368094	-0.153077	0.18171	-0.113154		0.899391	other	0.82732	other	0.84521	other	0.857307								0.942005	0.988973
FBgn0003270	amos		-0.47912	0.90456	0.21272			other	0.494776	other	0.902367	testis	0.698571	testis							0.930023	0.982662
FBgn0003274	RpLP2	-0.0947126	-0.628502	-0.460335	-0.394516		0.195038	testis	0.36933	other	0.334298	other	0.299556	testis							0.972758	0.986406
FBgn0003275	RpII18	0.84403	0.661217	0.873853	0.793033		0.798604	testis	0.56102	testis	0.656271	testis	0.671965	testis							0.997177	0.974636
FBgn0003277	RpII215	-0.565822	-0.580794	-0.51342	-0.553345		0.736685	other	0.453203	other	0.345649	other	0.511846								0.98955	0.983533
FBgn0003278	RpI135	-0.508484	-0.546397	-0.303382	-0.452754		0.669297	other	0.465869	other	0.594562	other	0.576576								0.112358	0.604318
FBgn0003279	RpL4	-0.615372	-0.772956	-0.537617	-0.641982		0.262303	other	0.268005	other	0.447846	other	0.326051								0.670846	0.661162
FBgn0003285	rst	-0.54508	-0.388068	-0.426368	-0.453172		0.778061	other	0.774667	other	0.629458	other	0.727396								0.214877	0.803285
FBgn0003292	rt	-0.510443	-0.308553	-0.286594	-0.36853		0.806474	other	0.87565	other	0.8353	other	0.839141								0.920054	0.976777
FBgn0003295	ru	-0.531008	-0.357069	-0.297025	-0.395034		0.722222	other	0.695957	other	0.755729	other	0.724636								0.98537	0.982709
FBgn0003300	run	-0.471062	-0.319962	-0.323763	-0.371596		0.555556	other	0.846554	other	0.744485	other	0.715532								0.985162	0.984629
FBgn0003301	rut	-0.621464	-0.362407	-0.422653	-0.468841		0.515357	other	0.785097	other	0.540954	other	0.613803								-0.135916	0.421161
FBgn0003302	rux	0.850719	0.906855	0.981359	0.912978		0.891507	testis	0.834152	testis	0.891639	testis	0.872433	testis							-0.0687427	0.365204
FBgn0003308	ry	-0.632363	-0.400934	-0.331084	-0.454794		0.337868	other	0.747874	other	0.739633	other	0.608458								0.32215	0.533684
FBgn0003310	S	-0.356714	-0.425912	-0.0257632	-0.269463		0.549207	other	0.726209	other	0.423948	other	0.566455								0.253437	0.48018
FBgn0003312	sad	-0.380635	-0.254404	0.682049	0.0156698		0.944444	other	0.957895	other	0.65133	testis	0.851223	testis							-0.137951	0.422031
FBgn0003313	sala	-0.390278	-0.153252	0.37479	-0.0562465		0.833333	other	0.77109	other	0.754964	other	0.786462								0.181386	0.50701
FBgn0003317	sax	-0.36742	-0.309724	0.177202	-0.166648		0.619698	other	0.38925	other	0.102614	other	0.37052								0.078341	0.485229
FBgn0003319	Sb	-0.462316	-0.553273	-0.322079	-0.445889		1	other	0.359025	other	0.666056	other	0.675027								0.0321766	0.419138
FBgn0003321	sbr	-0.189327	-0.689536	0.604414	-0.0914832		0.264004	other	0.378643	other	0.346345	testis	0.329664	testis							0.287745	0.654486
FBgn0003326	sca	-0.526179	-0.490363	-0.313452	-0.443331		0.624444	other	0.366034	other	0.831672	other	0.607383								0.129431	0.448355
FBgn0286785	scb	-0.400079	-0.342261	-0.129467	-0.290603		0.760174	other	0.714358	other	0.679656	other	0.718063								0.354232	0.426875
FBgn0003330	Sce	-0.102436	-0.322235	0.137548	-0.0957077		0.52716	other	0.512992	other	0.309385	other	0.449846								0.214773	0.869989
FBgn0003334	Scm	-0.403382	-0.54466	-0.192511	-0.380185		0.647304	other	0.552223	other	0.230744	other	0.476757								0.611533	0.537822
FBgn0003339	Scr	-0.561226	-0.358757	-0.318391	-0.412791		0.635556	other	0.714441	other	0.829923	other	0.72664								0.276669	0.419265
FBgn0003345	sd	-0.625574	-0.489458	-0.182555	-0.432529		0.174603	other	0.454012	other	0.143747	other	0.257454								0.980278	0.982797
FBgn0003346	RanGAP	-0.177022	-0.104987	0.860807	0.192933		0.848388	other	0.743756	other	0.793348	testis	0.795164	testis							0.931849	0.873973
FBgn0003353	sei	-0.512993	-0.309607	-0.283497	-0.368699		0.442515	other	0.798643	other	0.67221	other	0.637789								0.983378	0.990696
FBgn0003356	Jon99Cii	-0.44294		-0.259344	-0.351142		0.894781	other			0.956918	other	0.925849								0.97835	0.982208
FBgn0003357	Jon99Ciii	-0.440649		-0.26047	-0.35056		0.894332	other			0.952562	other	0.923447								0.984075	0.989206
FBgn0003358	Jon99Ci	-0.419544	-0.283895	-0.253908	-0.319116		0.911478	other	0.957795	other	0.969798	other	0.946357								0.945451	0.973081
FBgn0003360	sesB	-0.563108	-0.759258	-0.537862	-0.620076		0.534027	other	0.323626	other	0.422581	other	0.426745								0.81813	0.980967
FBgn0003366	sev	-0.313353	-0.337396	-0.232583	-0.294444		0.447917	other	0.63148	other	0.608039	other	0.562479								0.960289	0.9868
FBgn0003371	sgg	-0.648226	-0.32221	0.154216	-0.272073		0.449336	other	0.869299	other	0.223816	other	0.51415								0.972894	0.984279
FBgn0003372	Sgs1	-0.397501	-0.26302	-0.267231	-0.309251		0.529478	other	0.998987	other	0.949372	other	0.825946								0.976326	0.990092
FBgn0003373	Sgs3	-0.400173	-0.270043	-0.265729	-0.311982		0.875349	other	0.987667	other	0.947836	other	0.936951								0.938089	0.985384
FBgn0003374	Sgs4	-0.397699	-0.268229	-0.302259	-0.322729		0.795599	other	0.990592	other	0.84851	other	0.878234								0.552907	0.763158
FBgn0003375	Sgs5	-0.399709	-0.273667	-0.285139	-0.319505		0.870809	other	0.980568	other	0.89504	other	0.915472								0.932894	0.975935
FBgn0003377	Sgs7	-0.397079	-0.282858	-0.272781	-0.317573		0.878874	other	0.963707	other	0.934768	other	0.925783								0.688319	0.964623
FBgn0003378	Sgs8	-0.397553	-0.278869	-0.243481	-0.306634		0.875	other	0.971385	other	0.930835	other	0.92574								0.961913	0.983549
FBgn0003380	Sh	-0.532212	-0.34396	-0.342734	-0.406302		0.655295	other	0.852915	other	0.726237	other	0.744816								0.937848	0.984776
FBgn0003382	sha	-0.402831	-0.0891952	0.949243	0.152406			other	0.480085	other	0.938307	testis	0.709196	testis							0.988645	0.986515
FBgn0003386	Shaw	-0.491798	-0.328073	-0.222093	-0.347322		0.559229	other	0.747973	other	0.666725	other	0.657976								0.894546	0.853713
FBgn0003388	shd	-0.396727	-0.236903	0.887801	0.0847239		0.847222	other	0.79273	other	0.843988	testis	0.82798	testis							0.682081	0.884448
FBgn0003390	shf	-0.303457	-0.312542	-0.2903	-0.3021		0.405613	other	0.880063	other	0.83634	other	0.707339								0.654601	0.967029
FBgn0003391	shg	-0.481486	-0.229262	-0.206644	-0.305797		0.563854	other	0.396244	other	0.389892	other	0.449997								0.744003	0.976606
FBgn0003392	shi	-0.509259	-0.284106	-0.117392	-0.303586		0.529289	other	0.820956	other	0.632083	other	0.660776								0.990855	0.991686
FBgn0003396	shn	-0.809813	-0.900119	-0.388993	-0.699642		0.195216	other	0.210696	other	0.284873	other	0.230262								0.940859	0.986566
FBgn0003401	shu	-0.376172	-0.237382	-0.0822651	-0.23194		0.922213	other	0.873912	other	0.912528	other	0.902884								0.969	0.984361
FBgn0003410	sina	0.669299	-0.592159	0.925748	0.334296		0.755888	testis	0.473293	other	0.667797	testis	0.632326	testis							0.102656	0.780293
FBgn0003411	sisA	-0.395253	0.205056	0.930346	0.246716			other	0.810742	other	0.928546	testis	0.869644	testis							0.0385401	0.452921
FBgn0003415	skd	-0.548503	-0.182167	-0.2111	-0.313923		0.637511	other	0.837767	other	0.419184	other	0.631488								0.408587	0.465184
FBgn0003416	sl	-0.472431	-0.662719	-0.462063	-0.532404		0.772959	other	0.308939	other	0.326686	other	0.469528								-0.098377	0.529355
FBgn0003423	slgA	-0.475636	-0.423244	-0.18382	-0.3609		0.490649	other	0.667532	other	0.551423	other	0.569868								-0.0835914	0.235785
FBgn0003429	slo	-0.508827	-0.36708	-0.363085	-0.412997		0.578324	other	0.700643	other	0.673938	other	0.650968								0.959695	0.968688
FBgn0003430	slp1	-0.573937	-0.352487	-0.339053	-0.421826		0.512472	other	0.74562	other	0.698958	other	0.65235								0.970305	0.984879
FBgn0003435	sm	0.255192	0.938245	0.99114	0.728192		0.674616	testis	0.910677	testis	0.951033	testis	0.845442	testis							0.947708	0.964682
FBgn0003444	smo	-0.518251	-0.516748	-0.280358	-0.438452		0.800816	other	0.552447	other	0.411821	other	0.588361								0.996412	0.989513
FBgn0003447	sn	-0.543515	-0.295305	-0.20106	-0.346626		0.472511	other	0.882633	other	0.862085	other	0.739076								0.66955	0.864358
FBgn0003448	sna	-0.423158	-0.285732	-0.303553	-0.337481			other	0.924616	other	0.884103	other	0.904359								0.589005	0.523985
FBgn0003449	snf	-0.101463	-0.594862	0.000855821	-0.231823		0.435356	other	0.29701	other	0.216838	other	0.316401								-0.122967	0.292352
FBgn0003450	snk	-0.444225	-0.289168	-0.284391	-0.339261		0.932292	other	0.746321	other	0.899391	other	0.859335								0.0690843	0.95034
FBgn0003459	stwl	-0.377565	0.282985	0.672714	0.192711		0.754287	other	0.725556	other	0.534418	testis	0.671421	testis							0.622671	0.794069
FBgn0003460	so	-0.358791	0.0921717	-0.104222	-0.123614		0.545367	other	0.770177	other	0.847957	other	0.721167								0.923438	0.854748
FBgn0003462	Sod1	-0.32267	-0.668167	-0.451206	-0.480681		0.257565	other	0.312577	other	0.40509	other	0.325077								0.177087	0.457
FBgn0003463	sog	-0.666846	-0.379974	-0.324533	-0.457117		0.368481	other	0.644391	other	0.69581	other	0.569561								0.959631	0.965476
FBgn0003464	sol	-0.536512	-0.453573	-0.335636	-0.441907		0.385904	other	0.524931	other	0.38759	other	0.432809								0.0644124	0.465026
FBgn0003475	spir	0.387588	-0.312766	0.637195	0.237339		0.437865	testis	0.697258	other	0.708273	testis	0.614466	testis							0.981249	0.973141
FBgn0003479	spn-A	0.286842	-0.159775	0.482917	0.203328		0.666667	other	0.54953	other	0.450945	other	0.555714								-0.0930099	0.65063
FBgn0003480	spn-B	-0.334336	-0.275867	0.0552584	-0.184982		0.89	other	0.763724	other	0.685913	other	0.779879								-0.0773347	0.594915
FBgn0003482	spn-D	-0.43297	-0.240812	-0.173878	-0.282553		0.94513	other	0.691629	other	0.875917	other	0.837559								0.12542	0.322679
FBgn0003483	spn-E	-0.381583	-0.122612	0.193793	-0.103467		0.932756	other	0.932865	other	0.918762	other	0.928128								0.00545494	0.632202
FBgn0003486	spo	-0.41643	-0.409436	-0.332816	-0.386227		0.944444	other	0.75493	other	0.687418	other	0.795597								0.246891	0.549896
FBgn0003495	spz	-0.525479	-0.427773	-0.330597	-0.42795		0.678409	other	0.603809	other	0.589222	other	0.623813								0.95902	0.985221
FBgn0003499	sr	-0.605641	-0.365187	-0.339597	-0.436809		0.55816	other	0.761923	other	0.671571	other	0.663885								0.883783	0.973181
FBgn0003502	Btk29A	-0.533682	-0.433951	-0.205802	-0.391145		0.769506	other	0.564322	other	0.504401	other	0.612743								0.374248	0.697846
FBgn0003507	srp	-0.518152	-0.327057	-0.239052	-0.361421		0.288772	other	0.771391	other	0.731513	other	0.597225								0.410786	0.47812
FBgn0003510	Sry-alpha	0.113699	0.376454	-0.067339	0.140938		0.572917	other	0.532859	other	0.399932	other	0.501903								0.364464	0.44511
FBgn0003511	Sry-beta	0.113699	-0.253001	0.186072	0.0155899		0.572917	other	0.487066	other	0.411707	other	0.490563								0.97608	0.980207
FBgn0003512	Sry-delta	0.224657	-0.23809	0.403912	0.13016		0.468004	other	0.314307	other	0.187641	testis	0.323317	testis							0.238757	0.380129
FBgn0003513	ss	-0.490746	-0.364569	-0.0330382	-0.296118		0.611111	other	0.765484	other	0.866546	other	0.747714								0.328393	0.637063
FBgn0003514	sqh	-0.464669	-0.448184	-0.205086	-0.372646		0.342975	other	0.593864	other	0.28532	other	0.407386								0.222014	0.865799
FBgn0003515	st	-0.382357	-0.270101	-0.261287	-0.304582		0.766188	other	0.986483	other	0.946938	other	0.89987								0.36861	0.771579
FBgn0003517	sta	-0.469922	-0.774437	-0.545808	-0.596722		0.367104	other	0.268714	other	0.462883	other	0.366234								0.999321	0.982768
FBgn0003520	stau	-0.64369	-0.44426	-0.267836	-0.451929		0.398801	other	0.561003	other	0.483142	other	0.480982								0.93724	0.984832
FBgn0003525	stg	-0.45683	-0.297778	-0.248	-0.334203		0.919307	other	0.945538	other	0.959731	other	0.941525								0.979831	0.968588
FBgn0003527	stil	0.533019	0.70802	0.949501	0.73018		0.886273	testis	0.87893	testis	0.965881	testis	0.910361	testis							0.776542	0.962306
FBgn0003545	sub	0.198517	-0.0811593	0.890405	0.335921		0.859413	other	0.406878	other	0.949069	testis	0.738453	testis							0.718731	0.86472
FBgn0003557	Su(dx)	-0.718971	-0.583563	-0.451426	-0.584653		0.360251	other	0.480473	other	0.419561	other	0.420095								0.972947	0.982181
FBgn0003559	su(f)	-0.556699	-0.585704	-0.650882	-0.597762		0.33169	other	0.381888	other	0.184438	other	0.299339								0.958456	0.966757
FBgn0003567	su(Hw)	-0.362045	-0.285878	0.00999751	-0.212642		0.762049	other	0.583327	other	0.331956	other	0.55911								0.043372	0.740874
FBgn0003575	su(sable)	-0.551578	-0.683635	-0.517812	-0.584342		0.445309	other	0.354896	other	0.377476	other	0.392561								0.958393	0.894371
FBgn0003598	Su(var)3-7	-0.425066	-0.524645	-0.0932748	-0.347662		0.825417	other	0.549676	other	0.625212	other	0.666768								0.435304	0.768722
FBgn0003607	Su(var)205	-0.295592	-0.406028	0.243646	-0.152658		0.62789	other	0.52125	other	0.357202	other	0.502114								0.19553	0.585282
FBgn0003612	Su(var)2-10	-0.297779	-0.330114	0.625545	-0.000782492		0.748718	other	0.873488	other	0.553507	testis	0.725238	testis							0.167471	0.619177
FBgn0003638	su(w[a])	-0.479136	-0.343659	-0.252284	-0.35836		0.761497	other	0.844192	other	0.933615	other	0.846435								0.873111	0.953196
FBgn0003651	svp	-0.537155	-0.380942	-0.364248	-0.427448		0.393904	other	0.717163	other	0.506246	other	0.539104								0.607165	0.887362
FBgn0003654	sw	-0.39769	0.647284	-0.343108	-0.0311713		0.127587	other	0.436281	testis	0.132856	other	0.232241	testis							0.951795	0.984117
FBgn0003655	swa	-0.423679	-0.253762	-0.234713	-0.304051		0.926261	other	0.980159	other	0.963171	other	0.95653								0.988036	0.989119
FBgn0003656	sws	-0.0865898	0.0678822	0.731585	0.237626		0.385758	other	0.445868	other	0.564054	testis	0.465226	testis							0.915261	0.949474
FBgn0003660	Syb	-0.283809	-0.46588	-0.0497187	-0.266469		0.370885	other	0.514232	other	0.428146	other	0.437754								0.983567	0.986862
FBgn0003676	CCT1	-0.250273	-0.399492	-0.149384	-0.266383		0.745376	other	0.482954	other	0.549603	other	0.592644								0.301299	0.945045
FBgn0003683	term	-0.395253		-0.289535	-0.342394		1	other			0.899573	other	0.949786								0.822126	0.696951
FBgn0003687	Tbp	-0.455408	-0.43465	-0.423482	-0.437847		0.790277	other	0.658657	other	0.532531	other	0.660489								0.955271	0.970532
FBgn0003701	thr	-0.380223	-0.0723143	0.422692	-0.00994859		0.92556	other	0.918779	other	0.883018	other	0.909119								0.96269	0.930393
FBgn0003710	tipE	-0.543229	-0.302302	-0.267624	-0.371052		0.577883	other	0.874104	other	0.842983	other	0.76499								0.241043	0.47732
FBgn0003714	tko	0.236448	-0.727972	-0.560851	-0.350792		0.623495	other	0.270799	other	0.201839	other	0.365377								0.903825	0.945797
FBgn0003716	tkv	-0.569885	-0.629656	-0.455576	-0.551706		0.275549	other	0.398773	other	0.35739	other	0.343904								-0.0757021	0.74562
FBgn0003719	tld	-0.527725	-0.420052	-0.355763	-0.434513		0.597222	other	0.716076	other	0.548302	other	0.620534								0.0297964	0.614381
FBgn0003720	tll	-0.411805	-0.260246	0.920517	0.0828223			other	0.981051	other	0.948317	testis	0.964684	testis							0.624875	0.859238
FBgn0003721	Tm1	-0.599798	-0.355103	-0.321941	-0.425614		0.538325	other	0.50111	other	0.742654	other	0.59403								0.941403	0.978289
FBgn0003731	Egfr	-0.672392	-0.464923	-0.481121	-0.539479		0.466297	other	0.663309	other	0.421279	other	0.516962								0.980238	0.991073
FBgn0284220	Top2	-0.444536	-0.290129	0.0468805	-0.229262		0.867328	other	0.713298	other	0.757116	other	0.779248								0.917708	0.982056
FBgn0003733	tor	-0.424079	-0.281711	-0.234105	-0.313298		0.929682	other	0.93982	other	0.92393	other	0.931144								0.873854	0.983744
FBgn0003741	tra	-0.648153	-0.626766	-0.1895	-0.488139		0.357341	other	0.305366	other	0.194397	other	0.285701								0.977965	0.982835
FBgn0003742	tra2	0.429304	0.430236	0.914466	0.591335		0.860984	testis	0.457769	other	0.636735	testis	0.65183	testis							-0.0573214	0.851311
FBgn0003744	trc	-0.498893	-0.462671	-0.292474	-0.418013		0.377538	other	0.453339	other	0.200502	other	0.343793								0.284976	0.663658
FBgn0003747	Gr5a	1	-0.588475	-0.365119	0.0154686		1	testis	0.33738	other	0.783173	other	0.706851	testis							-0.0689064	0.428445
FBgn0003748	Treh	-0.532326	-0.236363	-0.16507	-0.311253		0.307278	other	0.505043	other	0.44177	other	0.41803								0.851437	0.982543
FBgn0003751	trk	-0.431715	-0.287343	-0.345999	-0.355019		0.910431	other	0.845388	other	0.670954	other	0.808924								-0.0884763	0.277373
FBgn0003861	trp	-0.505059	-0.280488	-0.266572	-0.350706		0.660058	other	0.969805	other	0.942594	other	0.857486								0.986862	0.982255
FBgn0003862	trx	-0.644501	-0.598052	-0.470153	-0.570902		0.431111	other	0.41227	other	0.341464	other	0.394948								0.887531	0.969076
FBgn0003863	alphaTry	-0.430225	-0.296327	-0.259972	-0.328842		0.893447	other	0.926	other	0.955329	other	0.924925								0.865591	0.979694
FBgn0003865	tsg		-0.31996	-0.284671	-0.302316			other	0.680998	other	0.899038	other	0.790018								0.777866	0.975004
FBgn0003866	tsh	-0.472193	-0.331157	-0.235529	-0.346293		0.234568	other	0.792279	other	0.693718	other	0.573522								0.912814	0.872914
FBgn0003867	tsl	-0.63054	-0.447372	-0.410011	-0.495974		0.549371	other	0.614761	other	0.663639	other	0.609257								0.603021	0.96157
FBgn0003870	ttk	-0.554735	-0.563135	-0.336812	-0.484894		0.50932	other	0.485191	other	0.290866	other	0.428459								0.993555	0.987188
FBgn0003882	tub	-0.580584	-0.547374	-0.337667	-0.488542		0.588262	other	0.496134	other	0.214843	other	0.43308								0.72449	0.968824
FBgn0003884	alphaTub84B	0.0290793	-0.26992	0.901391	0.220183		0.541766	testis	0.301053	other	0.652736	testis	0.498518	testis							0.364562	0.351488
FBgn0003885	alphaTub84D	0.861999	-0.48036	0.943771	0.441804		0.788148	testis	0.623018	other	0.759919	testis	0.723695	testis							0.952569	0.956573
FBgn0003886	alphaTub85E	0.929612	0.446005	0.999555	0.791724		0.989093	testis	0.914781	other	0.993347	testis	0.96574	testis							0.95202	0.966263
FBgn0284243	betaTub56D	-0.477035	-0.50254	-0.343638	-0.441071		0.601767	other	0.469095	other	0.34145	other	0.470771								0.829024	0.970729
FBgn0003888	betaTub60D	-0.262472	-0.158829	0.567051	0.0485833		0.631401	other	0.862602	other	0.774074	testis	0.756026	testis							0.901144	0.980217
FBgn0003889	betaTub85D	0.956109	0.964286	0.99993	0.973442		0.982939	testis	0.976171	testis	0.997778	testis	0.98563	testis							0.986784	0.984167
FBgn0003890	betaTub97EF	-0.584155	-0.579993	-0.512251	-0.5588		0.305637	other	0.426538	other	0.41518	other	0.382451								0.894918	0.983258
FBgn0003891	tud	-0.834783	-0.532079	-0.290269	-0.552377		0.282118	other	0.494039	other	0.209304	other	0.328487								0.991458	0.989001
FBgn0003892	ptc	-0.480565	-0.317033	-0.0151745	-0.270924		0.471111	other	0.191686	other	0.656767	other	0.439855								0.524116	0.826516
FBgn0003896	tup	-0.559645	-0.356598	-0.350079	-0.422108		0.524691	other	0.739415	other	0.690748	other	0.651618								-0.0151122	0.356253
FBgn0003900	twi	0.770078	0.438156	0.531958	0.580064		0.930594	testis	0.656098	testis	0.79603	testis	0.794241	testis							0.98724	0.979453
FBgn0003916	snRNA:U1:21D			-0.190345	-0.190345			other				other									0.97272	0.972794
FBgn0003920	snRNA:U2:14B			0.155378	0.155378			other			0.773165	other	0.773165								0.984858	0.988067
FBgn0003922	snRNA:U2:38ABa	0.875323		0.156874	0.516098		1	testis			0.791974	other	0.895987	testis							0.961308	0.985919
FBgn0003923	snRNA:U2:38ABb			-0.380007	-0.380007			other			0.481996	other	0.481996								0.0780511	0.329685
FBgn0003926	snRNA:U3			1	1			other			1	testis	1	testis							0.756077	0.621748
FBgn0003930	snRNA:U4:39B	-0.395253		-0.406806	-0.40103		1	other			0.484716	other	0.742358								0.504072	0.440217
FBgn0003931	snRNA:U4:38AB			0.264423	0.264423			other			0.697177	other	0.697177								0.236516	0.533206
FBgn0003933	snRNA:U5:14B			-0.248268	-0.248268			other			0.713909	other	0.713909								0.210047	0.615351
FBgn0003934	snRNA:U5:23D			-0.00126901	-0.00126901			other			0.646364	other	0.646364								0.973364	0.983519
FBgn0003935	snRNA:U5:34A			-0.0543075	-0.0543075			other			0.630104	other	0.630104								0.369172	0.373478
FBgn0003936	snRNA:U5:35D			0.929753	0.929753			other			0.967047	testis	0.967047	testis							0.978146	0.986203
FBgn0003938	snRNA:U5:63BC			-0.515788	-0.515788			other			0.461718	other	0.461718								0.568742	0.714963
FBgn0003941	RpL40	-0.782228	-0.766608	-0.619171	-0.722669		0.120159	other	0.279183	other	0.241874	other	0.213739								0.128246	0.584069
FBgn0003942	RpS27A	-0.659019	-0.686668	-0.53617	-0.627286		0.133507	other	0.323618	other	0.316811	other	0.257978								0.975284	0.983116
FBgn0003943	Ubi-p63E	0.930448	0.372588	0.952203	0.751746		0.830121	testis	0.167098	testis	0.767501	testis	0.58824	testis							-0.0894228	0.271358
FBgn0003944	Ubx	-0.485226	-0.364705	-0.301296	-0.383742		0.895833	other	0.778708	other	0.814403	other	0.829648								0.820788	0.809698
FBgn0003950	unc	0.880644	0.921941	0.997303	0.933296		0.960938	testis	0.865281	testis	0.974034	testis	0.933418	testis							0.0737519	0.348905
FBgn0003961	Uro	-0.386596	-0.280727	-0.248492	-0.305272		0.867018	other	0.967933	other	0.976563	other	0.937171								0.0884949	0.366054
FBgn0003963	ush	-0.587833	-0.423488	-0.223545	-0.411622		0.396605	other	0.517085	other	0.698416	other	0.537369								0.912581	0.980352
FBgn0003964	usp	-0.615901	-0.678716	-0.832187	-0.708935		0.624852	other	0.418442	other	0.189728	other	0.411008								0.0844806	0.252416
FBgn0003965	v	-0.535624	-0.365156	-0.356235	-0.419005		0.594189	other	0.769199	other	0.687102	other	0.683497								0.935158	0.975128
FBgn0003969	vap	-0.617054	-0.470927	-0.344796	-0.477592		0.53125	other	0.469521	other	0.333739	other	0.444837								0.858252	0.978004
FBgn0003975	vg	-0.461089	-0.326949	-0.287871	-0.358636		0.770833	other	0.87175	other	0.897582	other	0.846722								0.958355	0.985991
FBgn0003977	vir	-0.459534	-0.560275	-0.230749	-0.416853		0.472452	other	0.314652	other	0.131269	other	0.306124								0.886908	0.984316
FBgn0003978	vls	0.022455	-0.223695	0.0672704	-0.0446565		0.627465	other	0.532442	other	0.585224	other	0.581711								0.866135	0.979271
FBgn0003979	Vm26Aa	-0.450646	-0.272665	-0.259577	-0.327629		0.85557	other	0.981163	other	0.941559	other	0.926097								0.938157	0.987343
FBgn0003980	Vm26Ab	-0.457906	-0.270714	-0.23725	-0.321956		0.845901	other	0.98116	other	0.974338	other	0.9338								0.964385	0.981117
FBgn0003983	Vm34Ca	-0.456627	-0.274084	-0.257104	-0.329271		0.84898	other	0.979321	other	0.956635	other	0.928312								0.895487	0.984076
FBgn0003984	vn	-0.657123	-0.42984	-0.303003	-0.463322		0.468889	other	0.630115	other	0.627442	other	0.575482								0.223798	0.891616
FBgn0003996	w	-0.25038	-0.287407	-0.255873	-0.264553		0.689678	other	0.921404	other	0.924532	other	0.845205								0.775435	0.904642
FBgn0003997	hid	-0.351413	-0.395701	-0.0631596	-0.270091		0.222222	other	0.600568	other	0.458484	other	0.427092								0.993864	0.959605
FBgn0004003	wbl	-0.27794	-0.291034	-0.21226	-0.260411		0.968859	other	0.932914	other	0.944373	other	0.948715								0.957139	0.980949
FBgn0284084	wg	-0.419878	-0.340304	-0.296121	-0.352101		0.623457	other	0.797893	other	0.872304	other	0.764551								0.0530861	0.352838
FBgn0283471	wupA	-0.497671		-0.327645	-0.412658		0.793025	other	0.663505	other	0.763631	other	0.740054								0.96307	0.98247
FBgn0004034	y	-0.417574	-0.262983	-0.238257	-0.306271		1	other	0.987523	other	0.878806	other	0.955443								0.975818	0.929831
FBgn0004045	Yp1	-0.514509	-0.433343	-0.307206	-0.418353		0.609574	other	0.628149	other	0.846727	other	0.694817								0.0262725	0.249655
FBgn0004047	Yp3	-0.507694	-0.423081	-0.30564	-0.412138		0.647463	other	0.637162	other	0.853299	other	0.712641								0.292035	0.888941
FBgn0004049	yrt	-0.472505	-0.630533	0.139722	-0.321105		0.637397	other	0.288944	other	0.217594	other	0.381312								0.219793	0.764923
FBgn0004050	z	0.0661679	-0.203622	0.340373	0.0676398		0.561764	other	0.487083	other	0.230991	testis	0.426613	testis							0.975551	0.977713
FBgn0004052	Z600	0.210629	0.916457	0.997644	0.708243		0.944444	other	0.736944	testis	0.985187	testis	0.888859	testis							0.982439	0.982625
FBgn0004053	zen	-0.433619	-0.456807	-0.039305	-0.30991		0.944444	other	0.507398	other	0.948505	other	0.800116								0.734968	0.732948
FBgn0004054	zen2		-0.519508	-0.32076	-0.420134			other	0.400502	other	0.819712	other	0.610107								0.896133	0.977422
FBgn0004055	uzip	-0.585296	-0.317274	-0.281707	-0.394759		0.568483	other	0.714749	other	0.677917	other	0.653716								0.723926	0.655829
FBgn0004057	Zw	0.366159	-0.294217	-0.258115	-0.0620576		0.396146	testis	0.722462	other	0.724116	other	0.614241	testis							0.998907	0.99217
FBgn0004066	Prosalpha4	-0.347141	-0.562045	-0.301022	-0.403403		0.55408	other	0.386507	other	0.379755	other	0.440114								0.863513	0.92629
FBgn0004087	Dhfr	-0.199096	-0.655259	-0.567618	-0.473991		0.448731	other	0.473051	other	0.287092	other	0.402958								0.396341	0.344288
FBgn0004101	bs	-0.589405	-0.50979	-0.486354	-0.528516		0.594907	other	0.516784	other	0.338331	other	0.483341								0.808895	0.906769
FBgn0004102	oc	-0.308983	-0.306486	-0.187954	-0.267807		0.570312	other	0.835947	other	0.824516	other	0.743592								0.93077	0.931687
FBgn0004103	Pp1-87B	-0.778081	-0.936188	-0.617397	-0.777222		0.266897	other	0.141265	other	0.116903	other	0.175022								0.585136	0.799138
FBgn0004106	Cdk1	-0.363343	-0.102557	0.299097	-0.0556008		0.922731	other	0.890348	other	0.903455	other	0.905511								0.0647216	0.461308
FBgn0004107	Cdk2	-0.443231	-0.292276	-0.240405	-0.325304		0.904001	other	0.856571	other	0.885606	other	0.882059								0.247805	0.42216
FBgn0004108	Nrt	-0.457664	-0.283761	-0.32933	-0.356918		0.449704	other	0.944387	other	0.605424	other	0.666505								0.203371	0.616004
FBgn0004110	tin	-0.41643	-0.29873	0.415176	-0.0999947			other	0.786039	other	0.804615	other	0.795327								0.88731	0.726564
FBgn0004117	Tm2	-0.492748	-0.358969	-0.316686	-0.389468		0.802913	other	0.77059	other	0.791938	other	0.78848								0.991966	0.972475
FBgn0004118	nAChRbeta2	-0.465743	-0.302976	-0.29897	-0.355897		0.58912	other	0.882987	other	0.810967	other	0.761025								0.207577	0.80576
FBgn0004132	boca	-0.282325	-0.802911	-0.581133	-0.555456		0.285868	other	0.217306	other	0.271797	other	0.258324								0.0210632	0.521505
FBgn0004133	blow	-0.00134948	-0.229103	-0.173362	-0.134605		0.818961	other	0.611491	other	0.805674	other	0.745375								0.941321	0.983548
FBgn0004143	nullo		-0.361905	-0.196938	-0.279421			other	0.407016	other	0.821559	other	0.614288								0.918223	0.96375
FBgn0004167	kst	-0.677769	-0.516094	-0.372755	-0.522206		0.494083	other	0.578912	other	0.731131	other	0.601376								0.318905	0.836739
FBgn0004168	5-HT1A	-0.515363	-0.322772	-0.307418	-0.381851		0.649691	other	0.871823	other	0.846134	other	0.789216								0.582672	0.768898
FBgn0004169	up	-0.498486	-0.339148	-0.332237	-0.389957		0.783565	other	0.803933	other	0.746357	other	0.777952								0.984512	0.956922
FBgn0004170	sc	-0.440587	-0.429364	-0.176515	-0.348822			other	0.676673	other	0.847489	other	0.762081								0.344361	0.402311
FBgn0004171	Mst98Cb	0.891349	0.993286	0.999944	0.961527		0.976205	testis	0.989826	testis	0.998268	testis	0.988099	testis							0.923043	0.984646
FBgn0004172	Mst84Da	0.916145	0.987346	0.999935	0.967809		0.985338	testis	0.981813	testis	0.998141	testis	0.988431	testis							0.983652	0.931048
FBgn0004173	Mst84Db	0.995132	0.99515	0.99997	0.99675		0.993902	testis	0.986681	testis	0.998611	testis	0.993065	testis							0.970514	0.916263
FBgn0004174	Mst84Dc	0.950727	0.984829	0.999954	0.978503		0.981044	testis	0.976839	testis	0.998302	testis	0.985395	testis							0.970185	0.96867
FBgn0004175	Mst84Dd	0.975315	0.991184	0.999972	0.988824		0.98773	testis	0.984271	testis	0.998664	testis	0.990222	testis							0.984978	0.985718
FBgn0004177	mts	-0.765318	-0.754066	-0.550058	-0.689814		0.409513	other	0.17738	other	0.163734	other	0.250209								0.301249	0.652912
FBgn0004179	Csp	-0.609543	-0.632717	-0.388221	-0.543494		0.329474	other	0.350136	other	0.212131	other	0.297247								0.5981	0.9739
FBgn0004181	Ebp	-0.334938	-0.275843	-0.236791	-0.282524		0.780417	other	0.94763	other	0.988911	other	0.905653								0.981869	0.985728
FBgn0004183	snRNA:U1:82Eb	-0.41643		-0.116415	-0.266423		0.944444	other			0.464687	other	0.704566								0.611621	0.62769
FBgn0004185	snRNA:U1:95Ca	-0.428156		-0.270309	-0.349232		0.958333	other			0.931366	other	0.94485								0.0417872	0.496934
FBgn0004186	snRNA:U1:95Cb			-0.357738	-0.357738			other			0.699647	other	0.699647								0.667942	0.891986
FBgn0004187	snRNA:U1:95Cc			0.664991	0.664991			other			0.808071	testis	0.808071	testis							0.154195	0.809435
FBgn0004188	snRNA:U6:96Aa	-0.395253		-0.190345	-0.292799		1	other				other	1								0.397327	0.460182
FBgn0004189	snRNA:U6:96Ab	-0.395253		-0.190345	-0.292799		1	other				other	1								0.83532	0.983998
FBgn0004190	snRNA:U6:96Ac			-0.190345	-0.190345			other				other									0.585464	0.714581
FBgn0004191	snRNA:U2:34ABa	0.190783		-0.293962	-0.0515891		0.849206	testis			0.485797	other	0.667502	testis							0.311597	0.449643
FBgn0004192	snRNA:U2:34ABb			-0.400086	-0.400086			other			0.600952	other	0.600952								0.979724	0.98842
FBgn0004197	Ser	-0.335738	-0.157085	-0.0972795	-0.196701		0.958333	testis	0.804539	other	0.904478	other	0.889117	testis							0.953009	0.987952
FBgn0004198	ct	-0.519293	-0.402392	-0.305061	-0.408915		0.511593	other	0.728856	other	0.793404	other	0.677951								0.992016	0.991175
FBgn0004227	nonA	-0.651833	-0.493922	-0.324228	-0.489994		0.356824	other	0.574621	other	0.424994	other	0.452147								0.983721	0.984196
FBgn0004228	mex1	-0.422277	-0.25601	-0.214139	-0.297475		0.884628	other	0.911889	other	0.929383	other	0.908633								-0.149658	0.326751
FBgn0004237	Hrb87F	-0.45199	-0.572818	0.544675	-0.160044		0.646992	other	0.415649	other	0.553566	other	0.538735								0.981789	0.984133
FBgn0004240	DptA	-0.509496	-0.327366	-0.31308	-0.383314		0.775722	other	0.379249	other	0.810512	other	0.655161								0.935067	0.978958
FBgn0004242	Syt1	-0.543643	-0.332263	-0.337828	-0.404578		0.642789	other	0.848883	other	0.770183	other	0.753952								0.674248	0.957602
FBgn0004244	Rdl	-0.487844	-0.317514	-0.319329	-0.374896		0.636828	other	0.876221	other	0.787286	other	0.766778								0.874015	0.988985
FBgn0004359	T48	-0.523844	-0.364753	-0.313382	-0.40066		0.511852	other	0.684293	other	0.560508	other	0.585551								0.99242	0.982397
FBgn0004360	Wnt2	0.371887	0.594479	0.638393	0.53492		0.948302	testis	0.707323	testis	0.848368	testis	0.834665	testis							0.110718	0.647347
FBgn0004362	HmgD	-0.466566	-0.305834	-0.17158	-0.31466		0.885983	other	0.81383	other	0.748461	other	0.816091								0.00477431	0.569432
FBgn0004363	porin	-0.294592	-0.731646	-0.373824	-0.466688		0.198233	other	0.161884	other	0.329997	other	0.230038								0.698865	0.550066
FBgn0004364	18w	-0.644345	-0.447272	-0.381337	-0.490985		0.417639	other	0.628571	other	0.429276	other	0.491828								0.860232	0.708557
FBgn0004367	mei-41	-0.194858	-0.390584	-0.0190102	-0.201484		0.884549	other	0.633947	other	0.690048	other	0.736181								-0.0381916	0.647447
FBgn0004368	Ptp4E	-0.522839	-0.426405	-0.281941	-0.410395		0.425548	other	0.653952	other	0.548363	other	0.542621								0.492829	0.49385
FBgn0004369	Ptp99A	-0.657821	-0.350265	-0.496494	-0.501527		0.420783	other	0.288185	other	0.332131	other	0.347033								0.127938	0.310684
FBgn0004370	Ptp10D	-0.620378	-0.175498	-0.0669916	-0.287622		0.31358	other	0.588022	other	0.402125	other	0.434576								0.0686246	0.418068
FBgn0004372	aly	0.87335	0.911947	0.999503	0.928267		0.98834	testis	0.801269	testis	0.995527	testis	0.928379	testis							0.815022	0.982346
FBgn0004373	fwd	-0.379579	0.50426	0.520973	0.215218		0.521765	other	0.366934	testis	0.262048	testis	0.383582	testis							0.983464	0.976388
FBgn0004374	neb	0.900275	0.684523	0.924957	0.836585		0.926281	testis	0.758328	testis	0.881077	testis	0.855229	testis							-0.0218257	0.441412
FBgn0004378	Klp61F	-0.352613	-0.0930127	0.332103	-0.0378409		0.908596	other	0.838547	other	0.8516	other	0.866248								0.961326	0.985052
FBgn0004379	Klp67A	-0.0626832	0.261891	0.81973	0.339646		0.881377	other	0.890252	other	0.920407	testis	0.897346	testis							0.910795	0.989161
FBgn0004380	Klp64D	-0.656321	-0.43345	-0.411837	-0.500536		0.341774	other	0.574307	other	0.380037	other	0.432039								0.819309	0.97644
FBgn0004381	Klp68D	-0.574925	-0.425887	-0.371701	-0.457504		0.586039	other	0.550179	other	0.537235	other	0.557818								0.762076	0.915427
FBgn0004387	Klp98A	-0.0424754	-0.764161	-0.296096	-0.367578		0.375329	other	0.312734	other	0.188279	other	0.292114								0.992358	0.985447
FBgn0004389	bnk	-0.395253	-0.497315	-0.269491	-0.387353		1	other	0.395635	other	0.916348	other	0.770661								0.988293	0.983744
FBgn0004390	RasGAP1	-0.585648	-0.556728	-0.513135	-0.551837		0.64123	other	0.478977	other	0.288497	other	0.469568								0.243579	0.767472
FBgn0004391	shtd	-0.0851078	-0.108826	0.506337	0.104134		0.768358	other	0.536151	other	0.546083	other	0.616864								0.474252	0.790333
FBgn0004394	pdm2	-0.54683	-0.366806	-0.352298	-0.421978		0.715278	other	0.681561	other	0.754917	other	0.717252								-0.0595932	0.374665
FBgn0004395	unk	-0.686945	-0.459007	-0.572414	-0.572789		0.483815	other	0.631063	other	0.342788	other	0.485889								0.916913	0.982997
FBgn0004396	CrebA	-0.456731	-0.358449	-0.289344	-0.368175		0.655843	other	0.80544	other	0.716565	other	0.725949								0.0845432	0.503394
FBgn0004397	Vinc	-0.775742	-0.500114	-0.380301	-0.552052		0.192558	other	0.490365	other	0.450663	other	0.377862								0.7838	0.970406
FBgn0004400	rhi	-0.387136	-0.215844	-0.0958195	-0.232933		0.935167	other	0.963268	other	0.931351	other	0.943262								0.989776	0.98288
FBgn0004401	Pep	-0.500899	-0.377531	-0.113484	-0.330638		0.55423	other	0.469059	other	0.21126	other	0.411516								0.969032	0.983289
FBgn0004403	RpS14a	-0.461687	-0.858078	-0.687301	-0.669022		0.210348	other	0.231782	other	0.250994	other	0.231041								0.99589	0.975823
FBgn0004404	RpS14b	-0.258951	-0.849213	-0.670636	-0.592933		0.184642	other	0.1942	other	0.272573	other	0.217138								0.61191	0.91832
FBgn0004406	tam	0.0533334	0.0420582	0.400732	0.165375		0.7911	other	0.542758	other	0.606845	other	0.646901								0.564907	0.490199
FBgn0004407	DNApol-gamma35	0.59137	-0.403808		0.0937807		0.579204	testis	0.271049	other			0.425127	testis							-0.0545835	0.331575
FBgn0004414	msopa	-0.35581	-0.260401	-0.213434	-0.276549		0.995227	other	0.997921	other	0.997028	other	0.996725								0.869682	0.986312
FBgn0004419	me31B	-0.425996	-0.246538	-0.12808	-0.266872		0.896611	other	0.747605	other	0.802014	other	0.81541								0.617768	0.544954
FBgn0004425	LysB	-0.445597		-0.261601	-0.353599		0.916375	other			0.954664	other	0.93552								0.664402	0.491012
FBgn0004426	LysC	-0.449551		-0.2587	-0.354125		0.903735	other			0.949171	other	0.926453								0.818741	0.956785
FBgn0004427	LysD	-0.443744		-0.26665	-0.355197		0.910317	other			0.947681	other	0.928999								0.116148	0.961903
FBgn0004428	LysE	-0.441794		-0.230578	-0.336186		0.905035	other			0.987132	other	0.946083								-0.0127608	0.697361
FBgn0004429	LysP	-0.477953	-0.265038	-0.257105	-0.333365		0.825069	other	0.995934	other	0.962798	other	0.927934								0.646492	0.880812
FBgn0004430	LysS	-0.410502	-0.265349	-0.300509	-0.325453		0.927083	other	0.994269	other	0.896771	other	0.939374								0.0830489	0.854682
FBgn0004431	LysX	-0.4181	-0.306909	-0.249076	-0.324695		0.944444	other	0.917335	other	0.97634	other	0.94604								0.588983	0.519462
FBgn0004432	Cyp1	-0.621175	-0.958175	-0.562608	-0.713986		0.503758	other	0.121879	other	0.330344	other	0.318661								0.94934	0.953465
FBgn0004435	Galphaq	-0.614574	-0.652676	-0.273212	-0.513487		0.472907	other	0.287001	other	0.86719	other	0.542366								0.925679	0.975173
FBgn0004436	Ubc6	-0.807054	-0.190278	-0.148383	-0.381905		0.198196	other	0.261892	other	0.235196	other	0.231761								0.885482	0.973153
FBgn0004449	Ten-m	-0.586442	-0.366519	-0.21138	-0.388113		0.451653	other	0.708296	other	0.552261	other	0.570737								0.898567	0.975605
FBgn0004456	mew	-0.691699	-0.461487	-0.440115	-0.531101		0.459877	other	0.667063	other	0.42774	other	0.518226								0.076574	0.935375
FBgn0283473	S6KL	-0.583799		-0.541776	-0.562788		0.397751	other	0.519712	other	0.228962	other	0.382142								0.0597199	0.678863
FBgn0004463	RpIII128	-0.402986	-0.621013	-0.331637	-0.451879		0.528007	other	0.302573	other	0.222655	other	0.351079								0.0532308	0.846156
FBgn0004465	Su(P)	0.182762	-0.81489	-0.506646	-0.379591		0.33059	other	0.170914	other	0.206787	other	0.236097								0.343614	0.397306
FBgn0004507	GlyP	-0.539104	-0.512682	-0.439968	-0.497252		0.612684	other	0.582555	other	0.572047	other	0.589095								0.905924	0.954849
FBgn0004509	Fur1	-0.650086	-0.47113	-0.325049	-0.482088		0.251701	other	0.495933	other	0.462073	other	0.403236								0.793916	0.968133
FBgn0004510	Ets97D	-0.0990193	-0.0824504	0.512537	0.110356		0.7334	other	0.634163	other	0.433905	other	0.600489								0.00269201	0.611944
FBgn0004511	dy	-0.442201	-0.510557	-0.301514	-0.418091		0.944444	other	0.551681	other	0.890959	other	0.795695								0.283508	0.541885
FBgn0004512	Mdr49	-0.477026	-0.373131	-0.324032	-0.391397		0.635481	other	0.747243	other	0.790763	other	0.724496								-0.167301	0.413963
FBgn0004513	Mdr65	-0.523875	-0.356679	-0.384917	-0.421824		0.572321	other	0.814604	other	0.660332	other	0.682419								0.653987	0.931182
FBgn0004514	Oct-TyrR	-0.484526	-0.327877	-0.333062	-0.381822		0.716049	other	0.850973	other	0.766716	other	0.777913								0.935342	0.972633
FBgn0004516	Gad1	-0.510919	-0.30989	-0.298696	-0.373168		0.680981	other	0.909559	other	0.868237	other	0.819593								0.0865366	0.408038
FBgn0004552	Akh	-0.489839	-0.300157	-0.28618	-0.358725		0.774518	other	0.925684	other	0.905979	other	0.868727								0.173821	0.347065
FBgn0004554	Edg91	-0.494983	-0.267257	-0.234929	-0.33239		0.675737	other	1.03218	other	0.730102	other	0.812674								0.865787	0.980288
FBgn0004556	Dbp73D	-0.384372	-0.335667	0.0195037	-0.233512		0.771605	other	0.589471	other	0.583694	other	0.648257								0.963074	0.976826
FBgn0004567	slp2	-0.497426	-0.312402	-0.335754	-0.381861		0.589163	other	0.91485	other	0.803318	other	0.76911								0.987693	0.981895
FBgn0004569	aos	-0.675697	-0.378769	-0.364	-0.472822		0.422902	other	0.774573	other	0.663433	other	0.620303								0.9822	0.972613
FBgn0004573	5-HT7	-0.562287	-0.361518	-0.325697	-0.416501		0.559028	other	0.78234	other	0.78357	other	0.708313								0.868054	0.976528
FBgn0004574	Rop	-0.395362	-0.425654	-0.356758	-0.392592		0.472653	other	0.553007	other	0.481169	other	0.502276								0.949811	0.984218
FBgn0004575	Syn	-0.537355	-0.322374	-0.332791	-0.397507		0.604359	other	0.876903	other	0.769431	other	0.750231								0.682691	0.777892
FBgn0004577	Pxd	-0.425172		-0.249738	-0.337455		0.918367	other			0.906679	other	0.912523								0.785555	0.84555
FBgn0004580	Cbp53E	-0.532127	-0.317477	-0.322938	-0.390847		0.673957	other	0.887666	other	0.768466	other	0.776696								0.00790293	0.41376
FBgn0004581	bgcn	0.634093	0.980169	0.999805	0.871356		0.972789	testis	0.934414	testis	0.992558	testis	0.966587	testis							0.647461	0.903643
FBgn0004583	ex	-0.533985	-0.438165	-0.29495	-0.422367		0.268133	other	0.668157	other	0.736067	other	0.557452								0.0730928	0.905352
FBgn0004584	Rrp1	-0.365839	-0.254416	0.194137	-0.142039		0.829102	other	0.816363	other	0.628415	other	0.75796								0.0169772	0.458812
FBgn0004587	B52	-0.606034	-0.428111	-0.351451	-0.461865		0.319124	other	0.564549	other	0.20597	other	0.363214								0.817974	0.876008
FBgn0004588	Eig71Ea	-0.397515	-0.29182	0.136087	-0.184416		0.983025	other	0.920733	other	0.943001	other	0.948919								0.988408	0.970679
FBgn0004589	Eig71Eb	-0.396507	-0.0345791	0.999414	0.189443		0.926667	testis	0.905431	other	0.99323	testis	0.941776	testis							0.77054	0.927066
FBgn0004590	Eig71Ec	-0.396106	-0.282243	0.380702	-0.0992156		0.983194	other	0.821775	other	0.951848	other	0.918939								0.694535	0.831571
FBgn0004591	Eig71Ed	-0.396594	-0.259793	-0.245419	-0.300602		1	other	0.858681	other	0.984805	other	0.947829								0.183684	0.878463
FBgn0004592	Eig71Ee	-0.4002	-0.265414	-0.182329	-0.282648		0.850262	other	0.993818	other	0.935063	other	0.926381								0.619795	0.926244
FBgn0004593	Eig71Ef	-0.396429	-0.287952	0.766073	0.0272308		1	other	0.862447	other	0.964534	testis	0.942327	testis							0.262268	0.470402
FBgn0004594	Eig71Eg	-0.396609	-0.240286	-0.236127	-0.291007			other	0.935065	other	1	other	0.967532								-0.095022	0.369614
FBgn0004595	pros	-0.468332	-0.311605	-0.306321	-0.362086		0.655266	other	0.864266	other	0.813561	other	0.777698								0.48808	0.603051
FBgn0004597	CycC	-0.359494	-0.514378	0.0371676	-0.278901		0.588235	other	0.284907	other	0.100309	other	0.324484								0.319512	0.433568
FBgn0004598	Fur2	-0.552012	-0.481359	-0.469886	-0.501086		0.696089	other	0.596117	other	0.502519	other	0.598242								0.803615	0.861792
FBgn0004606	zfh1	-0.519703	-0.348001	0.00608669	-0.287206		0.521722	other	0.833489	other	0.549892	other	0.635034								0.974349	0.970001
FBgn0004607	zfh2	-0.569063	-0.365176	-0.347027	-0.427089		0.543403	other	0.787374	other	0.733059	other	0.687945								0.987866	0.962831
FBgn0004611	Plc21C	-0.62461	-0.451524	-0.480652	-0.518929		0.415185	other	0.640858	other	0.434889	other	0.496977								0.796381	0.97597
FBgn0004618	gl	-0.538979	-0.290821	-0.272613	-0.367471		0.635828	other	0.94468	other	0.929387	other	0.836632								0.896859	0.979886
FBgn0004619	GluRIA	-0.504328	-0.281154	-0.266712	-0.350731		0.646667	other	0.903242	other	0.821465	other	0.790458								0.95866	0.977289
FBgn0004620	GluRIIA	-0.439534	-0.367154	-0.26067	-0.355786		0.570988	other	0.654739	other	0.59528	other	0.607002								0.899599	0.94522
FBgn0004622	TkR99D	-0.514594	-0.437975	-0.315155	-0.422575		0.58642	other	0.646775	other	0.660664	other	0.631286								0.496638	0.638531
FBgn0004623	Gbeta76C	-0.507584	-0.282212	-0.267643	-0.352479		0.626596	other	0.967356	other	0.939034	other	0.844329								0.177605	0.54758
FBgn0004629	Cys	-0.546543	-0.54753	-0.316401	-0.470158		0.557784	other	0.468865	other	0.764811	other	0.597154								0.769973	0.957977
FBgn0004635	rho	-0.661434	-0.377837	-0.327788	-0.455686		0.434156	other	0.764333	other	0.795287	other	0.664592								0.539669	0.608486
FBgn0004636	Rap1	-0.819339	-0.753525	-0.48878	-0.687215		0.176056	other	0.240575	other	0.298305	other	0.238312								0.960003	0.980322
FBgn0004638	drk	-0.543417	-0.551011	-0.284918	-0.459782		0.37995	other	0.414383	other	0.212598	other	0.335643								0.982652	0.98481
FBgn0004643	Zw10	-0.448782	-0.440117	-0.379222	-0.422707		0.791638	other	0.637817	other	0.570701	other	0.666719								-0.0958685	0.380751
FBgn0004644	hh	-0.274668	-0.162141	-0.111553	-0.182787		0.753472	other	0.758929	other	0.679537	other	0.730646								0.341973	0.816171
FBgn0004646	ogre	-0.531552	-0.415889	-0.407909	-0.451784		0.32465	other	0.571176	other	0.408119	other	0.434648								-0.0513599	0.333336
FBgn0004647	N	-0.475806	-0.371318	-0.33484	-0.393988		0.49537	other	0.821978	other	0.696293	other	0.671214								0.58536	0.82673
FBgn0004648	svr	-0.772778	-0.491057	-0.502546	-0.588794		0.339618	other	0.481406	other	0.355839	other	0.392288								0.989924	0.990184
FBgn0004649	yl	-0.421623	-0.265415	-0.252124	-0.313054		0.921363	other	0.985861	other	0.960531	other	0.955918								0.938878	0.976761
FBgn0004650	fs(1)N	-0.301135	-0.162582	-0.04368	-0.169133		0.903581	other	0.973753	other	0.952026	other	0.94312								0.229075	0.324
FBgn0004652	fru	-0.362929	-0.500693	-0.0877267	-0.317116		0.441043	other	0.334735	other	0.691988	other	0.489255								0.769033	0.586509
FBgn0004654	Pgd	-0.145408	-0.439364	-0.363416	-0.316063		0.313924	other	0.499226	other	0.705994	other	0.506381								0.967445	0.97482
FBgn0004655	wapl	-0.437579	-0.375059	-0.27961	-0.364083		0.762391	other	0.799688	other	0.697714	other	0.753264								-0.0125313	0.687254
FBgn0004656	fs(1)h	-0.647358	-0.582456	-0.539026	-0.589613		0.450317	other	0.448292	other	0.280126	other	0.392912								0.960279	0.973868
FBgn0004657	mys	-0.603004	-0.457017	-0.291575	-0.450532		0.237644	other	0.525601	other	0.308947	other	0.357398								0.140015	0.494172
FBgn0004666	sim	-0.545026	-0.29767	-0.288243	-0.37698		0.682222	other	0.828225	other	0.879153	other	0.796533								0.88172	0.81973
FBgn0004687	Mlc-c	-0.456807	-0.488765	-0.239335	-0.394969		0.59336	other	0.477318	other	0.496326	other	0.522335								0.465545	0.4726
FBgn0004698	Xpc	-0.490963	-0.22933	-0.065578	-0.261957		0.696946	other	0.603375	other	0.439694	other	0.580005								-0.0898376	0.574764
FBgn0004777	Ccp84Ag	-0.488446	-0.269084	-0.0261744	-0.261235		0.786489	other	1.03124	other	0.870978	other	0.896237								0.546841	0.722965
FBgn0004778	Ccp84Af		-0.28381	0.996524	0.356357			other	0.847859	other	0.989887	testis	0.918873	testis							0.395172	0.346569
FBgn0004779	Ccp84Ae	-0.395253	-0.31856	-0.130648	-0.281487			other	0.62868	other	0.905104	other	0.766892								0.981881	0.960775
FBgn0004780	Ccp84Ad	-0.445335		-0.236677	-0.341006		0.935185	other			0.999111	other	0.967148								-0.0168473	0.805761
FBgn0004781	Ccp84Ac	-0.412632	-0.133094	-0.185245	-0.243657			other	0.466868	other	0.995701	other	0.731285								0.567933	0.898488
FBgn0004782	Ccp84Ab	-0.427787		-0.282302	-0.355045		0.93618	other			0.913639	other	0.924909								0.990904	0.976671
FBgn0004783	Ccp84Aa	-0.451409	-0.272047	0.886828	0.0544574		0.92554	other	1.02686	other	0.921507	testis	0.957968	testis							0.332069	0.557378
FBgn0004784	inaC	-0.512906	-0.278376	-0.270495	-0.353926		0.604879	other	0.973814	other	0.935076	other	0.837923								0.769545	0.96195
FBgn0004795	retn	-0.451116	-0.336318	-0.286661	-0.358032		0.77935	other	0.751499	other	0.653305	other	0.728051								0.720495	0.951995
FBgn0004797	mdy	-0.595994	-0.4782	-0.440783	-0.504992		0.368395	other	0.564174	other	0.494275	other	0.475615								0.984619	0.989182
FBgn0004811	fs(2)ltoPP43	0.341104	-0.518088	0.811538	0.211518		0.662644	other	0.507743	other	0.598774	testis	0.589721	testis							0.816051	0.922548
FBgn0004828	His3.3B	-0.575124	-0.639871	-0.684591	-0.633195		0.201124	other	0.288346	other	0.240506	other	0.243325								0.562406	0.940432
FBgn0004832	Xpac	0.622873	0.249292	0.803686	0.558617		0.767731	testis	0.434652	other	0.607312	testis	0.603232	testis							0.719917	0.577217
FBgn0004837	Su(H)	-0.452851	-0.198258	0.278263	-0.124282		0.691273	other	0.573645	other	0.385271	other	0.550063								0.996521	0.987961
FBgn0004838	Hrb27C	-0.616976	-0.555895	-0.529484	-0.567452		0.51038	other	0.456503	other	0.157808	other	0.374897								0.8785	0.976962
FBgn0004839	otk	-0.436601	-0.286626	-0.231424	-0.318217		0.388889	other	0.934525	other	0.628675	other	0.650696								-0.240843	0.804089
FBgn0004841	TkR86C	-0.528782	-0.187852	-0.210844	-0.309159		0.611111	other	0.831298	other	0.800214	other	0.747541								0.290472	0.596961
FBgn0004842	RYa-R	-0.477171	-0.271398	-0.282775	-0.343781		0.833333	other	0.961781	other	0.870277	other	0.888464								0.0764223	0.74988
FBgn0004852	Ac76E	-0.614739	-0.465441	-0.623385	-0.567855		0.275148	other	0.649824	other	0.290303	other	0.405092								0.608969	0.652144
FBgn0004854	B-H2	0.201255	0.569391	0.61864	0.463096		0.631944	testis	0.683261	testis	0.836464	testis	0.717223	testis							-0.0442053	0.36631
FBgn0004855	RpII15	-0.429889	-0.554365	-0.179184	-0.387813		0.528208	other	0.342599	other	0.31171	other	0.394173								0.857508	0.980637
FBgn0004856	Bx42	-0.40654	-0.739316	-0.654554	-0.600137		0.570688	other	0.211762	other	0.134606	other	0.305685								0.677464	0.939768
FBgn0004858	elB	-0.663558	-0.425189	-0.449619	-0.512789		0.484694	other	0.547109	other	0.443115	other	0.491639								0.989091	0.969728
FBgn0004859	ci	-0.541422	-0.464519	-0.414456	-0.473466		0.331038	other	0.646925	other	0.414753	other	0.464239								0.802166	0.947363
FBgn0004860	ph-d	-0.594923	-0.429005	-0.467902	-0.497277		0.621399	other	0.45229	other	0.361392	other	0.478361								0.992688	0.974338
FBgn0004861	ph-p	-0.529646	-0.455891	-0.57581	-0.520449		0.321674	other	0.692876	other	0.286155	other	0.433568								0.355415	0.444791
FBgn0004862	bap	-0.492678	-0.302417	-0.29005	-0.361715		0.777778	other	0.899009	other	0.891459	other	0.856082								0.0947297	0.304173
FBgn0004863	C15	-0.205994	-0.26526	0.0689066	-0.134116		0.833333	other	0.644049	other	0.828906	other	0.768763								0.201698	0.968065
FBgn0004864	hop	-0.487592	-0.767934	-0.163256	-0.472927		0.725079	other	0.357886	other	0.363563	other	0.482176								0.941544	0.968554
FBgn0004865	Eip78C	-0.460732	-0.335936	-0.337249	-0.377973		0.590864	other	0.804762	other	0.722248	other	0.705958								0.821306	0.733837
FBgn0004867	RpS2	-0.560975	-0.703264	-0.519932	-0.594724		0.178277	other	0.319188	other	0.38593	other	0.294465								0.810048	0.708435
FBgn0004868	Gdi	-0.474347	-0.610677	-0.367344	-0.484123		0.237739	other	0.337764	other	0.183413	other	0.252972								0.928979	0.778656
FBgn0004870	bab1	-0.51335	-0.324514	-0.273122	-0.370329		0.506173	other	0.790924	other	0.525558	other	0.607552								0.565944	0.896603
FBgn0004872	piwi	-0.418629	-0.246737	-0.196343	-0.287236		0.932111	other	0.962005	other	0.939029	other	0.944382								0.40967	0.485334
FBgn0004875	enc	-0.368819	-0.435935	-0.129453	-0.311402		0.52893	other	0.631277	other	0.424675	other	0.528294								0.118101	0.530455
FBgn0004876	cdi	0.345899	-0.382882	0.169097	0.044038		0.462882	testis	0.771913	other	0.650689	other	0.628495	testis							-0.237951	0.289633
FBgn0004878	cas	-0.412672	-0.264387	-0.444679	-0.373913		0.875	other	0.98918	other	0.565877	other	0.810019								0.38086	0.663661
FBgn0004880	scrt	-0.542375	-0.315072	-0.331575	-0.396341		0.644407	other	0.888432	other	0.759227	other	0.764022								0.265155	0.792084
FBgn0004882	orb	0.202217	-0.270861	0.942077	0.291144		0.818676	other	0.970942	other	0.946337	testis	0.911985	testis							0.401884	0.444666
FBgn0004885	tok	-0.530182	-0.354018	-0.280384	-0.388194		0.46202	other	0.644873	other	0.578249	other	0.561714								0.59147	0.578312
FBgn0004888	Scsalpha1	-0.663989	-0.718558	-0.561169	-0.647906		0.399897	other	0.274857	other	0.411241	other	0.361998								0.815435	0.687674
FBgn0004889	tws	-0.448957	-0.441745	-0.225528	-0.372077		0.718118	other	0.663718	other	0.700986	other	0.694274								0.359059	0.857647
FBgn0004892	sob	-0.505723	-0.434629	-0.341638	-0.42733		0.751111	other	0.657881	other	0.724173	other	0.711055								0.938266	0.957196
FBgn0004893	bowl	-0.465541	-0.441442	-0.343423	-0.416802		0.478662	other	0.634146	other	0.698585	other	0.603798								0.990725	0.987328
FBgn0004895	FoxL1	0.922661	-0.142223	0.0393526	0.273263		0.949074	testis	0.766793	other	0.882502	other	0.866123	testis							0.969093	0.987229
FBgn0004896	fd59A	-0.516678	-0.300203	-0.288685	-0.368522		0.641493	other	0.90588	other	0.879872	other	0.809082								0.312717	0.744255
FBgn0004897	fd96Ca	-0.422448	-0.330421	-0.289806	-0.347558			other	0.347537	other	0.900086	other	0.623811								0.910628	0.697581
FBgn0004898	fd96Cb	-0.434198	-0.47136	-0.318692	-0.408083			other	0.53783	other	0.827595	other	0.682712								0.298804	0.379825
FBgn0004901	Prat	-0.45909	-0.434537	-0.42049	-0.438039		0.839519	other	0.704962	other	0.564079	other	0.702853								-0.0041796	0.500187
FBgn0004903	Rb97D	0.00204891	0.771877	0.918248	0.564058		0.477014	testis	0.662128	testis	0.681006	testis	0.606716	testis							0.944442	0.9832
FBgn0004907	14-3-3zeta	-0.785778	-0.345707	-0.679113	-0.603533		0.267813	other	0.807743	other	0.186341	other	0.420632								0.985749	0.991622
FBgn0004908	Arl2	0.844242	0.456893	0.878999	0.726711		0.849038	testis	0.411379	testis	0.624336	testis	0.628251	testis							0.941788	0.958836
FBgn0004910	Eip63F-1	-0.504716	-0.461226	-0.497429	-0.48779		0.39571	other	0.575782	other	0.551678	other	0.507723								0.276212	0.384644
FBgn0004911	asRNA:Eig63F-2	-0.412632	-0.306818	-0.338296	-0.352582			other	0.925806	other	0.76619	other	0.845998								0.997012	0.992722
FBgn0004913	Gnf1	-0.200869	0.0635503	0.570573	0.144418		0.811926	other	0.632654	other	0.646401	other	0.696994								0.145561	0.250528
FBgn0004914	Hnf4	-0.852683	-0.495634	-0.455851	-0.601389		0.143772	other	0.527079	other	0.482497	other	0.384449								0.920591	0.975662
FBgn0004915	TfIIB	0.42365	-0.22016	0.895648	0.366379		0.640391	testis	0.284545	other	0.505484	testis	0.476807	testis							0.921687	0.982834
FBgn0004919	gol	-0.474737	-0.411472	-0.265863	-0.384024		0.69123	other	0.641868	other	0.875668	other	0.736255								0.952775	0.98486
FBgn0004921	Ggamma1	-0.603702	-0.338506	-0.379292	-0.4405		0.491553	other	0.845236	other	0.45085	other	0.59588								0.918328	0.984987
FBgn0004924	Top1	-0.478504	-0.158794	0.047311	-0.196662		0.694837	other	0.817717	other	0.556869	other	0.689808								0.976009	0.978232
FBgn0004926	eIF2beta	-0.0331214	-0.456868	0.255442	-0.0781825		0.403521	other	0.332521	other	0.359593	other	0.365212								0.985796	0.987073
FBgn0004956	upd1	0.740474	-0.0991931	0.99771	0.54633		0.969136	testis	0.825928	other	0.982542	testis	0.925869	testis							0.931325	0.954727
FBgn0004957	por	0.0983173	-0.720011	-0.179932	-0.267208		0.630208	other	0.291961	other	0.239983	other	0.387384								0.976317	0.976227
FBgn0004959	phm	-0.417132	-0.368779	-0.366615	-0.384175		0.888889	other	0.764369	other	0.720329	other	0.791196								-0.0851693	0.776705
FBgn0005198	gig	-0.399193	-0.829648	-0.395946	-0.541596		0.42	other	0.127508	other	0.112573	other	0.220027								0.933704	0.983266
FBgn0005278	Sam-S	-0.617849	-0.569205	-0.412347	-0.533134		0.427982	other	0.42375	other	0.602589	other	0.484774								0.964435	0.954039
FBgn0005322	nmd	0.0442415	-0.587863	-0.0685396	-0.204054		0.505952	other	0.202395	other	0.0960953	other	0.268147								0.3632	0.466314
FBgn0005355	Su(fu)	0.228102	-0.477622	0.0777923	-0.0572426		0.639189	other	0.377101	other	0.178782	other	0.398357								0.794127	0.979519
FBgn0005386	ash1	-0.40086	-0.00160201	0.64675	0.0814294		0.755873	other	0.571407	other	0.524394	testis	0.617225	testis							0.992562	0.984697
FBgn0005390	fs(1)M3	-0.425881	-0.274771	-0.269279	-0.32331		0.921445	other	0.967985	other	0.939188	other	0.942873								0.969066	0.94356
FBgn0005391	Yp2	-0.501639	-0.414772	-0.310646	-0.409019		0.682972	other	0.653488	other	0.846972	other	0.727811								0.866458	0.896139
FBgn0005411	U2af50	0.302488	-0.388592	0.244928	0.0529414		0.572948	testis	0.233177	other	0.121819	testis	0.309315	testis							0.95706	0.981158
FBgn0005427	ewg	-0.588737	-0.344706	-0.494351	-0.475931		0.394858	other	0.826893	other	0.439735	other	0.553829								0.446358	0.452345
FBgn0005533	RpS17	-0.445687	-0.777775	-0.573994	-0.599152		0.154429	other	0.265087	other	0.263275	other	0.227597								0.580457	0.5048
FBgn0005536	Mbs	-0.538429	-0.396615	-0.208263	-0.381102		0.526228	other	0.682079	other	0.42757	other	0.545292								0.89632	0.833882
FBgn0005558	ey	-0.555919	-0.31648	-0.319184	-0.397194		0.642661	other	0.857413	other	0.792218	other	0.764097								0.805417	0.843172
FBgn0005561	sv	-0.535881	-0.364846	-0.274075	-0.391601		0.576389	other	0.711267	other	0.884202	other	0.723953								0.984754	0.96075
FBgn0005564	Shal	-0.528507	-0.334594	-0.361692	-0.408264		0.596029	other	0.826465	other	0.706021	other	0.709505								0.930612	0.952866
FBgn0005585	Calr	-0.515624	-0.482492	-0.273787	-0.423968		0.722402	other	0.60331	other	0.832274	other	0.719329								0.456586	0.730366
FBgn0005586	Rab3	-0.520407	-0.325626	-0.310994	-0.385676		0.641798	other	0.866649	other	0.787583	other	0.765343								0.0667746	0.83125
FBgn0005590	scw		-0.286397	-0.357238	-0.321818			other	0.494633	other	0.601335	other	0.547984								0.206432	0.501685
FBgn0285896	btl	-0.67598	-0.329473	-0.341441	-0.448965		0.375	other	0.922106	other	0.716395	other	0.671167								-0.0131007	0.327746
FBgn0005593	RpL7	-0.622271	-0.790668	-0.600253	-0.671064		0.218082	other	0.237222	other	0.318537	other	0.257947								-0.183261	0.31403
FBgn0005596	yem	-0.291386	-0.152744	0.13638	-0.102583		0.856451	other	0.782372	other	0.737113	other	0.791979								0.854736	0.968455
FBgn0005612	Sox14	-0.514054	-0.474683	-0.442676	-0.477138		0.178048	other	0.580412	other	0.352203	other	0.370221								-0.0117269	0.622282
FBgn0005613	Sox15	-0.452424	-0.336922	-0.346413	-0.378586		0.604938	other	0.633243	other	0.761049	other	0.66641								0.956836	0.980313
FBgn0005614	trpl	-0.509209	-0.279729	-0.268502	-0.35248		0.62686	other	0.969569	other	0.937767	other	0.844732								0.204076	0.570659
FBgn0005616	msl-2	-0.475958	-0.523037	-0.325685	-0.44156		0.549211	other	0.570661	other	0.459677	other	0.526516								0.984739	0.912277
FBgn0005617	msl-1	-0.470658	-0.599769	-0.458675	-0.509701		0.854156	other	0.475773	other	0.528237	other	0.619389								0.190411	0.824801
FBgn0005619	Hdc	-0.512106	-0.278987	-0.275547	-0.355547		0.677954	other	0.973426	other	0.923773	other	0.858384								0.601986	0.650505
FBgn0005624	Psc	-0.545197	-0.367505	-0.269407	-0.394037		0.79679	other	0.754217	other	0.661611	other	0.737539								0.189346	0.579138
FBgn0005626	ple	-0.422773	-0.324082	-0.297633	-0.348163		0.658599	other	0.893439	other	0.640051	other	0.730696								0.0881341	0.683958
FBgn0283521	lola	-0.553765		-0.491862	-0.522814		0.674401	other	0.594956	other	0.307411	other	0.525589								0.908183	0.811753
FBgn0005631	robo1	-0.475707	-0.357382	0.0727509	-0.253446		0.469435	other	0.757755	other	0.519359	other	0.582183								0.957552	0.978425
FBgn0005632	faf	-0.702052	-0.647916	-0.624562	-0.658177		0.459229	other	0.282483	other	0.269818	other	0.337176								0.988467	0.986247
FBgn0005633	fln	-0.404982	-0.266245	-0.298111	-0.323113		0.980525	other	0.991301	other	0.876086	other	0.949304								0.950579	0.940952
FBgn0005636	nvy	-0.129591	-0.296559	-0.148298	-0.191483		0.497778	testis	0.840752	other	0.876523	other	0.738351	testis							0.433949	0.411951
FBgn0005638	slbo	-0.40439	-0.281964	-0.334156	-0.34017		0.765432	other	0.958881	other	0.792486	other	0.838933								0.926169	0.942562
FBgn0005640	Eip63E	-0.410963	-0.407203	-0.284948	-0.367705		0.285275	other	0.618234	other	0.377671	other	0.42706								0.963588	0.97906
FBgn0005642	wdn	-0.307922	-0.267664	-0.121419	-0.232335		0.781824	other	0.689382	other	0.462013	other	0.644407								0.979785	0.987845
FBgn0005648	Pabp2	-0.345329	-0.419809	0.129948	-0.21173		0.444633	other	0.583094	other	0.43767	other	0.488466								0.840367	0.940475
FBgn0005649	Rox8	-0.566334	-0.481231	-0.3816	-0.476388		0.687986	other	0.50273	other	0.186141	other	0.458952								0.970217	0.973235
FBgn0005654	Orc3	0.737375	0.876013	0.987571	0.866987		0.901153	testis	0.907671	testis	0.963111	testis	0.923978	testis							0.337429	0.428197
FBgn0005655	PCNA	-0.391571	-0.264069	-0.0521011	-0.235914		0.903191	other	0.869671	other	0.915323	other	0.896062								0.185479	0.301973
FBgn0005658	Ets65A	-0.506543	-0.321785	-0.325565	-0.384631		0.602041	other	0.881203	other	0.793883	other	0.759042								0.944811	0.985639
FBgn0005659	Ets98B	-0.647664	-0.473916	-0.419276	-0.513619		0.416186	other	0.484579	other	0.555365	other	0.485377								0.786364	0.974215
FBgn0005660	Ets21C	0.116485	-0.233366	0.300594	0.0612375		0.732639	other	0.254831	other	0.628173	other	0.538547								0.991605	0.987681
FBgn0005664	Crys	-0.479183	-0.299465	-0.303626	-0.360758		0.792449	other	0.925171	other	0.85327	other	0.856963								0.995517	0.992991
FBgn0005666	bt	-0.512371	-0.332728	-0.287837	-0.377645		0.780884	other	0.772483	other	0.719726	other	0.757698								0.969057	0.985645
FBgn0005670	Cyp4d1	-0.430518	-0.301021	-0.261677	-0.331072		0.729263	other	0.937155	other	0.951908	other	0.872775								0.93713	0.981861
FBgn0005671	Vha55	-0.518646	-0.506561	-0.33201	-0.452406		0.468115	other	0.56125	other	0.626847	other	0.552071								0.964734	0.983605
FBgn0005672	spi	-0.460792	-0.397952	-0.283593	-0.380779		0.360914	other	0.537901	other	0.404037	other	0.434284								0.989052	0.991618
FBgn0005674	GluProRS	-0.580324	-0.556246	-0.388332	-0.508301		0.54931	other	0.484913	other	0.313274	other	0.449166								0.967602	0.985972
FBgn0005677	dac	-0.431205	-0.343405	0.131549	-0.214354		0.541667	other	0.805099	other	0.698157	other	0.681641								-0.144492	0.338443
FBgn0005683	pie	-0.272205	-0.00126806	0.628013	0.11818		0.886911	other	0.794669	other	0.831316	testis	0.837632	testis							0.99814	0.989776
FBgn0005694	Aef1	-0.536389	-0.537531	-0.375961	-0.483294		0.639	other	0.502349	other	0.377329	other	0.506226								0.889999	0.972124
FBgn0005695	gcl	-0.459255	-0.398026	-0.423143	-0.426808		0.867448	other	0.77941	other	0.668117	other	0.771658								0.985132	0.987639
FBgn0005696	DNApol-alpha73	-0.4069	-0.300126	-0.0994698	-0.268832		0.905531	other	0.853196	other	0.885797	other	0.881508								0.9747	0.982686
FBgn0005771	noc	-0.645963	-0.582746	-0.628441	-0.61905		0.262052	other	0.424306	other	0.357285	other	0.347881								0.943115	0.863468
FBgn0005775	Con	-0.488189	-0.323583	-0.315691	-0.375821		0.618827	other	0.874973	other	0.82461	other	0.772803								0.448481	0.524419
FBgn0005777	PpD3	-0.367322	-0.480275	0.777607	-0.0233299		0.71408	other	0.286396	other	0.546537	testis	0.515671	testis							0.779659	0.967133
FBgn0005778	PpD5	0.796497	0.983032	0.999811	0.926446		0.985882	testis	0.946901	testis	0.995321	testis	0.976035	testis							-0.234428	0.367668
FBgn0005779	PpD6	0.907649	0.991361	0.995852	0.964954		0.985261	testis	0.940251	testis	0.952264	testis	0.959259	testis							0.039805	0.382942
FBgn0008635	betaCOP	-0.332144	-0.398964	-0.34023	-0.357112		0.540992	other	0.694093	other	0.667223	other	0.634103								0.686576	0.712004
FBgn0008636	hbn	-0.482157	-0.309162	-0.296214	-0.362511		0.660494	other	0.893433	other	0.877102	other	0.810343								0.35068	0.721289
FBgn0008646	E5	-0.436448	-0.331955	0.241616	-0.175596		0.488889	other	0.794338	other	0.603447	other	0.628891								0.0506705	0.25891
FBgn0008651	lbl	-0.524386	-0.317828	-0.269365	-0.370526		0.541667	other	0.867844	other	0.916448	other	0.77532								0.53104	0.576763
FBgn0010014	CanB	-0.543472	-0.330994	-0.335335	-0.403267		0.641041	other	0.841461	other	0.757911	other	0.746804								0.192462	0.637361
FBgn0010015	CanA1	-0.460112	-0.349792	-0.406174	-0.405359		0.706844	other	0.82705	other	0.611694	other	0.715196								0.985617	0.987098
FBgn0010019	Cyp4g1	-0.416946	-0.324252	-0.249405	-0.330201		0.895529	other	0.863315	other	0.961765	other	0.90687								0.97483	0.982548
FBgn0010038	GstD2	-0.392635	-0.316202	-0.219996	-0.309611		0.918466	other	0.865721	other	0.816419	other	0.866869								0.269427	0.466379
FBgn0010039	GstD3	-0.265075	0.0420252	0.863486	0.213479		0.478489	testis	0.798572	other	0.792578	testis	0.68988	testis							0.984645	0.986842
FBgn0010040	GstD4	-0.328628	-0.294965	-0.187735	-0.270443		0.859568	other	0.867029	other	0.815157	other	0.847251								0.609663	0.86433
FBgn0010041	GstD5	-0.198438	0.380653	0.733427	0.305214		0.753772	other	0.780426	other	0.875232	testis	0.803143	testis							0.980034	0.987574
FBgn0010042	GstD6	-0.412919	-0.319627	0.189711	-0.180945		1	other	0.860118	other	0.812119	other	0.890746								0.968008	0.965898
FBgn0010043	GstD7	-0.451171	-0.262596	-0.169829	-0.294532		0.923704	other	0.938842	other	0.953276	other	0.938607								0.201276	0.448581
FBgn0010044	GstD8	-0.434283	-0.338125	-0.25263	-0.341679		0.902778	other	0.814188	other	0.966914	other	0.894626								0.873846	0.980752
FBgn0010051	Itpr	-0.868962	-0.614488	-0.73093	-0.738127		0.246914	other	0.436435	other	0.21677	other	0.300039								0.932101	0.970909
FBgn0010052	Jhe	-0.411832	-0.256106	0.0108502	-0.219029		0.619792	other	0.975945	other	0.7249	other	0.773546								0.983946	0.986572
FBgn0010053	Jheh1	-0.473202	-0.471074	-0.323132	-0.422469		0.423895	other	0.470731	other	0.768663	other	0.55443								0.913301	0.863273
FBgn0010078	RpL23	-0.459315	-0.734095	-0.605966	-0.599792		0.226319	other	0.321429	other	0.238642	other	0.26213								0.98604	0.978402
FBgn0010097	gammaTub37C	-0.425222	-0.286376	-0.242775	-0.318125		0.920023	other	0.927182	other	0.963865	other	0.937023								0.298922	0.782209
FBgn0010100	mAcon1	-0.571188	-0.651419	-0.475484	-0.56603		0.616967	other	0.429795	other	0.580975	other	0.542579								0.98265	0.978852
FBgn0010105	comm	-0.536886	-0.404925	-0.403281	-0.448364		0.691751	other	0.730546	other	0.585535	other	0.669277								-0.0759576	0.402131
FBgn0010109	dpn	-0.435238	-0.281723	-0.351661	-0.356208		1	other	0.946973	other	0.762227	other	0.903067								0.0539067	0.31374
FBgn0010113	hdc	-0.441191	-0.219348	0.57877	-0.0272563		0.522684	other	0.837035	other	0.493944	testis	0.617887	testis							0.976553	0.951975
FBgn0010114	hig	-0.535298	-0.301424	-0.323223	-0.386648		0.618331	other	0.920523	other	0.796672	other	0.778509								0.989659	0.976834
FBgn0010173	RpA-70	-0.36329	-0.277083	-0.110852	-0.250408		0.798075	other	0.556152	other	0.35602	other	0.570082								0.788807	0.901944
FBgn0010194	Wnt5	-0.462651	-0.25158	-0.170297	-0.294843		0.650519	other	0.66577	other	0.673863	other	0.663384								0.690357	0.94439
FBgn0010197	Gyc32E	-0.448975	-0.339406	-0.0265758	-0.271652		0.944444	other	0.427376	other	0.768885	other	0.713568								0.929675	0.930624
FBgn0010198	RpS15Aa	-0.681641		-0.623656	-0.652648		0.278019	other			0.339921	other	0.30897								0.0281002	0.913429
FBgn0010213	Sod2	0.455353	-0.53446	-0.00922147	-0.0294429		0.39105	testis	0.245528	other	0.371309	other	0.335963	testis							0.990144	0.987767
FBgn0010215	alpha-Cat	-0.650591	-0.5497	-0.358794	-0.519695		0.572681	other	0.311152	other	0.221367	other	0.3684								0.568229	0.809175
FBgn0010217	ATPsynbeta	-0.601488	-0.589767	-0.514498	-0.568584		0.560363	other	0.419281	other	0.508047	other	0.495897								0.745548	0.679271
FBgn0010220	Dbp45A	-0.277113	-0.50662	-0.148801	-0.310845		0.3875	other	0.378241	other	0.383342	other	0.383028								-0.110991	0.44059
FBgn0010222	Nmdmc	-0.459214	-0.371344	-0.222079	-0.350879		0.43826	other	0.684903	other	0.546669	other	0.556611								-0.0254432	0.54447
FBgn0010223	Galphaf	-0.425893	-0.322852	-0.299735	-0.349494		0.828918	other	0.869373	other	0.870485	other	0.856259								0.922892	0.960942
FBgn0010225	Gel	-0.577322	-0.432036	-0.415945	-0.475101		0.532149	other	0.685084	other	0.536115	other	0.584449								0.961751	0.792021
FBgn0010226	GstS1	0.896026	0.430965	0.987769	0.771586		0.89822	testis	0.678064	other	0.942453	testis	0.839579	testis							0.986979	0.988828
FBgn0010228	HmgZ	-0.674652	-0.51008	-0.743189	-0.64264		0.347148	other	0.526342	other	0.242802	other	0.372097								0.958282	0.984889
FBgn0010235	Klc	-0.548724	-0.620595	-0.284234	-0.484518		0.287435	other	0.252438	other	0.311764	other	0.283879								-0.1612	0.372863
FBgn0010238	Lac	-0.481409	-0.350559	-0.102977	-0.311648		0.351339	other	0.604106	other	0.442775	other	0.466074								0.634126	0.955804
FBgn0010240	Lcch3	-0.502629	-0.310399	-0.313061	-0.375363		0.642487	other	0.885891	other	0.828438	other	0.785605								-0.0597316	0.605414
FBgn0010241	Mdr50	-0.460593	-0.316849	-0.267114	-0.348185		0.863369	other	0.881556	other	0.94528	other	0.896735								0.958266	0.987141
FBgn0010246	Myo61F	-0.426706	-0.324087	-0.255646	-0.33548		0.83897	other	0.861861	other	0.920156	other	0.873662								0.15544	0.53535
FBgn0010247	Parp	-0.410161	-0.476872	0.367637	-0.173132		0.757689	other	0.473897	other	0.244639	testis	0.492075	testis							0.982962	0.987838
FBgn0010258	Rbp4	0.508602	0.913775	0.999412	0.807263		0.98892	testis	0.893501	testis	0.98795	testis	0.95679	testis							-0.095671	0.489984
FBgn0010263	Rbp9	-0.47223	-0.25553	-0.174218	-0.300659		0.519017	other	0.722258	other	0.804923	other	0.682066								0.170287	0.635439
FBgn0010265	RpS13	-0.608749	-0.641425	-0.430817	-0.56033		0.154006	other	0.385732	other	0.316125	other	0.285288								0.0886169	0.30001
FBgn0010269	Dsor1	-0.545288	-0.669569	-0.64617	-0.620342		0.624616	other	0.318182	other	0.309349	other	0.417382								0.974014	0.984973
FBgn0010278	Ssrp	-0.311521	-0.177132	0.141244	-0.115803		0.807748	other	0.696367	other	0.711632	other	0.738582								0.903935	0.980893
FBgn0010280	Taf4	-0.260214	-0.638018	0.395528	-0.167568		0.50074	other	0.423206	other	0.202486	testis	0.375477	testis							0.0799078	0.796439
FBgn0010282	TfIIFalpha	-0.161115	-0.231773	0.407457	0.00485652		0.705699	other	0.448546	other	0.395085	other	0.516443								0.40715	0.761258
FBgn0010287	Trf	0.755688	0.579672	0.875178	0.736846		0.831756	testis	0.537465	testis	0.76131	testis	0.710177	testis							0.969708	0.948974
FBgn0010288	Uch	0.166766	0.182158	0.967411	0.438778		0.700861	testis	0.552333	other	0.8723	testis	0.708498	testis							0.962785	0.946784
FBgn0010292	bys	-0.339146	-0.520855	-0.254187	-0.371396		0.597815	other	0.5341	other	0.461538	other	0.531151								0.875424	0.877285
FBgn0010294	ng2	-0.399637	-0.262995	-0.30751	-0.323381			other	0.999178	other	0.875524	other	0.937351								0.801234	0.977995
FBgn0010295	ng3	-0.402345	-0.263082	-0.282501	-0.315976			other	0.998661	other	0.589351	other	0.794006								0.578167	0.58998
FBgn0010296	ng4		-0.341879	-0.336057	-0.338968			other	0.858936	other	0.802547	other	0.830741								0.940999	0.946658
FBgn0010300	brat	-0.486	-0.302183	-0.29205	-0.360078		0.808864	other	0.911327	other	0.727589	other	0.815927								0.971374	0.981833
FBgn0010303	hep	-0.77945	-0.621344	-0.660825	-0.687206		0.499144	other	0.484083	other	0.217641	other	0.400289								-0.0019682	0.620473
FBgn0010309	pigeon	0.741991	0.188025	0.658389	0.529468		0.755062	testis	0.577728	other	0.678423	testis	0.670404	testis							-0.0810792	0.52595
FBgn0010313	corto	-0.680331	-0.653736	-0.592423	-0.642163		0.450932	other	0.351025	other	0.339928	other	0.380629								0.169764	0.382526
FBgn0010314	Cks30A	-0.390063	-0.135067	0.396147	-0.0429941		0.926414	other	0.910157	other	0.906462	other	0.914345								0.345034	0.422847
FBgn0010315	CycD	-0.477565	-0.420508	-0.389937	-0.429337		0.837265	other	0.710126	other	0.600966	other	0.716119								0.476791	0.708818
FBgn0010316	dap	-0.429627	-0.340149	-0.25929	-0.343022		0.833018	other	0.813491	other	0.668746	other	0.771752								0.319159	0.763803
FBgn0010317	CycJ	-0.40703	-0.232972	-0.138673	-0.259559		0.900846	other	0.946795	other	0.909559	other	0.919067								0.913842	0.980573
FBgn0010323	Gsc	-0.433619	-0.349822	0.136587	-0.215618		1	other	0.70706	other	0.85222	other	0.853093								0.784026	0.971314
FBgn0010328	woc	-0.486474	-0.52468	-0.318314	-0.443156		0.76547	other	0.530472	other	0.437269	other	0.577737								0.868914	0.940438
FBgn0010329	Tbh	-0.498804	-0.286477	-0.256243	-0.347175		0.596886	other	0.802296	other	0.859188	other	0.75279								0.787505	0.942028
FBgn0010333	Rac1	-0.478876	-0.569795	-0.206781	-0.418484		0.494053	other	0.316712	other	0.442049	other	0.417605								0.756215	0.968349
FBgn0010339	128up	0.31031	-0.243214	0.494375	0.187157		0.597697	other	0.334336	other	0.427353	testis	0.453129	testis							0.889088	0.977792
FBgn0010340	140up	-0.170856	-0.540001	0.49316	-0.0725656		0.432956	other	0.146081	other	0.179988	testis	0.253009	testis							0.607862	0.69536
FBgn0010341	Cdc42	-0.638588	-0.549831	-0.435289	-0.541236		0.396952	other	0.43151	other	0.435914	other	0.421459								0.158138	0.463242
FBgn0010342	Map60	-0.480778	-0.333776	-0.204721	-0.339758		0.847911	other	0.788708	other	0.737532	other	0.791384								-0.0895958	0.377615
FBgn0010348	Arf79F	-0.770897	-0.677821	-0.474665	-0.641127		0.254315	other	0.354823	other	0.377675	other	0.328938								0.889001	0.729893
FBgn0010350	Cds	-0.44419	-0.413924	-0.226403	-0.361506		0.492763	other	0.741562	other	0.786521	other	0.673615								0.980324	0.9645
FBgn0010352	Nc73EF	-0.562847	-0.586303	-0.43986	-0.52967		0.46111	other	0.406948	other	0.588189	other	0.485416								0.27236	0.30499
FBgn0010355	Taf1	-0.324356	-0.343911	0.286484	-0.127261		0.499339	other	0.304601	other	0.217443	other	0.340461								0.744523	0.611751
FBgn0010356	Taf5	-0.521689	-0.616415	-0.633541	-0.590548		0.695245	other	0.394511	other	0.156285	other	0.415347								0.905923	0.717796
FBgn0010357	betaTry	-0.438964	-0.28502	-0.25959	-0.327858		0.891603	other	0.948679	other	0.955267	other	0.93185								-0.0541819	0.247813
FBgn0010358	deltaTry	-0.414576		-0.251764	-0.33317		0.944444	other			0.974325	other	0.959385								0.479413	0.604629
FBgn0010359	gammaTry			-0.238812	-0.238812			other			0.995667	other	0.995667								0.464549	0.465869
FBgn0010379	Akt1	-0.595224	-0.592282	-0.213324	-0.466943		0.356586	other	0.459443	other	0.241699	other	0.352576								0.225792	0.542736
FBgn0010380	AP-1-2beta	-0.620683	-0.733254	-0.589286	-0.647741		0.240833	other	0.254215	other	0.184264	other	0.226437								0.104628	0.74091
FBgn0283461	Drs	-0.493853		-0.268558	-0.381205		0.799865	other	0.847112	other	0.939708	other	0.862228								0.392895	0.555598
FBgn0010382	CycE	-0.351179	-0.303852	-0.0633756	-0.239469		0.910318	other	0.91016	other	0.921653	other	0.914044								0.625336	0.507587
FBgn0010383	Cyp18a1	-0.616984	-0.36091	-0.364512	-0.447469		0.491667	other	0.83491	other	0.724685	other	0.683754								0.274189	0.793827
FBgn0010385	Def	-0.504039	-0.326005	-0.273168	-0.367737		0.783658	other	0.907099	other	0.933317	other	0.874691								0.805025	0.959649
FBgn0010387	Acbp2	-0.377065	-0.407256	-0.268918	-0.35108		0.668381	other	0.581325	other	0.883175	other	0.71096								0.399206	0.538535
FBgn0010388	Dro	-0.48947	-0.448737	-0.301906	-0.413371		0.745226	other	0.656472	other	0.865753	other	0.755817								0.894213	0.954545
FBgn0010389	htl	-0.707083	-0.331418	-0.284091	-0.440864		0.375	other	0.812434	other	0.701503	other	0.629646								0.392482	0.466449
FBgn0010391	Gtp-bp	-0.0348605	-0.423422	-0.32322	-0.260501		0.554184	other	0.644121	other	0.669055	other	0.622453								-0.0651925	0.228239
FBgn0010395	Itgbn	-0.45873	-0.371678	-0.314654	-0.381687		0.80487	other	0.72816	other	0.808665	other	0.780565								0.715199	0.625285
FBgn0010397	LamC	-0.313075	-0.424911	-0.31357	-0.350519		0.11943	other	0.52405	other	0.464187	other	0.369222								0.299938	0.358575
FBgn0010398	Lrr47	0.382406	0.26113	0.675474	0.43967		0.72865	other	0.654687	other	0.601176	testis	0.661505	testis							0.879107	0.941219
FBgn0010399	Nmdar1	-0.527153	-0.313671	-0.302168	-0.380997		0.614583	other	0.881981	other	0.823542	other	0.773369								0.0817766	0.764798
FBgn0010401	Os-C	-0.517665	-0.273143	-0.2665	-0.352436		0.743764	other	0.977637	other	0.941346	other	0.887582								0.601978	0.79693
FBgn0010403	Obp83b	-0.479737	-0.270973	-0.263074	-0.337928		0.765432	other	0.981962	other	0.949216	other	0.89887								0.982421	0.986719
FBgn0010406	RNaseX25	-0.377672	-0.471879	-0.427523	-0.425691		0.264302	other	0.271366	other	0.199231	other	0.244966								0.961149	0.986215
FBgn0010407	Ror	-0.426421	-0.237108	-0.23031	-0.297947		0.66059	other	0.913198	other	0.777451	other	0.783747								0.968677	0.975566
FBgn0010408	RpS9	-0.468037	-0.6147	-0.593951	-0.558896		0.214351	other	0.456846	other	0.319234	other	0.330143								0.977778	0.986616
FBgn0010409	RpL18A	-0.629151	-0.684801	-0.559415	-0.624456		0.249553	other	0.38444	other	0.285506	other	0.306499								0.96576	0.987347
FBgn0010411	RpS18	-0.381613	-0.676358	-0.630222	-0.562731		0.147796	other	0.336877	other	0.313442	other	0.266038								0.974321	0.987582
FBgn0010412	RpS19a	-0.542658	-0.673992	-0.570572	-0.595741		0.373326	other	0.380655	other	0.332858	other	0.36228								0.997498	0.987557
FBgn0010414	SerT	-0.457608	-0.373469	-0.32515	-0.385409		0.638889	other	0.66672	other	0.72732	other	0.677643								0.431621	0.852346
FBgn0010415	Sdc	-0.56258	-0.459317	-0.46607	-0.495989		0.321538	other	0.618174	other	0.358594	other	0.432768								0.572686	0.720492
FBgn0010416	TH1	-0.358544	-0.550263	-0.163832	-0.357546		0.651544	other	0.305407	other	0.250856	other	0.402602								0.971008	0.970875
FBgn0010417	Taf6	-0.129659	-0.579499	0.108507	-0.200217		0.477316	other	0.269795	other	0.184094	other	0.310402								0.97786	0.983507
FBgn0010421	TfIIFbeta	-0.221598	-0.163585	0.392652	0.00248991		0.727816	other	0.577903	other	0.511149	other	0.605623								0.986523	0.986402
FBgn0010422	TfIIS	0.113936	-0.268708	0.543375	0.129534		0.510988	other	0.494193	other	0.318741	testis	0.441307	testis							0.546769	0.776641
FBgn0010423	TpnC47D	-0.331429	-0.314004	-0.236207	-0.29388		0.810583	other	0.862648	other	0.892802	other	0.855344								0.993012	0.98759
FBgn0010424	TpnC73F	-0.415867	-0.331474	-0.26964	-0.338994		0.634739	other	0.852296	other	0.888877	other	0.791971								0.994109	0.983737
FBgn0010425	epsilonTry	-0.445759	-0.285547	-0.253723	-0.328343		0.904618	other	0.954528	other	0.969928	other	0.943025								0.422133	0.782314
FBgn0010431	mtrm	-0.414583	-0.252661	-0.219797	-0.295681		0.92789	other	0.985564	other	0.95993	other	0.957795								0.407994	0.546207
FBgn0010433	ato	-0.460604	-0.48004	-0.233825	-0.39149		1	other	0.410085	other	0.852407	other	0.754164								0.25064	0.37104
FBgn0010434	cora	-0.760723	-0.524804	-0.545964	-0.610497		0.275159	other	0.395946	other	0.240716	other	0.30394								0.828027	0.720766
FBgn0010435	emp	0.107454	-0.051928	-0.0226597	0.0109554		0.396879	other	0.829837	other	0.763758	other	0.663491								0.29557	0.415489
FBgn0010438	mtSSB	-0.479803	-0.434289	-0.179064	-0.364385		0.818243	other	0.697833	other	0.77914	other	0.765072								0.975405	0.874846
FBgn0010441	pll	-0.462376	-0.594065	-0.561579	-0.53934		0.617189	other	0.420479	other	0.273908	other	0.437192								0.374945	0.542954
FBgn0010452	trn	-0.507106	-0.267489	-0.310163	-0.361586		0.569959	other	0.864427	other	0.554676	other	0.663021								0.0759114	0.530072
FBgn0010453	Wnt4	-0.430782	-0.221068	0.25044	-0.133804		0.382716	other	0.834535	other	0.636242	other	0.617831								0.333288	0.549733
FBgn0010470	Fkbp14	-0.572103	-0.473248	-0.3428	-0.462717		0.574117	other	0.564159	other	0.736708	other	0.624995								0.9671	0.987674
FBgn0010473	tutl	-0.532435	-0.336335	-0.325591	-0.39812		0.66313	other	0.762447	other	0.767067	other	0.730882								0.972553	0.985875
FBgn0010482	l(2)01289	-0.447648	-0.322266	-0.355429	-0.375114		0.884978	other	0.893062	other	0.661178	other	0.813073								0.977411	0.9812
FBgn0010488	NAT1	-0.529974	-0.397642	0.443522	-0.161365		0.556398	other	0.344266	other	0.249024	other	0.383229								0.666721	0.893505
FBgn0010497	dmGlut	-0.481519	-0.390804	-0.353062	-0.408462		0.820266	other	0.710689	other	0.780442	other	0.770466								0.802245	0.790216
FBgn0010501	Dcp-1	-0.506843	-0.320175	-0.25895	-0.361989		0.735758	other	0.719807	other	0.738341	other	0.731302								0.0792763	0.385005
FBgn0010504	kermit	0.93656	0.292596	0.756794	0.661983		0.928993	testis	0.719371	other	0.866976	testis	0.838447	testis							0.118717	0.639027
FBgn0010516	wal	-0.553582	-0.567821	-0.518909	-0.546771		0.222945	other	0.440291	other	0.415604	other	0.359613								0.993295	0.989201
FBgn0010520	Bka	-0.255925	-0.542293	-0.401108	-0.399776		0.562522	other	0.518268	other	0.380614	other	0.487135								0.852447	0.920658
FBgn0010531	Ccs	-0.582953	-0.46962	-0.426251	-0.492941		0.279353	other	0.320865	other	0.589789	other	0.396669								0.904687	0.969164
FBgn0010548	Aldh-III	-0.362068	-0.420495	-0.148635	-0.310399		0.182182	other	0.435451	other	0.521908	other	0.379847								0.938717	0.951449
FBgn0010549	l(2)03659	1	-0.283279	-0.134633	0.194029		1	testis	0.662632	other	0.771137	other	0.811256	testis							0.872615	0.978665
FBgn0010551	Phb2	0.589218	-0.720068	0.625923	0.165024		0.654794	testis	0.211492	other	0.483886	testis	0.450057	testis							0.207253	0.76633
FBgn0285917	sbb	-0.565103	-0.471855	-0.222345	-0.419767		0.551019	other	0.612755	other	0.472561	other	0.545445								0.973787	0.986158
FBgn0010583	dock	-0.189396	-0.368712	0.337048	-0.0736867		0.359625	other	0.764688	other	0.444512	other	0.522942								0.919833	0.980217
FBgn0010590	Prosbeta1	0.258028	-0.170697	0.669682	0.252338		0.582968	testis	0.325363	other	0.524263	testis	0.477531	testis							0.53136	0.853595
FBgn0010591	Sply	-0.47152	-0.396868	-0.401651	-0.423346		0.407467	other	0.757191	other	0.44752	other	0.537393								0.8855	0.843546
FBgn0010602	lwr	-0.355579	-0.454913	0.166929	-0.214521		0.554002	other	0.350636	other	0.347079	other	0.417239								0.983994	0.985962
FBgn0010607	l(2)05714	-0.411824	-0.231313	0.140214	-0.167641		0.729547	other	0.571997	other	0.385463	other	0.562336								0.910588	0.837149
FBgn0010611	Hmgs	-0.306789	-0.480179	-0.244226	-0.343731		0.803806	other	0.471406	other	0.86632	other	0.713844								-0.0373577	0.425125
FBgn0010612	ATPsynG	-0.318209	-0.696294	-0.389034	-0.467845		0.458862	other	0.273521	other	0.423847	other	0.38541								0.871154	0.950741
FBgn0010620	CG10939	-0.510405	-0.397241	-0.338258	-0.415301		0.756469	other	0.723233	other	0.715428	other	0.73171								0.22898	0.380326
FBgn0010621	CCT5	-0.165173	-0.42645	-0.0737679	-0.221797		0.659548	other	0.405414	other	0.501322	other	0.522095								0.208304	0.471462
FBgn0010622	DCTN3-p24	-0.54444	-0.592805	-0.476955	-0.538066		0.30973	other	0.280325	other	0.263393	other	0.284483								0.352324	0.8698
FBgn0010638	Sec61beta	-0.203631	-0.433248	-0.0357746	-0.224218		0.454954	other	0.468774	other	0.529438	other	0.484389								0.0132107	0.631227
FBgn0010651	MFS14	-0.54514	-0.366497	-0.355782	-0.422473		0.450964	other	0.774667	other	0.710625	other	0.645418								0.375646	0.707523
FBgn0010660	Nup214	-0.287954	-0.102554	0.548367	0.0526195		0.782904	other	0.401371	other	0.519458	other	0.567911								0.457574	0.532055
FBgn0010741	Pfdn2	-0.362595	-0.538542	-0.382778	-0.427972		0.539178	other	0.38635	other	0.275119	other	0.400216								-0.109314	0.348344
FBgn0010747	Srp54k	-0.0357155	-0.289627	0.215696	-0.0365488		0.317328	other	0.443947	other	0.481417	other	0.414231								0.381635	0.766385
FBgn0010750	atms	0.312432	-0.174321	0.209622	0.115911		0.567204	other	0.389419	other	0.218262	other	0.391628								0.980219	0.987604
FBgn0010762	simj	-0.475061	0.0993331	-0.114067	-0.163265		0.580937	other	0.751183	other	0.416053	other	0.582725								0.135852	0.370822
FBgn0010768	sqz	-0.57202	-0.384773	-0.391437	-0.44941		0.681122	other	0.705927	other	0.59646	other	0.66117								0.121674	0.4217
FBgn0010770	ppan	-0.395134	-0.45197	-0.241272	-0.362792		0.744446	other	0.607111	other	0.569808	other	0.640455								0.371485	0.862933
FBgn0010772	Xe7	-0.705785	-0.455852	-0.456358	-0.539332		0.365953	other	0.561677	other	0.291167	other	0.406266								0.970791	0.983972
FBgn0010774	Ref1	-0.0739486	-0.443136	0.253357	-0.0879093		0.631245	other	0.440915	other	0.361695	other	0.477952								0.96805	0.985556
FBgn0010786	l(3)02640	-0.334173	-0.32685	-0.0480964	-0.236373		0.557683	other	0.619192	other	0.515856	other	0.564244								0.980105	0.986822
FBgn0010803	TrpRS	0.55537	-0.22909	0.890889	0.405723		0.648414	testis	0.982407	other	0.673725	testis	0.768182	testis							0.969283	0.848414
FBgn0010808	Chchd3	-0.54852	-0.768106	-0.578058	-0.631562		0.382963	other	0.228744	other	0.306505	other	0.306071								0.994449	0.981995
FBgn0010812	unc-45	-0.425786	-0.340072	0.205001	-0.186952		0.362847	other	0.556684	other	0.201839	other	0.37379								0.60921	0.539102
FBgn0010825	Gug	-0.524705	-0.557338	-0.487779	-0.523274		0.603198	other	0.519975	other	0.15694	other	0.426704								0.924431	0.942429
FBgn0010830	l(3)04053	-0.409324	-0.57001	-0.490436	-0.489923		0.610417	other	0.464031	other	0.183067	other	0.419172								-0.084713	0.295328
FBgn0010877	l(3)05822	-0.240837	-0.619972	-0.284469	-0.381759		0.627156	other	0.418312	other	0.160859	other	0.402109								0.784158	0.631695
FBgn0010894	sinu	-0.480468	-0.396519	-0.253269	-0.376752		0.424098	other	0.608111	other	0.382753	other	0.471654								-0.0184537	0.405815
FBgn0010905	Spn	-0.578254	-0.394498	-0.358866	-0.443872		0.448422	other	0.634965	other	0.571083	other	0.55149								0.0747004	0.610485
FBgn0010909	msn	-0.653036	-0.482778	-0.551463	-0.562426		0.43365	other	0.527396	other	0.123828	other	0.361625								0.991981	0.989922
FBgn0010926	l(3)07882	-0.470806	-0.47976	-0.309914	-0.42016		0.747543	other	0.587966	other	0.590766	other	0.642092								0.988552	0.990595
FBgn0011016	SsRbeta	-0.174927	-0.399747	-0.0181043	-0.197593		0.281692	other	0.610474	other	0.501084	other	0.464417								0.0573562	0.335748
FBgn0011020	Sas-4	-0.384263	-0.212311	0.0944131	-0.167387		0.870476	other	0.830246	other	0.720776	other	0.807166								0.450982	0.678382
FBgn0011202	dia	-0.592064	-0.400254	-0.381048	-0.457789		0.335334	other	0.639941	other	0.543914	other	0.506396								0.0439369	0.42084
FBgn0011204	cue	-0.455813	-0.486223	-0.372034	-0.438024		0.648961	other	0.498107	other	0.433648	other	0.526905								0.934167	0.983767
FBgn0011205	fbl	-0.569194	-0.406091	-0.291486	-0.422257		0.455556	other	0.563389	other	0.814178	other	0.611041								0.79837	0.792157
FBgn0011206	bol	0.408143	-0.423173	0.982478	0.322483		0.667331	testis	0.602804	other	0.921617	testis	0.730584	testis							0.983303	0.960399
FBgn0011207	pelo	-0.0901771	0.00190001	0.599265	0.170329		0.551056	other	0.346325	other	0.387256	testis	0.428213	testis							0.220586	0.464956
FBgn0011211	blw	-0.55355	-0.68891	-0.560853	-0.601104		0.619422	other	0.338504	other	0.317737	other	0.425221								0.563883	0.448147
FBgn0011217	eff	-0.152119	-0.0641727	0.870143	0.21795		0.488233	other	0.127556	other	0.5115	testis	0.375763	testis							0.542844	0.491369
FBgn0011224	heph	-0.279867	-0.361407	0.815733	0.0581534		0.432135	other	0.747295	other	0.782301	testis	0.65391	testis							0.228348	0.548719
FBgn0011225	jar	0.490208	-0.300595	0.657581	0.282398		0.494801	testis	0.507183	other	0.562771	testis	0.521585	testis							0.993413	0.990317
FBgn0011227	ox	-0.0758175	-0.445832	0.315186	-0.0688214		0.501056	other	0.304207	other	0.464067	other	0.42311								0.917673	0.985412
FBgn0011230	poe	-0.351828	0.0281462	0.926177	0.200832		0.155833	other	0.231493	other	0.516447	testis	0.301257	testis							0.993808	0.989869
FBgn0011232	scat	-0.471227	-0.404156	-0.333026	-0.402803		0.578793	other	0.72589	other	0.454433	other	0.586372								-0.186291	0.63062
FBgn0011236	ken	-0.235716	-0.248427	0.394504	-0.0298796		0.728463	other	0.608963	other	0.345464	testis	0.560963	testis							0.028768	0.485192
FBgn0011239	ms(2)35Ci	0.905357	0.997853	0.999925	0.967712		0.9742	testis	0.982081	testis	0.997978	testis	0.984753	testis							0.845714	0.923816
FBgn0285962	CG46338	0.0469903	-0.105262	0.7843	0.242009																0.988434	0.990096
FBgn0011244	Hsp60B	0.956078	0.992145	0.99994	0.982721		0.982776	testis	0.983929	testis	0.997997	testis	0.988234	testis							0.960382	0.948241
FBgn0011259	Sema1a	-0.481635	-0.311543	-0.3084	-0.367193		0.565792	other	0.851862	other	0.703731	other	0.707128								0.373726	0.617964
FBgn0011260	Sema2a	-0.546411	-0.375154	-0.198567	-0.373377		0.713057	other	0.723564	other	0.528019	other	0.65488								0.00157106	0.331201
FBgn0011270	Pglym87	0.990788	0.957506	0.999926	0.98274		0.992586	testis	0.907016	testis	0.997951	testis	0.965851	testis							0.930752	0.953503
FBgn0011272	RpL13	-0.65361	-0.777895	-0.596266	-0.675924		0.196909	other	0.257335	other	0.376209	other	0.276818								0.972346	0.981292
FBgn0011273	Acam	0.93614	0.993739	0.999973	0.976617		0.975882	testis	0.987284	testis	0.998818	testis	0.987328	testis							0.98408	0.988322
FBgn0011274	Dif	-0.692159	-0.280282	-0.491325	-0.487922		0.411909	other	0.261965	other	0.436518	other	0.370131								0.993972	0.992781
FBgn0011276	HLH3B	-0.461936	-0.377556	-0.291053	-0.376848		0.777778	other	0.60852	other	0.817265	other	0.734521								0.95646	0.981235
FBgn0011277	HLH4C	-0.430001	-0.349164	-0.283678	-0.354281		1	other	0.792953	other	0.910108	other	0.90102								0.866581	0.943388
FBgn0011278	lbe	0.746562	0.00806939	-0.178853	0.191926		0.958333	testis	0.576695	other	0.913836	other	0.816288	testis							-0.0245914	0.575795
FBgn0011279	Obp69a	0.467869	-0.251507	-0.231836	-0.00515832		0.699265	testis	0.974571	other	0.931464	other	0.868433	testis							0.0844275	0.51926
FBgn0011280	Obp19d	-0.486749	-0.292182	-0.279026	-0.352652		0.771567	other	0.945672	other	0.91501	other	0.877416								0.131124	0.460296
FBgn0011281	Obp83a	-0.489085	-0.277905	-0.265754	-0.344248		0.729938	other	0.97071	other	0.940853	other	0.880501								0.646304	0.638246
FBgn0011282	Obp84a	-0.499951	-0.277637	-0.266962	-0.348183		0.743056	other	0.970188	other	0.924529	other	0.879258								0.366999	0.457361
FBgn0011283	Obp28a	-0.457746	-0.270879	-0.266088	-0.331571		0.733368	other	0.985205	other	0.938357	other	0.885643								0.987517	0.942881
FBgn0011284	RpS4	-0.67137	-0.752884	-0.574496	-0.66625		0.431222	other	0.3123	other	0.390549	other	0.378024								-0.0837545	0.570775
FBgn0011286	RyR	-0.528407	-0.362282	-0.325897	-0.405529		0.61233	other	0.71154	other	0.416973	other	0.580281								0.17151	0.406069
FBgn0011288	Snap25	-0.516938	-0.327483	-0.321525	-0.388649		0.67025	other	0.868133	other	0.801834	other	0.780072								0.699362	0.943459
FBgn0011289	TfIIA-L	-0.118916	-0.45235	0.0158554	-0.185137		0.418041	other	0.400912	other	0.259928	other	0.359627								0.885024	0.9728
FBgn0011290	Taf12	-0.550899	-0.493584	-0.431889	-0.492124		0.721444	other	0.514128	other	0.272773	other	0.502782								0.712685	0.927241
FBgn0011291	Taf11	-0.0427639	-0.441634	-0.0345251	-0.172974		0.469172	other	0.310481	other	0.390865	other	0.390173								0.0819572	0.677053
FBgn0011293	a10	-0.482583	-0.274129	-0.260248	-0.338987		0.771111	other	0.97647	other	0.950032	other	0.899204								0.467716	0.513547
FBgn0011294	a5	-0.469536	-0.266249	-0.263594	-0.333126		0.791667	other	0.983138	other	0.947622	other	0.907476								0.152359	0.422002
FBgn0011296	l(2)efl	-0.455016	-0.347082	-0.286901	-0.363		0.697579	other	0.785861	other	0.849924	other	0.777788								0.00187595	0.37101
FBgn0011297	Alg3	0.534688	-0.423647	-0.0665103	0.0148435		0.492144	testis	0.338233	other	0.43822	other	0.422866	testis							0.153713	0.361673
FBgn0011300	babo	-0.843368	-0.53598	-0.740224	-0.706524		0.277355	other	0.50267	other	0.127263	other	0.302429								0.64865	0.620585
FBgn0011305	Rsf1	-0.48974	-0.413721	-0.338076	-0.413846		0.381348	other	0.587766	other	0.418922	other	0.462679								0.189275	0.670241
FBgn0011327	Uch-L5	0.497062	0.74733	0.97103	0.738474		0.796189	testis	0.736585	testis	0.885074	testis	0.805949	testis							0.790789	0.732374
FBgn0011335	vers	-0.485579	-0.337822	0.178714	-0.214896		0.638333	other	0.563029	other	0.258764	other	0.486709								-0.0144911	0.485939
FBgn0011336	Stt3B	-0.323179	-0.364827	-0.203064	-0.297023		0.713156	other	0.678959	other	0.791734	other	0.72795								0.934007	0.951375
FBgn0011361	ND-ACP	-0.0450728	-0.505791	-0.285723	-0.278862		0.385175	other	0.208794	other	0.256151	other	0.283373								0.932633	0.758383
FBgn0011455	ND-SGDH	0.00907317	-0.59197	-0.361039	-0.314645		0.407068	other	0.23588	other	0.417123	other	0.353357								0.597716	0.620384
FBgn0011474	PR-Set7	-0.225253	-0.360337	0.111887	-0.157901		0.78861	other	0.708197	other	0.660468	other	0.719091								-0.127444	0.346394
FBgn0011476	l(3)neo43	0.460797	0.139924	0.861999	0.487574		0.394449	testis	0.14526	other	0.659834	testis	0.399847	testis							0.944534	0.879705
FBgn0011481	Ssdp	-0.605769	-0.510352	-0.680509	-0.598877		0.649458	other	0.474434	other	0.186474	other	0.436788								0.267379	0.540469
FBgn0011509	SrpRbeta	-0.587433	-0.42709	-0.347948	-0.454157		0.397081	other	0.679393	other	0.639504	other	0.571993								0.12412	0.591469
FBgn0011554	etaTry	-0.383446	-0.29868	-0.263394	-0.315173		0.883218	other	0.932481	other	0.946944	other	0.920881								-0.091959	0.645199
FBgn0011555	thetaTry	-0.4331	-0.286032	-0.256084	-0.325072		0.901658	other	0.952793	other	0.963229	other	0.939227								0.718266	0.519442
FBgn0011556	zetaTry	-0.349291	-0.31344	-0.279293	-0.314008		0.901836	other	0.897911	other	0.911963	other	0.903903								0.994018	0.990659
FBgn0011559	Acp36DE	-0.370143	-0.247522	-0.223483	-0.280383		0.995862	other	0.99675	other	0.997388	other	0.996667								0.892418	0.974934
FBgn0011566	Smyd3	-0.458913	-0.536941	-0.535397	-0.510417		0.624657	other	0.369675	other	0.330025	other	0.441452								0.360476	0.963091
FBgn0011569	can	0.0150107	0.98373	0.999698	0.666146		0.975694	testis	0.92569	testis	0.994251	testis	0.965212	testis							0.900549	0.984522
FBgn0011570	cpb	-0.516581	-0.517158	-0.29337	-0.442369		0.498676	other	0.419495	other	0.311503	other	0.409892								0.659576	0.536325
FBgn0285954	caz	-0.61629	-0.549424	-0.083132	-0.416282		0.345652	other	0.365508	other	0.689894	other	0.467018								0.976666	0.987964
FBgn0011573	Cdc37	0.267708	0.214646	0.942952	0.475102		0.516346	testis	0.156927	testis	0.638724	testis	0.437332	testis							0.51948	0.494961
FBgn0011576	Cyp4d2	-0.343025	-0.411456	-0.338906	-0.364462		0.394815	other	0.685758	other	0.73522	other	0.605264								0.233971	0.399528
FBgn0011581	Ms	-0.482088	-0.338371	-0.304117	-0.374859		0.737229	other	0.834144	other	0.849386	other	0.80692								0.899647	0.98054
FBgn0011582	Dop1R1	-0.501711	-0.298597	-0.307481	-0.369263		0.659722	other	0.895343	other	0.800487	other	0.785184								0.054583	0.288609
FBgn0011584	Trp1	-0.409526	-0.711803	-0.337816	-0.486382		0.696251	other	0.324056	other	0.702511	other	0.574273								0.981242	0.986337
FBgn0011586	e(r)	-0.527732	-0.386804	-0.133594	-0.349377		0.69634	other	0.445859	other	0.267254	other	0.469818								0.906095	0.981379
FBgn0011589	Elk	-0.552897	-0.321904	-0.297716	-0.390839		0.64059	other	0.589595	other	0.839314	other	0.689833								0.908044	0.984786
FBgn0011591	fng	-0.56577	-0.372044	-0.321551	-0.419788		0.455679	other	0.763936	other	0.64839	other	0.622668								0.990558	0.970541
FBgn0011592	fra	-0.459815	-0.345574	0.140882	-0.221502		0.358333	other	0.749428	other	0.539892	other	0.549218								-0.0208924	0.400434
FBgn0011596	fzo	0.198256	0.973176	0.991377	0.720936		0.943951	testis	0.943781	testis	0.941044	testis	0.942925	testis							0.139791	0.935299
FBgn0011603	ine	-0.598137	-0.32689	-0.329751	-0.418259		0.348784	other	0.880339	other	0.800155	other	0.676426								0.483001	0.808317
FBgn0011604	Iswi	-0.239568	0.067349	0.895422	0.241067		0.704584	other	0.708664	other	0.74535	testis	0.719533	testis							0.668628	0.624255
FBgn0011606	Klp3A	0.447836	0.576906	0.964436	0.663059		0.851147	testis	0.843869	testis	0.948604	testis	0.881207	testis							0.941811	0.962792
FBgn0011638	La	-0.156368	-0.449655	-0.0703324	-0.225452		0.679024	other	0.507838	other	0.45124	other	0.546034								-0.0538207	0.596835
FBgn0011640	lark	-0.517992	-0.535624	-0.255817	-0.436478		0.43762	other	0.395704	other	0.112644	other	0.315323								0.984943	0.988117
FBgn0011642	Zyx	-0.641206	-0.489533	-0.311417	-0.480719		0.303172	other	0.415833	other	0.39737	other	0.372125								0.892273	0.95443
FBgn0011648	Mad	-0.389629	-0.536882	-0.273899	-0.400137		0.576656	other	0.427045	other	0.24215	other	0.415284								0.988282	0.992252
FBgn0011653	mas	-0.469347	-0.265871	0.0945253	-0.213564		0.944444	other	0.863944	other	0.856947	other	0.888445								0.937718	0.980695
FBgn0011655	Med	-0.572251	-0.238262	-0.0574317	-0.289315		0.337018	other	0.26952	other	0.212617	other	0.273052								0.937468	0.94792
FBgn0011656	Mef2	-0.699966	-0.417195	-0.421849	-0.513003		0.259753	other	0.569416	other	0.592285	other	0.473818								0.814376	0.975959
FBgn0011659	Mlh1	-0.284956	-0.0773686	0.292471	-0.0232846		0.87236	other	0.591781	other	0.720069	other	0.72807								0.97917	0.987802
FBgn0011660	Pms2	-0.136032	0.389202	0.862066	0.371745		0.819487	other	0.703909	other	0.821781	testis	0.781726	testis							0.933355	0.98103
FBgn0011661	Moe	-0.763672	-0.603504	-0.536454	-0.634543		0.18069	other	0.393535	other	0.231974	other	0.268733								0.997611	0.987873
FBgn0011666	msi	-0.579308	-0.370375	-0.176392	-0.375358		0.483507	other	0.721407	other	0.689218	other	0.631377								0.466222	0.91938
FBgn0011668	Mst57Da	-0.30292	-0.237967	-0.191621	-0.24417		0.991377	other	0.994632	other	0.995867	other	0.993959								0.906408	0.982321
FBgn0011669	Mst57Db	-0.304525	-0.199896	-0.146278	-0.2169		0.991292	other	0.988475	other	0.99289	other	0.990886								0.912262	0.983068
FBgn0011670	Mst57Dc	-0.312293	-0.253692	-0.210205	-0.25873		0.991543	other	0.997774	other	0.996726	other	0.995348								0.305842	0.736659
FBgn0011672	Mvl	-0.59784	-0.395966	-0.311868	-0.435224		0.447712	other	0.560741	other	0.57193	other	0.526794								0.942205	0.985391
FBgn0011674	insc	-0.529012	-0.403233	-0.294382	-0.408876		0.41701	other	0.698314	other	0.596664	other	0.570662								0.0487439	0.379742
FBgn0011676	Nos	-0.524452	-0.211957	-0.285728	-0.340712		0.684499	other	0.924243	other	0.850851	other	0.819864								0.937838	0.882145
FBgn0011692	pav	-0.392197	-0.254989	0.0918741	-0.185104		0.923436	other	0.899801	other	0.933028	other	0.918755								0.204987	0.735248
FBgn0011693	Pdh	-0.496937	-0.28219	-0.270844	-0.34999		0.63986	other	0.964993	other	0.93101	other	0.845288								-0.156979	0.374533
FBgn0011694	EbpII	-0.398191	-0.293312	-0.235543	-0.309016		0.818789	other	0.973589	other	0.988646	other	0.927008								0.913828	0.889212
FBgn0011695	EbpIII	-0.5104	-0.338251	-0.277943	-0.375531		0.459242	other	0.752795	other	0.922333	other	0.711457								0.144167	0.74361
FBgn0011701	repo	-0.556876	-0.328583	-0.341635	-0.409031		0.644	other	0.859579	other	0.764161	other	0.755913								0.985028	0.986494
FBgn0011703	RnrL	-0.434543	-0.324335	-0.234915	-0.331264		0.922922	other	0.874703	other	0.913595	other	0.90374								0.983893	0.98557
FBgn0011704	RnrS	-0.425454	-0.376886	-0.257118	-0.353153		0.932153	other	0.756645	other	0.867678	other	0.852159								0.782985	0.830036
FBgn0011705	rost	-0.48177	-0.40876	-0.257887	-0.382806		0.602224	other	0.517398	other	0.59224	other	0.570621								0.119018	0.470748
FBgn0011706	rpr	-0.434338	-0.26433	0.550244	-0.0494748		0.580349	other	0.800064	other	0.728853	testis	0.703089	testis							0.989881	0.978818
FBgn0011708	Syx5	-0.342887	-0.394078	-0.0235953	-0.25352		0.421543	other	0.536687	other	0.500921	other	0.486384								0.897013	0.968781
FBgn0011710	Sep1	-0.392098	-0.392523	0.124431	-0.220063		0.706813	other	0.581817	other	0.425584	other	0.571405								0.900514	0.969188
FBgn0011715	Snr1	-0.42467	-0.459306	-0.348279	-0.410751		0.717687	other	0.49898	other	0.371748	other	0.529472								0.821992	0.68755
FBgn0011722	Tig	-0.458176	-0.320485	-0.346721	-0.375127		0.447254	other	0.892714	other	0.646486	other	0.662151								0.190332	0.755074
FBgn0011723	byn	-0.47553	-0.285874	-0.288376	-0.349927		0.831111	other	0.935503	other	0.888087	other	0.8849								0.490245	0.735475
FBgn0011725	twin	0.764132	0.849849	0.997165	0.870382		0.845931	testis	0.758477	testis	0.917553	testis	0.840654	testis							0.997342	0.987812
FBgn0011726	tsr	-0.476022	-0.560695	-0.156676	-0.397798		0.578629	other	0.264204	other	0.480012	other	0.440948								0.475055	0.651736
FBgn0011737	Wee1	0.565472	0.48436	0.538113	0.529315		0.687377	testis	0.676081	testis	0.701809	testis	0.688422	testis							0.0955004	0.355407
FBgn0011739	wts	-0.672781	-0.737936	-0.448822	-0.619846		0.46019	other	0.240045	other	0.214644	other	0.30496								0.276673	0.597149
FBgn0011740	alpha-Man-IIa	-0.355794	-0.278613	-0.0704366	-0.234948		0.722978	other	0.690257	other	0.741648	other	0.718294								0.057444	0.331689
FBgn0011741	Arp6	-0.513113	-0.751667	-0.769977	-0.678252		0.545068	other	0.300995	other	0.117523	other	0.321195								0.989077	0.987346
FBgn0011742	Arp2	-0.530751	-0.25551	0.00206439	-0.261399		0.597571	other	0.564573	other	0.470032	other	0.544058								0.359818	0.758158
FBgn0011743	Arp53D	0.877909	0.967858	0.999819	0.948528		0.982906	testis	0.973363	testis	0.996995	testis	0.984421	testis							0.99393	0.99156
FBgn0011745	Arp1	-0.173787	-0.665259	-0.410247	-0.416431		0.240707	other	0.31676	other	0.179621	other	0.245696								0.0533097	0.496413
FBgn0011746	ana	0.565429	0.547829	0.936346	0.683201		0.713952	testis	0.821104	testis	0.917699	testis	0.817585	testis							0.347901	0.60536
FBgn0011747	Ank	-0.835375	-0.803204	-0.577323	-0.738634		0.353945	other	0.17431	other	0.17417	other	0.234142								0.862981	0.975412
FBgn0011754	PhKgamma	-0.330008	-0.325339	-0.255532	-0.303626		0.155654	other	0.822894	other	0.85375	other	0.610766								0.839184	0.95752
FBgn0011758	B-H1	-0.573273	-0.360276	-0.31143	-0.414993		0.527778	other	0.760334	other	0.83397	other	0.707361								0.859329	0.780765
FBgn0011760	ctp	-0.663523	-0.853472	-0.228381	-0.581792		0.398353	other	0.0891585	other	0.173513	other	0.220341								0.961674	0.971427
FBgn0011761	dhd	-0.419305	-0.26199	-0.254955	-0.312083		0.930074	other	0.976879	other	0.960344	other	0.955766								0.932387	0.933767
FBgn0011762	DNApol-alpha50	-0.457021	-0.377001	-0.364311	-0.399445		0.911675	other	0.80853	other	0.68723	other	0.802478								0.369237	0.522935
FBgn0011763	Dp	-0.563908	-0.47373	-0.656437	-0.564692		0.655798	other	0.577257	other	0.247773	other	0.493609								0.967369	0.983275
FBgn0011766	E2f1	-0.561704	-0.556159	-0.527025	-0.548296		0.596989	other	0.535883	other	0.390355	other	0.507742								-0.0650025	0.383201
FBgn0011768	Fdh	-0.149331	-0.52287	-0.212361	-0.294854		0.439795	other	0.453514	other	0.392606	other	0.428638								0.783726	0.73354
FBgn0011769	Fdx1	0.528004	-0.207982	0.475038	0.26502		0.511111	testis	0.223393	other	0.326376	testis	0.353627	testis							0.558737	0.537386
FBgn0011770	Gip	-0.523993	-0.412761	-0.317054	-0.417936		0.450896	other	0.704125	other	0.820898	other	0.65864								0.98834	0.987283
FBgn0011771	Hem	-0.649788	-0.638668	-0.553448	-0.613968		0.568587	other	0.348123	other	0.141588	other	0.352766								0.968692	0.958628
FBgn0011774	Irbp	-0.375843	-0.382134	-0.233228	-0.330402		0.835254	other	0.736392	other	0.619645	other	0.73043								-0.0256362	0.259651
FBgn0011785	BRWD3	-0.465148	-0.427856	-0.258445	-0.383816		0.639789	other	0.577875	other	0.396794	other	0.538153								0.00487128	0.322536
FBgn0011787	mRpL12	-0.0333163	-0.311729	0.202446	-0.047533		0.613427	other	0.442959	other	0.477375	other	0.511253								0.451061	0.488876
FBgn0011802	Gem3	-0.391513	0.274111	0.480647	0.121081		0.846934	other	0.796757	other	0.630316	other	0.758003								0.841297	0.707741
FBgn0011812	Lcp1Psi	-0.395253		-0.311749	-0.353501			other			0.850416	other	0.850416								0.618488	0.740578
FBgn0011817	nmo	-0.20737	0.396038	0.842911	0.34386		0.4288	other	0.655336	other	0.779766	testis	0.621301	testis							0.479943	0.525172
FBgn0011818	oaf	0.129705	0.764706	0.370773	0.421728		0.695629	other	0.742679	testis	0.525058	testis	0.654455	testis							0.0657261	0.387191
FBgn0011822	Pgcl	-0.446192	-0.287753	-0.277399	-0.337114		0.887629	other	0.950395	other	0.924645	other	0.92089								0.968642	0.985854
FBgn0011824	CG4038	-0.554738	-0.411164	-0.171897	-0.379266		0.580353	other	0.634938	other	0.835255	other	0.683515								0.971023	0.989767
FBgn0011826	Pp2B-14D	-0.628106	-0.717692	-0.704774	-0.683524		0.541353	other	0.433578	other	0.271703	other	0.415545								0.850476	0.98112
FBgn0011828	Pxn	-0.480396	-0.600723	-0.333599	-0.471573		0.447061	other	0.357855	other	0.586932	other	0.463949								-0.305466	0.399703
FBgn0011829	Ret	-0.482619	-0.409881	-0.3135	-0.402		0.833333	other	0.639427	other	0.751379	other	0.74138								0.990797	0.986857
FBgn0011832	Ser12		-0.286728	-0.256051	-0.271389			other	0.952931	other	0.963979	other	0.958455								0.98919	0.988671
FBgn0011834	Ser6	-0.425778	-0.296357	-0.258774	-0.32697		0.906375	other	0.930308	other	0.942784	other	0.926489								0.97619	0.973551
FBgn0011836	Taf2	-0.151351	-0.154255	0.650069	0.114821		0.725746	other	0.43278	other	0.376327	testis	0.511618	testis							0.0792714	0.812855
FBgn0011837	Tis11	-0.696765	-0.526882	-0.44569	-0.556446		0.473534	other	0.42642	other	0.362938	other	0.420964								0.872269	0.98072
FBgn0011840	tRNA:Ala-AGC-2-3			-0.190345	-0.190345			other				other									0.952376	0.981398
FBgn0011844	tRNA:Asp-GTC-1-10			-0.190345	-0.190345			other				other									0.92747	0.982168
FBgn0011845	tRNA:Asp-GTC-1-11			-0.190345	-0.190345			other				other									0.950798	0.983764
FBgn0011848	tRNA:Glu-TTC-1-6			-0.190345	-0.190345			other				other									-0.0355165	0.483531
FBgn0011849	tRNA:Glu-TTC-1-5			-0.190345	-0.190345			other				other									0.345824	0.401546
FBgn0011850	tRNA:Glu-TTC-1-4			-0.190345	-0.190345			other				other									0.971325	0.985083
FBgn0011851	tRNA:Glu-CTC-3-4			-0.190345	-0.190345			other				other									0.88646	0.976279
FBgn0011852	tRNA:Glu-CTC-3-5			-0.190345	-0.190345			other				other									-0.041427	0.897848
FBgn0011853	tRNA:Glu-CTC-3-6			-0.190345	-0.190345			other				other									0.0910324	0.297192
FBgn0011854	tRNA:Glu-CTC-3-8			-0.190345	-0.190345			other				other									-0.127566	0.276078
FBgn0011855	tRNA:Glu-CTC-3-9			-0.190345	-0.190345			other				other									0.352016	0.830764
FBgn0011858	tRNA:Phe-GAA-1-8			-0.190345	-0.190345			other				other									0.987169	0.983003
FBgn0011859	tRNA:Gly-GCC-1-1			-0.190345	-0.190345			other				other									0.425047	0.837482
FBgn0011860	tRNA:Gly-GCC-1-2			-0.190345	-0.190345			other				other									0.867379	0.978306
FBgn0011861	tRNA:Gly-GCC-1-3			-0.190345	-0.190345			other				other									0.871825	0.984604
FBgn0011862	tRNA:Gly-GCC-1-4	-0.395253		-0.190345	-0.292799			other				other									0.903737	0.979678
FBgn0011863	tRNA:Gly-GCC-1-5			-0.190345	-0.190345			other				other									0.292506	1
FBgn0011864	tRNA:Gly-GCC-1-6			-0.190345	-0.190345			other				other									0.907665	0.982497
FBgn0011865	tRNA:Gly-GCC-1-7			-0.190345	-0.190345			other				other									-0.14493	0.545596
FBgn0011866	tRNA:Gly-GCC-2-1			-0.190345	-0.190345			other				other									-0.0300391	0.473808
FBgn0011867	tRNA:Gly-GCC-1-8			-0.190345	-0.190345			other				other									0.10954	0.637256
FBgn0011868	tRNA:Gly-GCC-1-9			-0.190345	-0.190345			other				other									0.940607	0.984918
FBgn0011869	tRNA:Gly-GCC-1-10			-0.190345	-0.190345			other				other									0.943982	0.982111
FBgn0011870	tRNA:Gly-GCC-1-11			-0.190345	-0.190345			other				other									0.654834	0.602428
FBgn0011871	tRNA:Gly-GCC-1-12			-0.190345	-0.190345			other				other									0.923773	0.973073
FBgn0011872	tRNA:Gly-GCC-1-13	-0.395253		-0.190345	-0.292799		1	other				other	1								0.962074	0.839646
FBgn0011877	tRNA:His-GTG-2-1Psi			-0.190345	-0.190345			other				other									0.707907	0.970464
FBgn0011878	tRNA:His-GTG-1-4	-0.41643		-0.190345	-0.303387		0.944444	other				other	0.944444								0.828647	0.976428
FBgn0011879	tRNA:Ala-TGC-2-1			-0.190345	-0.190345			other				other									0.749162	0.970041
FBgn0011880	tRNA:Ile-AAT-1-1			-0.190345	-0.190345			other				other									0.955005	0.985465
FBgn0011881	tRNA:Ile-AAT-1-3			-0.190345	-0.190345			other				other									0.993825	0.990974
FBgn0011882	tRNA:Ile-AAT-1-4			-0.190345	-0.190345			other				other									0.703497	0.970894
FBgn0011883	tRNA:Ile-AAT-1-5			-0.190345	-0.190345			other				other									0.973395	0.977207
FBgn0011884	tRNA:Ile-AAT-1-6			-0.190345	-0.190345			other				other									0.873468	0.976751
FBgn0011885	tRNA:Ile-AAT-1-7			-0.190345	-0.190345			other				other									0.280509	0.464352
FBgn0011887	tRNA:Lys-CTT-1-4			-0.190345	-0.190345			other				other									0.934841	0.983423
FBgn0011888	tRNA:Lys-CTT-1-3			-0.190345	-0.190345			other				other									0.900674	0.966682
FBgn0011889	tRNA:Lys-CTT-1-2	-0.395253		-0.190345	-0.292799		1	other				other	1								-0.0353877	0.747095
FBgn0011890	tRNA:Lys-CTT-1-5			-0.190345	-0.190345			other				other									0.236453	0.871848
FBgn0011891	tRNA:Lys-CTT-1-1			-0.190345	-0.190345			other				other									0.644923	0.582125
FBgn0011892	tRNA:Lys-CTT-1-6			-0.190345	-0.190345			other				other									0.577612	0.491368
FBgn0011893	tRNA:Lys-CTT-1-7			-0.190345	-0.190345			other				other									0.586234	0.77229
FBgn0011894	tRNA:Lys-CTT-1-8			-0.190345	-0.190345			other				other									0.99589	0.981936
FBgn0011895	tRNA:Lys-CTT-1-9			-0.190345	-0.190345			other				other									0.539013	0.591197
FBgn0011896	tRNA:Lys-CTT-1-10			-0.190345	-0.190345			other				other									0.507345	0.723267
FBgn0011897	tRNA:Lys-CTT-1-11			-0.190345	-0.190345			other				other									-0.0259337	0.404399
FBgn0011902	tRNA:Lys-TTT-1-1			-0.278871	-0.278871			other			0.919656	other	0.919656								0.194499	0.420466
FBgn0011904	tRNA:Lys-TTT-2-4			-0.190345	-0.190345			other				other									0.550096	0.648854
FBgn0011905	tRNA:Lys-TTT-2-5			-0.190345	-0.190345			other				other									0.203081	0.46646
FBgn0011906	tRNA:Leu-CAG-1-1			-0.190345	-0.190345			other				other									0.992867	0.992151
FBgn0011909	tRNA:Leu-CAA-2-1			-0.190345	-0.190345			other				other									0.381804	0.463021
FBgn0011910	tRNA:Leu-CAA-1-1			-0.236127	-0.236127			other			1	other	1								0.331926	0.389693
FBgn0011915	tRNA:Met-CAT-1-1			-0.190345	-0.190345			other				other									0.0330624	0.597571
FBgn0011916	tRNA:Met-CAT-1-2	1		-0.190345	0.404828		1	testis				other	1	testis							0.61152	0.798966
FBgn0011919	tRNA:Met-CAT-1-5			-0.190345	-0.190345			other				other									0.269694	0.705742
FBgn0011921	tRNA:iMet-CAT-2-1			-0.190345	-0.190345			other				other									0.713195	0.816775
FBgn0011927	tRNA:iMet-CAT-1-4			-0.190345	-0.190345			other				other									0.985495	0.9866
FBgn0011928	tRNA:iMet-CAT-1-5			-0.190345	-0.190345			other				other									0.9764	0.985351
FBgn0011931	tRNA:Asn-GTT-1-6			-0.190345	-0.190345			other				other									0.949622	0.986752
FBgn0011932	tRNA:Asn-GTT-1-5			-0.190345	-0.190345			other				other									0.839369	0.856194
FBgn0011933	tRNA:Asn-GTT-1-4			-0.190345	-0.190345			other				other									0.633849	0.646514
FBgn0011934	tRNA:Asn-GTT-1-8			-0.190345	-0.190345			other				other									0.0877738	0.445625
FBgn0011935	tRNA:Asn-GTT-1-7			-0.190345	-0.190345			other				other									0.214438	0.475793
FBgn0011936	tRNA:Asn-GTT-1-3			-0.190345	-0.190345			other				other									0.142954	0.416007
FBgn0011937	tRNA:Asn-GTT-1-2			-0.190345	-0.190345			other				other									0.313519	0.65942
FBgn0011938	tRNA:Asn-GTT-1-1			-0.190345	-0.190345			other				other									0.135525	0.443381
FBgn0011944	tRNA:Pro-TGG-1-1			-0.190345	-0.190345			other				other									0.776027	0.794491
FBgn0011945	tRNA:Pro-TGG-1-2			-0.190345	-0.190345			other				other									0.110841	0.41864
FBgn0011948	tRNA:Arg-TCG-3-1			-0.190345	-0.190345			other				other									0.367193	0.528015
FBgn0011949	tRNA:Arg-TCG-3-2			-0.190345	-0.190345			other				other									0.789924	0.896629
FBgn0011950	tRNA:Arg-TCG-3-3			-0.190345	-0.190345			other				other									0.155361	0.451753
FBgn0011951	tRNA:Arg-TCG-3-4			-0.190345	-0.190345			other				other									0.175867	0.798378
FBgn0011952	tRNA:Arg-TCG-2-1			-0.190345	-0.190345			other				other									0.928869	0.973504
FBgn0011953	tRNA:Arg-TCG-1-1			-0.190345	-0.190345			other				other									0.914362	0.853937
FBgn0011954	tRNA:Arg-TCG-2-2			-0.190345	-0.190345			other				other									0.578346	0.69944
FBgn0011955	tRNA:Arg-ACG-1-5			-0.190345	-0.190345			other				other									0.959647	0.982464
FBgn0011956	tRNA:Arg-ACG-1-3			-0.190345	-0.190345			other				other									0.989544	0.989585
FBgn0011957	tRNA:Arg-ACG-1-2			-0.190345	-0.190345			other				other									-0.103775	0.456672
FBgn0011958	tRNA:Arg-ACG-1-1			-0.190345	-0.190345			other				other									0.301755	0.600758
FBgn0011959	tRNA:Arg-ACG-1-10			-0.190345	-0.190345			other				other									0.982891	0.987105
FBgn0011960	tRNA:Arg-ACG-1-9			-0.190345	-0.190345			other				other									0.499478	0.431352
FBgn0011961	tRNA:Arg-ACG-1-8			-0.190345	-0.190345			other				other									0.941047	0.877809
FBgn0011962	tRNA:Arg-ACG-1-7			-0.190345	-0.190345			other				other									0.238679	0.527338
FBgn0011963	tRNA:Arg-ACG-1-6			-0.190345	-0.190345			other				other									0.9984	0.993608
FBgn0011965	tRNA:Arg-TCG-4-1			-0.236127	-0.236127			other			1	other	1								0.336051	0.708937
FBgn0011966	tRNA:Arg-TCG-2-3			-0.190345	-0.190345			other				other									0.304233	0.729332
FBgn0011970	tRNA:Ser-GCT-2-1			-0.190345	-0.190345			other				other									0.0380367	0.867121
FBgn0011971	tRNA:Ser-GCT-2-2			-0.190345	-0.190345			other				other									0.267998	0.60344
FBgn0011974	tRNA:Ser-AGA-1-1			-0.190345	-0.190345			other				other									0.492487	0.60879
FBgn0011975	tRNA:Ser-CGA-1-1			-0.190345	-0.190345			other				other									0.326122	0.413707
FBgn0011976	tRNA:Ser-CGA-1-2			-0.190345	-0.190345			other				other									0.330421	0.455781
FBgn0011977	tRNA:Ser-CGA-1-3			-0.190345	-0.190345			other				other									-0.0763432	0.353364
FBgn0011980	tRNA:Ser-AGA-3-1			-0.190345	-0.190345			other				other									0.882066	0.952021
FBgn0011981	tRNA:Ser-AGA-3-2			-0.190345	-0.190345			other				other									0.98195	0.978436
FBgn0011982	tRNA:Ser-AGA-2-1			-0.190345	-0.190345			other				other									0.981463	0.984235
FBgn0011983	tRNA:Ser-AGA-2-2			-0.190345	-0.190345			other				other									0.958027	0.982592
FBgn0011984	tRNA:Ser-AGA-2-4			-0.190345	-0.190345			other				other									0.951252	0.985983
FBgn0011985	tRNA:Ser-AGA-2-3			-0.190345	-0.190345			other				other									0.871813	0.978893
FBgn0011986	tRNA:Ser-AGA-2-5			-0.190345	-0.190345			other				other									0.981306	0.990143
FBgn0011987	tRNA:SeC-TCA-1-1			-0.306205	-0.306205			other			0.875941	other	0.875941								0.981759	0.988996
FBgn0011993	tRNA:Thr-AGT-1-5			-0.190345	-0.190345			other				other									0.565959	0.847655
FBgn0011994	tRNA:Thr-AGT-1-6			-0.190345	-0.190345			other				other									-0.0107386	0.395489
FBgn0011998	tRNA:Val-CAC-2-2			-0.190345	-0.190345			other				other									0.0528441	0.498125
FBgn0011999	tRNA:Val-CAC-2-1			-0.190345	-0.190345			other				other									0.216948	0.568652
FBgn0012000	tRNA:Val-CAC-2-3			-0.190345	-0.190345			other				other									-0.106856	0.365575
FBgn0012001	tRNA:Val-CAC-2-4			-0.190345	-0.190345			other				other									0.982636	0.988346
FBgn0012002	tRNA:Val-CAC-1-1			-0.190345	-0.190345			other				other									0.283496	0.737584
FBgn0012003	tRNA:Val-CAC-2-5			-0.190345	-0.190345			other				other									-0.375925	0.247319
FBgn0012004	tRNA:Val-CAC-2-6			-0.190345	-0.190345			other				other									0.968211	0.985349
FBgn0012009	tRNA:Val-AAC-2-4	-0.448975		-0.190345	-0.31966		0.888889	other				other	0.888889								0.328921	0.366073
FBgn0012010	tRNA:Val-AAC-2-3			-0.190345	-0.190345			other				other									0.981532	0.987555
FBgn0012011	tRNA:Val-AAC-1-1			-0.190345	-0.190345			other				other									0.256619	0.623341
FBgn0012016	tRNA:Tyr-GTA-1-3			-0.190345	-0.190345			other				other									-0.028258	0.385821
FBgn0012017	tRNA:Tyr-GTA-1-2			-0.190345	-0.190345			other				other									0.212934	0.539883
FBgn0012018	tRNA:Tyr-GTA-1-9			-0.190345	-0.190345			other				other									0.981291	0.979229
FBgn0012024	tRNA:Tyr-GTA-1-8			-0.190345	-0.190345			other				other									0.878241	0.969537
FBgn0012025	tRNA:Tyr-GTA-1-7			-0.190345	-0.190345			other				other									0.526047	0.706692
FBgn0012026	tRNA:Tyr-GTA-1-6			-0.190345	-0.190345			other				other									0.992965	0.984231
FBgn0012027	tRNA:Tyr-GTA-1-5	-0.395253		-0.190345	-0.292799			other				other									0.961519	0.970766
FBgn0012028	tRNA:Tyr-GTA-1-4			-0.190345	-0.190345			other				other									0.959834	0.767747
FBgn0012034	AcCoAS	-0.575978	-0.472474	-0.554166	-0.534206		0.454393	other	0.547727	other	0.414021	other	0.472047								0.361655	0.710675
FBgn0012036	Aldh	0.525397	-0.289686	0.139671	0.125128		0.496877	testis	0.383265	other	0.486414	other	0.455518	testis							0.910534	0.940614
FBgn0012037	Ance	-0.219606	-0.33151	-0.157935	-0.23635		0.798173	other	0.77918	other	0.874509	other	0.817288								0.643455	0.932675
FBgn0012042	AttA	-0.467595	-0.340793	-0.254525	-0.354304		0.803456	other	0.860019	other	0.880788	other	0.848088								0.341254	0.798435
FBgn0012051	CalpA	-0.558193	-0.456466	-0.357528	-0.457395		0.379444	other	0.50128	other	0.35496	other	0.411895								0.966947	0.983132
FBgn0012058	Cdc27	0.549227	0.499155	0.965962	0.671448		0.681766	testis	0.441739	testis	0.702697	testis	0.608734	testis							0.922172	0.964522
FBgn0012344	Dh44	-0.42169	-0.179269	-0.194968	-0.265309		0.622251	other	0.902255	other	0.875778	other	0.800095								0.0838806	0.387348
FBgn0013263	Trl	-0.413738	-0.321139	-0.239467	-0.324781		0.290375	other	0.87408	other	0.449066	other	0.53784								0.985221	0.98923
FBgn0013269	Fkbp39	-0.435177	-0.329974	-0.14783	-0.304327		0.870896	other	0.6995	other	0.822108	other	0.797501								0.956448	0.967572
FBgn0013272	Gp150	-0.600642	-0.557814	-0.424376	-0.527611		0.30783	other	0.340204	other	0.487602	other	0.378546								0.852188	0.75934
FBgn0013275	Hsp70Aa	-0.395253		-0.356214	-0.375733			other			0.776542	other	0.776542								0.529516	0.506586
FBgn0013276	Hsp70Ab	-0.52842	-0.304969	-0.237908	-0.357099		0.777778	other	0.909322	other	0.765332	other	0.817477								0.957324	0.812619
FBgn0013277	Hsp70Ba	-0.395253	-0.247524	-0.319712	-0.32083			other	0.588726	other	0.828397	other	0.708562								0.243516	0.530843
FBgn0013278	Hsp70Bb	-0.454141		-0.267395	-0.360768		0.760026	other			0.829461	other	0.794743								0.000306983	0.544455
FBgn0013279	Hsp70Bc	-0.439763	-0.300439	-0.289692	-0.343298		0.876543	other	0.906481	other	0.643896	other	0.808974								0.994488	0.977759
FBgn0013300	ProtA	0.877409	0.985828	0.999936	0.954391		0.980376	testis	0.983888	testis	0.998157	testis	0.987473	testis							0.232321	0.367028
FBgn0013301	ProtB	0.77063	0.98681	0.99994	0.919127		0.97925	testis	0.982936	testis	0.998308	testis	0.986831	testis							0.0843516	0.386062
FBgn0013303	Nca	-0.547027	-0.364788	-0.266937	-0.392917		0.414977	other	0.644275	other	0.581389	other	0.54688								0.0389464	0.431762
FBgn0013305	Nmda1	-0.320688	-0.535253	-0.30252	-0.386154		0.373727	other	0.395157	other	0.344218	other	0.371034								-0.100926	0.649403
FBgn0013307	Odc1	-0.49194	-0.359812	-0.340152	-0.397301		0.616049	other	0.767461	other	0.783229	other	0.722246								0.37635	0.559421
FBgn0013308	Odc2	-0.412632	-0.280988	-0.173767	-0.289129			other	0.784339	other	0.804987	other	0.794663								0.58931	0.534782
FBgn0013323	Ptth	-0.144629	0.197746	0.539626	0.197581		0.75	testis	0.416721	other	0.724615	testis	0.630445	testis							0.332666	0.716675
FBgn0013325	RpL11	-0.445344	-0.748931	-0.635784	-0.61002		0.317381	other	0.301685	other	0.261811	other	0.293626								0.95974	0.773313
FBgn0013334	Sap47	-0.535471	-0.320589	-0.359375	-0.405145		0.616574	other	0.886657	other	0.648011	other	0.717081								0.969771	0.980772
FBgn0013342	nSyb	-0.534098	-0.284677	-0.323721	-0.380832		0.624945	other	0.904163	other	0.773151	other	0.767419								0.986132	0.983508
FBgn0013343	Syx1A	-0.607432	-0.305712	-0.314247	-0.40913		0.499764	other	0.571191	other	0.524151	other	0.531702								0.341351	0.432795
FBgn0013347	TfIIA-S	0.0161205	-0.403968	0.232235	-0.051871		0.292158	testis	0.298436	other	0.222871	other	0.271155	testis							0.995612	0.990509
FBgn0013348	TpnC41C	-0.438518	-0.274095	-0.277366	-0.329993		0.895309	other	0.978174	other	0.928744	other	0.934076								0.852325	0.916305
FBgn0013432	bcn92	-0.504607	-0.538978	0.0805921	-0.320998		0.323644	other	0.252552	other	0.169926	other	0.248707								0.507466	0.610491
FBgn0013433	beat-Ia	-0.493054	-0.304354	-0.287683	-0.361697		0.601852	other	0.89222	other	0.853488	other	0.78252								0.27315	0.826668
FBgn0013435	Cdc2rk	0.0618337	-0.414956	0.287834	-0.021763		0.518519	other	0.358962	other	0.181728	testis	0.35307	testis							0.464928	0.736586
FBgn0013467	igl	-0.522412	-0.325661	-0.333759	-0.393944		0.638693	other	0.875409	other	0.77324	other	0.762447								0.372551	0.905372
FBgn0013469	klu	-0.46221	-0.410738	-0.307598	-0.393515		0.486111	other	0.657966	other	0.444163	other	0.529413								0.995519	0.986449
FBgn0013531	MED20	-0.0477846	-0.0519847	0.641102	0.180444		0.621431	other	0.537246	other	0.460022	testis	0.539566	testis							0.88923	0.984908
FBgn0013548	l(2)dtl	-0.435024	-0.27351	-0.272992	-0.327176		0.893256	other	0.887709	other	0.80206	other	0.861008								0.973052	0.986444
FBgn0013563	Pex1	-0.58144	-0.416166	-0.218499	-0.405368		0.568673	other	0.341738	other	0.31284	other	0.40775								0.954501	0.980763
FBgn0013576	mtd	-0.622406	-0.360823	-0.432428	-0.471886		0.326027	other	0.811253	other	0.50184	other	0.546373								0.985216	0.987383
FBgn0013672	mt:ATPase6			-0.341341	-0.341341			other			0.371511	other	0.371511								0.972926	0.985293
FBgn0013673	mt:ATPase8			-0.0780422	-0.0780422			other			0.873288	other	0.873288								0.979598	0.986312
FBgn0013674	mt:CoI			-0.389806	-0.389806			other			0.555122	other	0.555122								0.632518	0.683918
FBgn0013675	mt:CoII			-0.428881	-0.428881			other			0.445507	other	0.445507								0.1876	0.582661
FBgn0013676	mt:CoIII			-0.399548	-0.399548			other			0.535685	other	0.535685								0.241033	0.448848
FBgn0013678	mt:Cyt-b			-0.400233	-0.400233			other			0.51539	other	0.51539								0.977238	0.984904
FBgn0013679	mt:ND1			-0.334183	-0.334183			other			0.501055	other	0.501055								0.962429	0.982687
FBgn0013680	mt:ND2			-0.138049	-0.138049			other			0.722817	other	0.722817								0.779199	0.929065
FBgn0013681	mt:ND3			-0.0325644	-0.0325644			other			0.578165	other	0.578165								0.800624	0.925391
FBgn0013683	mt:ND4L			-0.242042	-0.242042			other			0.936253	other	0.936253								0.979368	0.987055
FBgn0013684	mt:ND5			-0.360208	-0.360208			other			0.583567	other	0.583567								0.476036	0.498703
FBgn0013685	mt:ND6			-0.253646	-0.253646			other			0.948372	other	0.948372								0.0362721	0.361427
FBgn0013686	mt:lrRNA			-0.251818	-0.251818			other			0.70368	other	0.70368								0.973895	0.981315
FBgn0013688	mt:srRNA			-0.298071	-0.298071			other			0.807821	other	0.807821								0.562007	0.733222
FBgn0013689	mt:tRNA:Ala-TGC			-0.190345	-0.190345			other				other									-0.296431	0.838765
FBgn0013690	mt:tRNA:Cys-GCA			-0.190345	-0.190345			other				other									-0.0324806	0.347754
FBgn0013691	mt:tRNA:Asp-GTC			-0.190345	-0.190345			other				other									0.417309	0.774072
FBgn0013692	mt:tRNA:Glu-TTC			-0.190345	-0.190345			other				other									0.390145	0.685932
FBgn0013693	mt:tRNA:Phe-GAA			-0.190345	-0.190345			other				other									0.995802	0.993433
FBgn0013694	mt:tRNA:Gly-TCC			-0.190345	-0.190345			other				other									0.995215	0.989054
FBgn0013695	mt:tRNA:His-GTG			-0.190345	-0.190345			other				other									0.963649	0.981961
FBgn0013696	mt:tRNA:Ile-GAT			-0.190345	-0.190345			other				other									0.0911344	0.868508
FBgn0013697	mt:tRNA:Lys-CTT			-0.271005	-0.271005			other			0.931579	other	0.931579								-0.211421	0.345939
FBgn0013698	mt:tRNA:Leu-TAG			-0.251778	-0.251778			other			0.973163	other	0.973163								0.932964	0.846956
FBgn0013699	mt:tRNA:Leu-TAA			-0.190345	-0.190345			other				other									0.552421	0.628089
FBgn0013700	mt:tRNA:Met-CAT			-0.190345	-0.190345			other				other									-0.126214	0.610412
FBgn0013701	mt:tRNA:Asn-GTT			-0.190345	-0.190345			other				other									0.976086	0.910342
FBgn0013702	mt:tRNA:Pro-TGG			-0.190345	-0.190345			other				other									0.00876285	0.225072
FBgn0013703	mt:tRNA:Gln-TTG			-0.190345	-0.190345			other				other									0.122989	0.595369
FBgn0013704	mt:tRNA:Arg-TCG			-0.236127	-0.236127			other			1	other	1								0.601494	0.673536
FBgn0013705	mt:tRNA:Ser-GCT			-0.190345	-0.190345			other				other									-0.191473	0.381494
FBgn0013706	mt:tRNA:Ser-TGA			-0.190345	-0.190345			other				other									0.301175	0.422537
FBgn0013707	mt:tRNA:Thr-TGT			-0.190345	-0.190345			other				other									0.557222	0.690767
FBgn0013708	mt:tRNA:Val-TAC			-0.190345	-0.190345			other				other									0.17058	0.527305
FBgn0013709	mt:tRNA:Trp-TCA			-0.190345	-0.190345			other				other									0.9148	0.969279
FBgn0013710	mt:tRNA:Tyr-GTA			-0.236127	-0.236127			other			1	other	1								0.830097	0.972736
FBgn0013717	not	-0.292505	-0.354281	0.106217	-0.18019		0.678841	other	0.450849	other	0.310827	other	0.480172								0.917593	0.923756
FBgn0013718	nuf	-0.524128	-0.205708	-0.384317	-0.371384		0.294403	other	0.653416	other	0.363435	other	0.437085								0.560762	0.732841
FBgn0013720	pck	-0.340197	-0.384692	-0.258477	-0.327788		0.508584	other	0.63794	other	0.462877	other	0.536467								0.899804	0.74058
FBgn0013725	phyl	-0.505483	-0.27641	-0.151741	-0.311211		0.62239	other	0.850876	other	0.799491	other	0.757585								0.398359	0.472852
FBgn0013726	pnut	-0.520565	-0.472072	-0.347782	-0.446806		0.625995	other	0.452484	other	0.372283	other	0.483587								0.928005	0.971037
FBgn0013732	sced	-0.459726	-0.278065	-0.14948	-0.295757		0.855207	other	0.875828	other	0.819733	other	0.850256								0.0855925	0.35607
FBgn0013733	shot	-0.705454	-0.56911	-0.471664	-0.582076		0.383611	other	0.552239	other	0.34834	other	0.428063								0.748838	0.827909
FBgn0013746	alien	-0.309423	-0.513491	0.218785	-0.201376		0.424854	other	0.227297	other	0.10745	other	0.2532								0.37349	0.747403
FBgn0013749	Arf102F	-0.153149	-0.367891	-0.134177	-0.218406		0.462033	other	0.615326	other	0.482528	other	0.519962								0.380939	0.477583
FBgn0013750	Arf51F	-0.781785	-0.506885	-0.344408	-0.544359		0.363855	other	0.249559	other	0.210613	other	0.274676								0.138072	0.602699
FBgn0013751	Awh	-0.583499	-0.29956	-0.282751	-0.388603		0.752778	other	0.936466	other	0.908505	other	0.865916								-0.240158	0.304436
FBgn0013753	Bgb	-0.423791	-0.351046	-0.33189	-0.368909		0.645183	other	0.762304	other	0.588338	other	0.665275								0.651712	0.65814
FBgn0013755	Bro	0.588267	0.404059	0.997108	0.663145		1	testis	0.600866	other	0.989438	testis	0.863435	testis							0.185238	0.35513
FBgn0013756	Mtor	-0.494613	-0.401046	-0.00994625	-0.301869		0.778764	other	0.487047	other	0.484252	other	0.583354								0.160019	0.427363
FBgn0013759	CASK	-0.606467	-0.434516	-0.445831	-0.495604		0.505743	other	0.668377	other	0.510693	other	0.561604								0.982647	0.986148
FBgn0013762	Cdk5	0.540168	-0.920215	-0.554654	-0.311567		0.47642	testis	0.204409	other	0.114646	other	0.265158	testis							0.023045	0.46324
FBgn0013763	Idgf6	-0.535674	-0.454649	-0.387859	-0.459394		0.549871	other	0.570835	other	0.643386	other	0.588031								0.986806	0.988411
FBgn0013764	Chi	0.0928296	-0.479855	0.150215	-0.0789365		0.474095	other	0.380405	other	0.141336	other	0.331945								0.915872	0.978699
FBgn0013765	cnn	0.262355	-0.418898	0.971171	0.271543		0.587484	other	0.64197	other	0.901656	testis	0.71037	testis							0.976493	0.986946
FBgn0013767	Crz	-0.493432	-0.294627	-0.280293	-0.356117		0.774289	other	0.941417	other	0.897429	other	0.871045								0.574345	0.713277
FBgn0013770	Cp1	-0.397638	-0.480076	-0.110947	-0.329554		0.0981008	other	0.472817	other	0.379764	other	0.316894								0.272559	0.594557
FBgn0013771	Cyp6a9	-0.518833	-0.451158	-0.436311	-0.468767		0.480643	other	0.567056	other	0.461809	other	0.50317								-0.101636	0.832384
FBgn0013772	Cyp6a8	-0.502988	-0.325446	-0.315857	-0.38143		0.554178	other	0.874342	other	0.819707	other	0.749409								0.107039	0.478472
FBgn0013773	Cyp6a22	-0.500736	-0.343392	-0.296393	-0.380174		0.692563	other	0.845056	other	0.827272	other	0.788297								0.132395	0.516798
FBgn0013799	Deaf1	-0.568991	-0.280205	-0.182818	-0.344004		0.46649	other	0.578091	other	0.243738	other	0.42944								0.969528	0.982811
FBgn0283476	Dhc16F	0.873025		0.999699	0.936362		0.973829	testis	0.873664	testis	0.991374	testis	0.946289	testis							0.137512	0.557004
FBgn0013810	Dhc36C	0.761144	0.990831	0.999626	0.9172		0.953125	testis	0.927044	testis	0.992023	testis	0.957397	testis							0.484551	0.543705
FBgn0013811	Dhc62B	0.880097	0.867427	0.99931	0.915611		0.98	testis	0.743015	testis	0.978289	testis	0.900435	testis							0.587838	0.477816
FBgn0013812	Dhc93AB	-0.550066	-0.606622	-0.274371	-0.47702		0.541667	other	0.393351	other	0.895201	other	0.610073								0.878681	0.982116
FBgn0013813	Dhc98D	0.473898	0.988546	0.999697	0.820714		0.927778	testis	0.927687	testis	0.992424	testis	0.949297	testis							0.836973	0.866289
FBgn0013949	Elal	-0.545113	-0.385267	-0.364051	-0.431477		0.597304	other	0.72337	other	0.723885	other	0.68152								0.0404151	0.558119
FBgn0013953	Esp	-0.299789	-0.263404	-0.14082	-0.234671		0.340278	other	0.903365	other	0.760519	other	0.668054								-0.0620896	0.561871
FBgn0013954	Fkbp12	0.0569668	-0.76638	-0.0604868	-0.256633		0.271402	testis	0.139137	other	0.293478	other	0.234672	testis							0.258672	0.932826
FBgn0013972	Gycalpha99B	-0.534625	-0.306711	-0.337136	-0.392824		0.649254	other	0.905453	other	0.764485	other	0.773064								-0.0990415	0.871849
FBgn0013973	Gycbeta100B	-0.539279	-0.282686	-0.324823	-0.382263		0.607166	other	0.891157	other	0.799039	other	0.765787								0.082711	0.872
FBgn0013981	His4r	-0.318466	-0.537679	-0.597112	-0.484419		0.202454	other	0.502784	other	0.267244	other	0.32416								0.930112	0.915748
FBgn0013983	imd	-0.179028	-0.395956	0.526067	-0.0163058		0.217057	other	0.286168	other	0.232945	testis	0.24539	testis							0.0509285	0.962872
FBgn0283499	InR	-0.673448		-0.371853	-0.522651		0.444444	other	0.417733	other	0.21443	other	0.358869								0.283772	0.741746
FBgn0013987	MAPk-Ak2	-0.780599	-0.760672	-0.490118	-0.67713		0.317443	other	0.300722	other	0.463068	other	0.360411								0.215624	0.245824
FBgn0013995	Calx	0.198548	-0.325528	0.444814	0.105945		0.356789	testis	0.796927	other	0.606411	testis	0.586709	testis							0.980935	0.989486
FBgn0013997	Nrx-IV	-0.473069	-0.293028	0.265313	-0.166928		0.271991	other	0.535607	other	0.304716	testis	0.370771	testis							0.979897	0.979346
FBgn0014000	Hf	-0.547949	-0.371064	-0.323224	-0.414079		0.536223	other	0.753532	other	0.719687	other	0.669814								0.744852	0.765694
FBgn0286818	Pdi	-0.401935	-0.417469	-0.274395	-0.3646		0.803441	other	0.645948	other	0.856828	other	0.768739								0.737623	0.819237
FBgn0014006	Ask1	-0.462394	-0.666737	-0.384613	-0.504582		0.496444	other	0.341745	other	0.224964	other	0.354384								0.298099	0.365421
FBgn0014007	Ptp69D	-0.511036	-0.348172	0.149572	-0.236545		0.771132	other	0.696703	other	0.323007	other	0.596947								0.89377	0.729136
FBgn0014009	Rab2	-0.669612	-0.539072	-0.659936	-0.622874		0.213716	other	0.536286	other	0.116869	other	0.288957								0.907494	0.642377
FBgn0014010	Rab5	-0.618637	-0.62027	-0.510868	-0.583259		0.216473	other	0.397904	other	0.290561	other	0.301646								0.865992	0.7992
FBgn0014011	Rac2	-0.806573	-0.513956	-0.424252	-0.581593		0.179551	other	0.49823	other	0.474699	other	0.38416								0.980845	0.988042
FBgn0014018	Rel	-0.756763	-0.653522	-0.563501	-0.657929		0.27652	other	0.355535	other	0.300128	other	0.310727								0.572813	0.794768
FBgn0014019	Rh5	-0.44993	-0.275575	-0.275339	-0.333615		0.620124	other	0.975179	other	0.914661	other	0.836655								0.510607	0.672547
FBgn0014020	Rho1	-0.855786	-0.677073	-0.404089	-0.645649		0.237528	other	0.228279	other	0.317109	other	0.260972								0.97518	0.977357
FBgn0014022	Rlb1	-0.535559	-0.445237	-0.39413	-0.458309		0.61752	other	0.556415	other	0.270983	other	0.48164								0.982721	0.874728
FBgn0014023	mRpL47	0.314195	-0.560291	-0.292645	-0.17958		0.349489	testis	0.26957	other	0.213371	other	0.277477	testis							0.982302	0.9861
FBgn0014024	Rnp4F	-0.527346	-0.531923	-0.109507	-0.389592		0.534178	other	0.388319	other	0.225244	other	0.38258								0.318982	0.957106
FBgn0014026	RpL7A	-0.633349	-0.790365	-0.570732	-0.664815		0.16928	other	0.305675	other	0.405257	other	0.293404								0.948697	0.980416
FBgn0014028	SdhB	-0.577377	-0.599816	-0.433897	-0.53703		0.48974	other	0.518954	other	0.61978	other	0.542825								0.99205	0.991679
FBgn0014029	Sep2	-0.401168	-0.465418	-0.299284	-0.388624		0.411502	other	0.556437	other	0.440512	other	0.469483								0.180436	0.41096
FBgn0014031	Spat	-0.526874	-0.381325	-0.35788	-0.422026		0.510662	other	0.735035	other	0.693088	other	0.646262								0.852436	0.669905
FBgn0014032	Sptr	-0.608174	-0.493557	-0.445104	-0.515611		0.519719	other	0.53312	other	0.408271	other	0.487037								0.00707223	0.942232
FBgn0014033	Sr-CI	-0.55612	-0.308103	-0.245836	-0.37002		0.508007	other	0.896079	other	0.548773	other	0.650953								0.458284	0.540979
FBgn0014037	Su(Tpl)	-0.386289	0.136904	0.625889	0.125501		0.420562	other	0.190407	other	0.483555	testis	0.364841	testis							0.837981	0.782587
FBgn0014073	Tie	-0.466357	-0.318717	-0.239032	-0.341369		0.679886	other	0.757186	other	0.713133	other	0.716735								0.100853	0.680733
FBgn0014075	Uggt	-0.531727	-0.364098	-0.0342274	-0.310018		0.533317	other	0.632861	other	0.665339	other	0.610506								0.694564	0.764109
FBgn0014076	Vm32E	-0.444735	-0.2698	-0.253571	-0.322702		0.874541	other	0.985231	other	0.955901	other	0.938558								0.854622	0.669203
FBgn0014092	CG4278	-0.228203	-0.639341	-0.257573	-0.375039		0.61468	other	0.216876	other	0.133666	other	0.321741								0.818495	0.983815
FBgn0014127	barr	0.0136119	0.277047	0.889809	0.393489		0.817119	other	0.765049	other	0.842428	testis	0.808199	testis							0.423747	0.684626
FBgn0014133	bif	-0.589958	-0.405665	-0.245502	-0.413708		0.577145	other	0.563406	other	0.552695	other	0.564415								0.302065	0.466683
FBgn0014135	bnl	-0.562883	-0.341589	-0.335129	-0.4132		0.274306	other	0.566886	other	0.547321	other	0.462837								-0.019372	0.301447
FBgn0014141	cher	-0.487415	-0.358095	-0.391232	-0.412247		0.399857	other	0.844678	other	0.470904	other	0.571813								-0.00558048	0.44561
FBgn0014143	croc	0.394258	-0.204658	0.478365	0.222655		0.62963	testis	0.599284	other	0.700649	testis	0.643187	testis							0.603252	0.82039
FBgn0014163	fax	-0.473782	-0.0904481	0.263221	-0.100336		0.400424	other	0.740637	other	0.624296	other	0.588453								0.975113	0.979525
FBgn0014179	gcm	-0.268466	-0.196049	0.995532	0.177006		1	testis	0.958426	other	0.979696	testis	0.979374	testis							0.753947	0.762242
FBgn0014184	Oda	-0.564492	-0.828685	-0.535945	-0.643041		0.335098	other	0.219004	other	0.457178	other	0.337093								0.275289	0.742232
FBgn0014189	Hel25E	-0.457888	-0.432464	-0.241261	-0.377204		0.773967	other	0.55617	other	0.48669	other	0.605609								0.169514	0.748905
FBgn0014269	prod	-0.263176	-0.358276	0.363037	-0.0861383		0.567023	other	0.39844	other	0.254465	other	0.406643								0.972102	0.98775
FBgn0014340	mof	-0.292725	-0.33003	0.0311292	-0.197208		0.694815	other	0.44785	other	0.329077	other	0.490581								0.441266	0.650423
FBgn0014342	mia	0.467264	0.112305	0.787156	0.455575		0.767578	testis	0.69522	other	0.848583	testis	0.770461	testis							0.255117	0.416091
FBgn0014343	mirr	-0.553462	-0.337864	-0.00477558	-0.298701		0.328742	other	0.645407	other	0.508529	other	0.494226								0.338477	0.482759
FBgn0014366	noi	0.0442651	-0.308131	0.429993	0.0553759		0.590876	other	0.408663	other	0.242511	other	0.414017								0.425665	0.740807
FBgn0014368	nol	-0.408773	-0.264943	-0.31436	-0.329359		0.622222	other	0.996397	other	0.736434	other	0.785018								0.851651	0.979089
FBgn0014380	RhoL	-0.500536	-0.386409	-0.266683	-0.384543		0.667376	other	0.662479	other	0.705495	other	0.67845								0.906406	0.977498
FBgn0014388	sty	-0.717548	-0.476545	-0.383974	-0.526022		0.270849	other	0.544523	other	0.5552	other	0.456857								0.961385	0.979471
FBgn0014391	sun	-0.285599	-0.58823	-0.506709	-0.460179		0.465092	other	0.39298	other	0.293285	other	0.383786								0.793225	0.972306
FBgn0014395	tilB	0.773285	0.951272	0.99075	0.905102		0.935308	testis	0.92903	testis	0.960928	testis	0.941755	testis							0.76423	0.533896
FBgn0014396	tim	-0.515643	-0.39265	-0.397219	-0.435171		0.669985	other	0.665086	other	0.688563	other	0.674545								0.516572	0.811836
FBgn0014411	Vps26	-0.687421	-0.689973	-0.416921	-0.598105		0.439321	other	0.239993	other	0.106109	other	0.261808								0.86407	0.937754
FBgn0014417	CG13397	-0.522154	-0.413605	-0.290011	-0.40859		0.677879	other	0.593786	other	0.346723	other	0.539463								0.975131	0.944051
FBgn0014427	CG11899	-0.454148	-0.437163	-0.441741	-0.444351		0.413978	other	0.610812	other	0.560257	other	0.528349								0.990487	0.988763
FBgn0014454	Acp1	-0.434104	-0.278425	-0.307198	-0.339909		0.899396	other	1.01587	other	0.851832	other	0.922365								0.985246	0.980205
FBgn0014455	Ahcy	-0.401612	-0.56098	-0.384023	-0.448872		0.518012	other	0.367293	other	0.472005	other	0.452437								0.911707	0.975801
FBgn0014464	Cp7Fa	-0.441191	-0.282174	-0.262653	-0.328673		0.897144	other	0.934282	other	0.952987	other	0.928138								0.910468	0.974908
FBgn0014465	Cp7Fb	-0.438393	-0.277746	-0.268266	-0.328135		0.896574	other	0.966253	other	0.941606	other	0.934811								0.842033	0.962948
FBgn0014466	Cp7Fc	-0.415626	-0.267212	-0.252753	-0.311863		0.955206	other	0.988719	other	0.96734	other	0.970422								0.79883	0.953458
FBgn0014469	Cyp4e2	-0.667742	-0.461214	-0.331662	-0.486873		0.318964	other	0.620543	other	0.821862	other	0.587123								0.981772	0.988838
FBgn0014848	Eig71Eh	-0.397794	-0.431198	-0.236127	-0.35504			other	0.416468	other	1	other	0.708234								-0.0950752	0.35044
FBgn0014849	Eig71Ei	-0.399891	-0.525875	0.873341	-0.017475			other	0.31528	other	0.955283	testis	0.635282	testis							-0.293825	0.757361
FBgn0014850	Eig71Ej	-0.415639	0.0817859	0.491551	0.052566			other	0.600318	other	0.964202	other	0.78226								0.298923	0.374331
FBgn0014851	Eig71Ek	-0.39781	-0.235728	-0.236127	-0.289888			other	0.47676	other	1	other	0.73838								-0.00375997	0.669352
FBgn0014857	His3.3A	0.13258	-0.361299	-0.0180893	-0.0822696		0.487487	testis	0.458531	other	0.483696	other	0.476571	testis							0.969502	0.937074
FBgn0014859	Hr38	-0.548608	-0.409154	-0.318895	-0.425552		0.55102	other	0.737485	other	0.82326	other	0.703922								0.370236	0.503792
FBgn0014861	Mcm2	-0.410172	-0.301929	-0.192175	-0.301425		0.918021	other	0.8857	other	0.901516	other	0.901746								0.954425	0.986092
FBgn0014863	Mlp84B	-0.500878	-0.350595	-0.305088	-0.38552		0.669793	other	0.772159	other	0.632141	other	0.691364								0.392684	0.512103
FBgn0014865	Mtk	-0.529992	-0.378375	-0.286295	-0.39822		0.647073	other	0.755836	other	0.897575	other	0.766828								0.951187	0.986622
FBgn0014868	Ost48	-0.0772381	-0.406618	-0.232623	-0.238826		0.713307	other	0.643196	other	0.763417	other	0.70664								0.0596534	0.442826
FBgn0014869	Pglym78	-0.581897	-0.478453	-0.657225	-0.572525		0.584192	other	0.576399	other	0.270232	other	0.476941								0.957218	0.871401
FBgn0014870	Psi	-0.35376	-0.421793	0.160946	-0.204869		0.313957	other	0.709419	other	0.340897	other	0.454758								0.270778	0.420191
FBgn0014877	Roe1	0.8699	0.862554	0.975324	0.902593		0.830641	testis	0.657628	testis	0.812897	testis	0.767055	testis							0.784109	0.716682
FBgn0014879	Set	-0.430473	-0.330836	-0.0323261	-0.264545		0.785199	other	0.679686	other	0.611985	other	0.69229								0.924053	0.752193
FBgn0014903	CG14630	-0.515242	-0.377245	-0.292225	-0.394904		0.71875	other	0.790948	other	0.874141	other	0.794613								0.448829	0.61856
FBgn0014906	Hydr2	0.37847	-0.533108	0.0479553	-0.0355606		0.419254	testis	0.352151	other	0.672017	other	0.48114	testis							0.371342	0.466044
FBgn0014930	CG2846	-0.57668	-0.546169	-0.480207	-0.534352		0.297406	other	0.500979	other	0.42761	other	0.408665								0.603619	0.666312
FBgn0014931	CG2678	-0.498518	-0.346523	-0.324357	-0.389799		0.808107	other	0.796593	other	0.678266	other	0.760989								0.902557	0.967515
FBgn0014949	btn		-0.324281	-0.469419	-0.39685			other	0.738261	other	0.569321	other	0.653791								0.378475	0.661285
FBgn0015000	betaggt-I	-0.427615	-0.417875	-0.360615	-0.402035		0.55833	other	0.644417	other	0.655985	other	0.619577								0.127761	0.428588
FBgn0015001	iotaTry	-0.365337	-0.287427	-0.256546	-0.303104		0.897931	other	0.949002	other	0.955264	other	0.934066								0.9904	0.988044
FBgn0015008	Actn3	0.423008	0.990845	0.999912	0.804589		0.950756	testis	0.972027	testis	0.997169	testis	0.973317	testis							0.95677	0.98351
FBgn0015010	Ag5r	-0.412746	-0.319083	-0.263513	-0.331781		0.73945	other	0.903198	other	0.946598	other	0.863082								0.990339	0.990297
FBgn0015011	AhcyL2	-0.508341	-0.330165	-0.288174	-0.37556		0.560606	other	0.875912	other	0.894106	other	0.776875								0.842251	0.957871
FBgn0015019	CCT3	-0.305056	-0.341478	-0.0339887	-0.226841		0.7287	other	0.511901	other	0.527688	other	0.58943								0.28504	0.809356
FBgn0015024	CkIalpha	-0.794587	-0.658491	-0.77605	-0.743043		0.272515	other	0.313886	other	0.103136	other	0.229846								0.834877	0.977073
FBgn0015025	CkIIalpha-i1	-0.167209	0.0148331	0.714193	0.187272		0.594104	other	0.476657	other	0.382506	testis	0.484423	testis							0.986636	0.987453
FBgn0015031	cype	-0.489226	-0.75521	-0.433707	-0.559381		0.441967	other	0.227355	other	0.396658	other	0.355327								0.10202	0.823026
FBgn0015032	Cyp4c3	-0.130771	-0.293414	-0.268658	-0.230947		0.711111	other	0.732448	other	0.829771	other	0.757777								-0.0642925	0.688403
FBgn0015033	Cyp4d8	-0.349582	-0.28068	-0.212454	-0.280905		0.67034	other	0.850824	other	0.81969	other	0.780284								0.241846	0.451346
FBgn0015034	Cyp4e1	-0.386652	-0.359996	-0.325705	-0.357451		0.861926	other	0.816247	other	0.815452	other	0.831208								0.53145	0.730225
FBgn0015035	Cyp4e3	-0.495712	-0.389878	-0.330428	-0.405339		0.742222	other	0.738574	other	0.821299	other	0.767365								0.193835	0.458868
FBgn0015036	Cyp4ae1	-0.273935	-0.322602	-0.275958	-0.290832		0.724966	other	0.806988	other	0.78473	other	0.772228								0.265513	0.445227
FBgn0015037	Cyp4p1	-0.537709	-0.422065	-0.346907	-0.43556		0.528537	other	0.662211	other	0.547826	other	0.579525								0.188863	0.420457
FBgn0015038	Cyp9b1	-0.602105	-0.436974	-0.431	-0.490026		0.418877	other	0.664733	other	0.581518	other	0.555043								0.979613	0.973943
FBgn0015039	Cyp9b2	-0.548043	-0.398021	-0.369361	-0.438475		0.667374	other	0.763806	other	0.726543	other	0.719241								0.336494	0.556932
FBgn0015040	Cyp9c1	-0.515218	-0.492544	-0.336066	-0.447943		0.740014	other	0.584349	other	0.592286	other	0.638883								-0.120267	0.452529
FBgn0015075	Ddx1	0.442153	0.352141	0.910404	0.568233		0.712981	testis	0.473041	other	0.554342	testis	0.580121	testis							0.118461	0.93494
FBgn0015218	eIF4E1	-0.294403	-0.417345	0.397268	-0.104827		0.625817	other	0.20599	other	0.240218	testis	0.357342	testis							0.332689	0.73375
FBgn0015221	Fer2LCH	-0.507008	-0.585058	-0.269597	-0.453888		0.621229	other	0.318216	other	0.597572	other	0.512339								-0.107592	0.755748
FBgn0015222	Fer1HCH	-0.44794	-0.594836	-0.247482	-0.430086		0.607931	other	0.264395	other	0.65257	other	0.508299								-0.121928	0.682899
FBgn0015229	glec	-0.620536	-0.477011	-0.40998	-0.502509		0.641521	other	0.553238	other	0.43839	other	0.544383								0.868519	0.724568
FBgn0015230	Glut3	0.962556	0.992026	0.99991	0.984831		0.988733	testis	0.970463	testis	0.997696	testis	0.98563	testis							0.302985	0.763042
FBgn0015239	Hr78	-0.533428	-0.491037	-0.341856	-0.45544		0.348075	other	0.551828	other	0.367977	other	0.422627								0.541923	0.447769
FBgn0015240	Hr96	-0.166018	-0.482623	0.000112186	-0.216176		0.524943	other	0.241803	other	0.34312	other	0.369955								0.63129	0.580403
FBgn0015245	Hsp60A	0.279052	-0.338357	0.0515312	-0.00259125		0.420365	other	0.375964	other	0.393329	other	0.396552								0.201838	0.315363
FBgn0015247	Diap2	0.693083	0.0402075	0.530263	0.421185		0.529556	testis	0.284309	other	0.386374	testis	0.40008	testis							0.782409	0.759495
FBgn0015268	Nap1	-0.459915	-0.669715	-0.482347	-0.537326		0.622749	other	0.298545	other	0.318236	other	0.413177								0.539564	0.47788
FBgn0015269	Nf1	-0.531185	-0.435832	0.305738	-0.220426		0.350427	other	0.656304	other	0.398378	other	0.46837								0.300556	0.5025
FBgn0015270	Orc2	-0.308193	-0.259826	-0.102732	-0.223584		0.913683	other	0.878232	other	0.886389	other	0.892768								-0.155317	0.513663
FBgn0015271	Orc5	-0.232848	-0.174271	0.32494	-0.027393		0.857639	other	0.785262	other	0.715767	other	0.786223								0.944661	0.785062
FBgn0015277	Pi3K59F	-0.686959	-0.778546	-0.74243	-0.735978		0.187243	other	0.272239	other	0.223804	other	0.227762								0.899122	0.98063
FBgn0015278	Pi3K68D	-0.0124776	-0.410903	0.330974	-0.0308021		0.499566	other	0.716918	other	0.399153	other	0.538546								0.0680804	0.540784
FBgn0015279	Pi3K92E	-0.61224	-0.631561	-0.27517	-0.506324		0.592921	other	0.254821	other	0.151919	other	0.333221								-0.0826809	0.380079
FBgn0015282	Rpt2	-0.128811	-0.379822	0.327022	-0.060537		0.409978	other	0.41527	other	0.222998	testis	0.349415	testis							0.226159	0.534377
FBgn0015283	Rpn10	0.0287998	-0.1449	0.832353	0.238751		0.494252	testis	0.394538	other	0.565659	testis	0.484816	testis							0.130573	0.880763
FBgn0015286	Rala	-0.680928	-0.561285	-0.392807	-0.545007		0.548675	other	0.421824	other	0.569604	other	0.513368								0.984562	0.991224
FBgn0015288	RpL22	-0.893848	-0.874403	-0.645191	-0.804481		0.164508	other	0.239451	other	0.338703	other	0.247554								0.982174	0.987185
FBgn0015295	Shark	-0.488356	-0.459124	-0.444032	-0.463837		0.705971	other	0.670037	other	0.457996	other	0.611335								0.96756	0.98768
FBgn0015296	Shc	0.0251208	-0.150484	0.663549	0.179395		0.506664	other	0.391421	other	0.315156	testis	0.404414	testis							0.997201	0.988809
FBgn0015298	Srp19	-0.216396	-0.441063	-0.189101	-0.282187		0.46873	other	0.629216	other	0.544421	other	0.547456								0.322506	0.735278
FBgn0015299	Ssb-c31a	0.433917	-0.272621	0.425748	0.195681		0.674731	testis	0.472622	other	0.477839	other	0.541731	testis							-0.0429914	0.33064
FBgn0015300	Ssl	0.850129	0.981275	0.999873	0.943759		0.986668	testis	0.968162	testis	0.997182	testis	0.984004	testis							0.357707	0.630108
FBgn0015316	Try29F	-0.187745	-0.252883	-0.155854	-0.198827		0.791667	other	0.909421	other	0.883013	other	0.861367								0.845465	0.95795
FBgn0015320	Ubc2	0.59882	-0.0353424	0.995739	0.519739		0.774917	testis	0.429775	other	0.855465	testis	0.686719	testis							0.972282	0.967227
FBgn0015321	Ubc4	0.706657	-0.488086	0.941417	0.386663		0.737611	testis	0.412301	other	0.781325	testis	0.643745	testis							0.975551	0.966917
FBgn0283535	Vha26	-0.557022		-0.340624	-0.448823		0.487304	other	0.593302	other	0.636652	other	0.572419								0.324535	0.741955
FBgn0015331	abs	0.729054	0.62989	0.871043	0.743329		0.754083	testis	0.474715	testis	0.669947	testis	0.632915	testis							0.977888	0.98708
FBgn0015336	CG15865	-0.447541	-0.302093	-0.278391	-0.342675		0.472222	other	0.917761	other	0.91757	other	0.769184								0.9956	0.992692
FBgn0015338	CG5861	0.559449	-0.557825	-0.021693	-0.00668991		0.549889	testis	0.198384	other	0.213972	other	0.320748	testis							0.964144	0.984743
FBgn0015351	CG14906	-0.282557	-0.352009	0.0290669	-0.201833		0.465	other	0.380468	other	0.189065	other	0.344845								0.887688	0.980269
FBgn0015359	CG2034	0.569416	0.687535	0.94992	0.735623		0.76671	testis	0.614908	testis	0.837132	testis	0.739583	testis							0.978745	0.985773
FBgn0015360	oxt	-0.177624	-0.571691	0.107693	-0.213874		0.67674	other	0.421866	other	0.306094	other	0.468234								0.768248	0.921577
FBgn0015371	chn	-0.571365	-0.373127	-0.360279	-0.434924		0.503479	other	0.810032	other	0.700124	other	0.671212								0.0153852	0.733468
FBgn0015372	RabX1	-0.439411	-0.189867	0.645343	0.00535503		0.485556	other	0.32576	other	0.435583	testis	0.415633	testis							0.986211	0.989354
FBgn0015376	cutlet	-0.418401	0.0506074	0.117679	-0.0833714		0.807766	other	0.825743	other	0.845223	other	0.826244								0.977188	0.978618
FBgn0015379	dod	0.324397	-0.531223	0.709354	0.167509		0.579617	testis	0.491519	other	0.410917	testis	0.494018	testis							0.459601	0.463586
FBgn0015380	drl	-0.501128	-0.350249	-0.346443	-0.399273		0.504444	other	0.843669	other	0.652159	other	0.666758								0.984325	0.98662
FBgn0015381	dsf	-0.442551	-0.29463	0.0756226	-0.220519		0.944444	other	0.68533	other	0.951607	other	0.860461								0.445237	0.724788
FBgn0015391	glu	-0.433794	-0.242283	-0.0293507	-0.235142		0.888389	other	0.81506	other	0.828041	other	0.84383								0.811037	0.968094
FBgn0286786	hoip	-0.405782	-0.416227	-0.266283	-0.362764		0.806679	other	0.718337	other	0.859293	other	0.79477								0.918582	0.986902
FBgn0015396	jumu	-0.450762	-0.312776	-0.0872786	-0.283606		0.8957	other	0.910281	other	0.826723	other	0.877568								0.983455	0.976628
FBgn0015399	kek1	-0.563705	-0.338062	-0.231834	-0.377867		0.561043	other	0.70654	other	0.770843	other	0.679475								0.48392	0.566834
FBgn0015400	kek2	-0.506091	-0.323005	-0.31747	-0.382189		0.622222	other	0.848623	other	0.803768	other	0.758204								0.440521	0.715593
FBgn0015402	ksr	-0.219681	-0.30705	-0.121185	-0.215972		0.493656	other	0.386284	other	0.285193	other	0.388378								0.135787	0.974178
FBgn0015477	Rme-8	-0.477914	-0.419691	0.117952	-0.259884		0.635247	other	0.243768	other	0.294796	other	0.39127								0.303876	0.558185
FBgn0015509	Cul1	-0.178239	-0.634916	0.304985	-0.16939		0.634175	other	0.401773	other	0.242529	other	0.426159								-0.095268	0.29956
FBgn0015513	mbc	-0.743071	-0.553717	-0.458982	-0.585256		0.424383	other	0.444644	other	0.383949	other	0.417659								0.907752	0.971063
FBgn0015519	nAChRalpha3	-0.510888	-0.32868	-0.328006	-0.389191		0.637346	other	0.803032	other	0.766164	other	0.735514								0.968789	0.986356
FBgn0015520	nonA-l	-0.141692	0.219193	0.796222	0.291241		0.698651	other	0.659861	other	0.664065	testis	0.674192	testis							-0.0346162	0.545784
FBgn0015521	RpS21	-0.382534	-0.690979	-0.366515	-0.48001		0.144413	other	0.336244	other	0.315927	other	0.265528								0.0755576	0.609795
FBgn0015522	olf186-M	-0.495617	-0.444584	-0.492938	-0.477713		0.725134	other	0.616898	other	0.405832	other	0.582621								0.970441	0.971748
FBgn0015524	otp	-0.34539	-0.251923	-0.285334	-0.294216		0.384549	other	0.901953	other	0.870849	other	0.719117								0.959987	0.986887
FBgn0015527	peng	-0.314938	-0.555511	-0.401299	-0.423916		0.662019	other	0.45985	other	0.549178	other	0.557015								0.154689	0.609188
FBgn0285963	CG46339	-0.722727	-0.527016	-0.463022	-0.570921																0.111289	0.613366
FBgn0015543	snoRNA:Me28S-A1322	-0.638173		-0.318927	-0.47855		0.592849	other			0.843158	other	0.718004								0.462803	0.593375
FBgn0015544	spag	-0.0703435	0.354067	0.906123	0.396615		0.689573	other	0.561157	other	0.755113	testis	0.668614	testis							0.643469	0.814807
FBgn0015546	spel1	-0.312913	-0.295851	-0.201218	-0.269994		0.802126	other	0.759495	other	0.46269	other	0.674771								0.993548	0.965956
FBgn0015550	tap	-0.41599	-0.268758	-0.297654	-0.327467		0.944444	other	0.987848	other	0.88637	other	0.939554								0.165141	0.305295
FBgn0015553	tos	-0.426886	-0.277633	-0.356273	-0.353597		0.934761	other	0.962555	other	0.68581	other	0.861042								0.952123	0.972157
FBgn0015558	tty	-0.501876	-0.373849	-0.318686	-0.398137		0.580959	other	0.701111	other	0.776911	other	0.686327								0.36234	0.460561
FBgn0015561	unpg	-0.478877	-0.350074	-0.283279	-0.370744		0.888889	other	0.772244	other	0.779977	other	0.813703								0.980862	0.972347
FBgn0015568	alpha-Est1	-0.426049	-0.39799	-0.291948	-0.371996		0.333388	other	0.662969	other	0.580989	other	0.525782								-0.16451	0.52243
FBgn0015569	alpha-Est10	-0.263018	-0.143102	-0.127374	-0.177832		0.280329	other	0.721286	other	0.782211	other	0.594608								0.265997	0.427523
FBgn0015570	alpha-Est2	-0.553873	-0.360829	-0.353176	-0.422626		0.575758	other	0.786349	other	0.742647	other	0.701584								0.705173	0.546805
FBgn0015571	alpha-Est3	0.894466	0.27593	0.642599	0.604332		0.869714	testis	0.669832	other	0.789537	testis	0.776361	testis							0.716165	0.760577
FBgn0015572	alpha-Est4	-0.404708	-0.285752	-0.220095	-0.303519		0.872396	other	0.941982	other	0.792997	other	0.869125								0.335361	0.340394
FBgn0015574	alpha-Est6	0.709576	0.540549	0.864106	0.704743		0.98	testis	0.906159	other	0.9536	testis	0.946586	testis							0.204394	0.388536
FBgn0015575	alpha-Est7	-0.580554	-0.427489	-0.329841	-0.445961		0.561521	other	0.69462	other	0.835444	other	0.697195								0.857137	0.958481
FBgn0015576	alpha-Est8	-0.543153	-0.394816	-0.288645	-0.408871		0.420867	other	0.52125	other	0.566069	other	0.502729								0.402924	0.566699
FBgn0015577	alpha-Est9	-0.65101	-0.501368	-0.557088	-0.569822		0.326133	other	0.472182	other	0.380927	other	0.39308								0.0765513	0.348865
FBgn0015582	dare	-0.519522	-0.647709	-0.569216	-0.578816		0.524244	other	0.358931	other	0.272363	other	0.38518								0.932541	0.937724
FBgn0015583	Acp29AB	-0.358976	-0.261146	-0.221753	-0.280625		0.995272	other	0.998261	other	0.997309	other	0.996947								0.000332116	0.606025
FBgn0015584	Acp53Ea	-0.310846	-0.248653	-0.219427	-0.259642		0.991581	other	0.99714	other	0.997384	other	0.995368								0.876754	0.985226
FBgn0015585	Acp63F	-0.294282	-0.252263	-0.215342	-0.253962		0.989719	other	0.996612	other	0.996998	other	0.994443								0.775944	0.634688
FBgn0015586	Acp76A	-0.362484	-0.259203	-0.226824	-0.282837		0.993818	other	0.998509	other	0.997485	other	0.996604								0.570504	0.634786
FBgn0015589	Apc	-0.492649	-0.460605	-0.285376	-0.412877		0.279773	other	0.518408	other	0.471717	other	0.423299								0.867299	0.981268
FBgn0015591	AstA	-0.601796	-0.324462	-0.299393	-0.40855		0.46995	other	0.884655	other	0.858934	other	0.737846								0.133526	0.558453
FBgn0015600	toc	0.729221	-0.48457	0.954816	0.399822		0.695045	testis	0.524389	other	0.821799	testis	0.680411	testis							0.26979	0.748866
FBgn0015602	BEAF-32	-0.506938	-0.43544	-0.30373	-0.41537		0.68879	other	0.573916	other	0.419166	other	0.560624								-0.0477106	0.921047
FBgn0015609	CadN	-0.466331	0.07263	-0.276798	-0.2235		0.574815	other	0.778233	other	0.739836	other	0.697628								0.73268	0.700115
FBgn0015614	CanB2	-0.580083	-0.498354	-0.382816	-0.487084		0.451145	other	0.540125	other	0.384116	other	0.458462								0.856272	0.981786
FBgn0015615	SMC3	-0.537245	-0.425792	-0.461697	-0.474912		0.72691	other	0.62738	other	0.48793	other	0.614073								0.237855	0.483296
FBgn0015618	Cdk8	-0.544543	-0.556735	-0.427827	-0.509702		0.715878	other	0.494551	other	0.40371	other	0.538046								0.63522	0.634683
FBgn0015621	Clp	0.0906084	-0.306013	0.0816639	-0.0445802		0.730729	other	0.647833	other	0.550917	other	0.64316								0.969396	0.983238
FBgn0015622	Cnx99A	-0.218587	-0.168593	0.43944	0.0174199		0.421123	other	0.449528	other	0.52281	other	0.464487								0.978322	0.986982
FBgn0015623	Cpr	-0.474106	-0.414029	-0.297429	-0.395188		0.688522	other	0.667845	other	0.819127	other	0.725165								0.0470929	0.810365
FBgn0015625	CycB3	-0.21632	-0.027868	0.320258	0.0253567		0.903707	other	0.935146	other	0.918355	other	0.919069								0.933628	0.986103
FBgn0015663	Ugt36A1	-0.582066	-0.473563	-0.334363	-0.463331		0.443333	other	0.619132	other	0.61832	other	0.560262								0.963354	0.985565
FBgn0015664	Dref	-0.528974	-0.428537	-0.497853	-0.485121		0.73537	other	0.635826	other	0.255358	other	0.542185								0.93189	0.985372
FBgn0015714	Cyp6a17	-0.634791	-0.377675	-0.423719	-0.478728		0.370425	other	0.781778	other	0.603279	other	0.585161								0.978147	0.987431
FBgn0015721	ktub	0.340159	0.0886971	0.411711	0.280189		0.71542	testis	0.671762	other	0.719574	testis	0.702252	testis							0.418779	0.836526
FBgn0015737	Hmu	-0.612389	-0.536403	-0.434051	-0.527614		0.539693	other	0.586978	other	0.249142	other	0.458605								0.118556	0.652793
FBgn0015754	Lis-1	-0.685683	-0.372066	-0.50759	-0.52178		0.371676	other	0.77563	other	0.399405	other	0.51557								0.975958	0.986517
FBgn0015756	RpL9	-0.429332	-0.739463	-0.609514	-0.59277		0.28027	other	0.300386	other	0.263599	other	0.281418								0.991869	0.989772
FBgn0015765	p38a	-0.45141	-0.272487	0.0127812	-0.237038		0.475685	other	0.408575	other	0.5569	other	0.480387								0.0717024	0.578137
FBgn0015766	Msr-110	-0.460712	-0.335958	-0.28515	-0.360606		0.659055	other	0.618103	other	0.622805	other	0.633321								0.9962	0.990324
FBgn0015770	MstProx		-0.242792	0.999907	0.378557			other	0.318073	other	0.997427	testis	0.65775	testis							0.944662	0.932293
FBgn0015772	Nak	-0.679194	-0.485347	-0.498841	-0.554461		0.412305	other	0.42106	other	0.196774	other	0.34338								0.562907	0.967007
FBgn0015773	NetA	-0.456065	-0.313216	-0.17586	-0.315047		0.528345	other	0.823449	other	0.801887	other	0.717893								0.840559	0.806677
FBgn0015774	NetB	-0.455751	-0.340837	-0.341096	-0.379228		0.578189	other	0.824338	other	0.672017	other	0.691515								-0.0534506	0.495944
FBgn0015776	nrv1	-0.668373	-0.530618	-0.385061	-0.528017		0.401969	other	0.526723	other	0.646005	other	0.524899								0.670285	0.924036
FBgn0015777	nrv2	0.0829973	-0.339277	-0.163353	-0.139878		0.57868	other	0.744954	other	0.794538	other	0.706058								0.849239	0.96073
FBgn0015778	rin	-0.398081	-0.406128	0.913491	0.0364274		0.720697	other	0.541992	other	0.720968	testis	0.661219	testis							0.070508	0.358998
FBgn0015781	P5cr	-0.04783	-0.407762	-0.337578	-0.26439		0.15625	other	0.673246	other	0.596404	other	0.4753								0.969011	0.986079
FBgn0015789	Rab10	-0.674461	-0.792504	-0.648768	-0.705244		0.48299	other	0.265751	other	0.247136	other	0.331959								0.970947	0.973201
FBgn0015790	Rab11	-0.66297	-0.801525	-0.487716	-0.650737		0.23285	other	0.223237	other	0.171941	other	0.209342								0.948709	0.976397
FBgn0015791	Rab14	-0.00663075	0.0309274	0.859264	0.29452		0.247661	other	0.410029	other	0.561975	testis	0.406555	testis							0.818458	0.958391
FBgn0015793	Rab19	0.459106	0.262465	0.89743	0.539667		0.55586	testis	0.431148	other	0.651243	testis	0.546084	testis							0.596987	0.857967
FBgn0015794	Rab18	-0.288472	-0.79928	-0.516376	-0.534709		0.244393	other	0.238082	other	0.279859	other	0.254111								0.0875279	0.515013
FBgn0015795	Rab7	-0.687361	-0.680883	-0.385568	-0.584604		0.188743	other	0.259443	other	0.216363	other	0.221516								0.960196	0.968466
FBgn0015797	Rab6	-0.603013	-0.412948	-0.486421	-0.500794		0.352021	other	0.750992	other	0.32557	other	0.476194								0.899763	0.73885
FBgn0015799	Rbf	-0.201527	-0.18286	0.0519957	-0.110797		0.74403	other	0.714366	other	0.611907	other	0.690101								-0.0678267	0.490022
FBgn0015801	Reg-5	-0.514737	-0.397506	-0.374347	-0.428863		0.369161	other	0.694183	other	0.542247	other	0.535197								0.99081	0.991328
FBgn0015803	RtGEF	-0.62721	-0.573324	-0.346426	-0.515653		0.310836	other	0.371227	other	0.304896	other	0.328986								0.0615067	0.751779
FBgn0015805	HDAC1	-0.529237	-0.44258	-0.52788	-0.499899		0.756589	other	0.687518	other	0.440835	other	0.628314								0.777762	0.981751
FBgn0283472	S6k	-1		-0.572953	-0.786477		0.151013	other	0.408249	other	0.336144	other	0.298469								0.990503	0.968534
FBgn0015808	ScpX	-0.00265896	-0.425493	-0.35515	-0.261101		0.32333	other	0.638662	other	0.507284	other	0.489759								0.0481082	0.889934
FBgn0015818	Spx	-0.280219	-0.231736	0.229008	-0.0943159		0.696641	other	0.561775	other	0.444077	other	0.567498								0.972277	0.979127
FBgn0015828	TfIIEalpha	0.0384047	-0.285734	0.165631	-0.0272329		0.665805	other	0.552923	other	0.407335	other	0.542021								0.478764	0.81278
FBgn0015829	TfIIEbeta	0.470974	0.0464666	0.729718	0.41572		0.546059	testis	0.339309	other	0.448232	testis	0.444533	testis							0.674151	0.593858
FBgn0015831	Rtnl2	0.85403	0.975084	0.9998	0.942971		0.983984	testis	0.966682	testis	0.996442	testis	0.982369	testis							-0.141047	0.29626
FBgn0015834	eIF3i	-0.304515	-0.76973	-0.460947	-0.511731		0.295887	other	0.287865	other	0.374048	other	0.319267								0.986201	0.988376
FBgn0015838	Vang	-0.424983	-0.420123	-0.0405352	-0.295214		0.706756	other	0.651114	other	0.352194	other	0.570021								0.987901	0.988105
FBgn0015872	Drip	-0.38404	-0.250552	-0.202922	-0.279171		0.610697	other	0.930961	other	0.909828	other	0.817162								0.823072	0.639434
FBgn0015903	apt	-0.293025	0.450282	0.185973	0.11441		0.810816	other	0.507121	other	0.652282	other	0.65674								0.997784	0.991954
FBgn0015904	ara	-0.530673	-0.400832	-0.347588	-0.426364		0.319444	other	0.656132	other	0.708561	other	0.561379								-0.0237766	0.565313
FBgn0015905	ast	0.0722448	0.334921	0.855177	0.420781		0.707624	other	0.491508	other	0.58935	testis	0.596161	testis							0.0903807	0.412617
FBgn0015919	caup	-0.507168	-0.384313	-0.245938	-0.37914		0.356009	other	0.704056	other	0.713435	other	0.591167								-0.0156341	0.851369
FBgn0015924	crq	-0.60951	-0.527646	-0.405271	-0.514142		0.418311	other	0.481906	other	0.418961	other	0.439726								0.0962473	0.398619
FBgn0015925	csul	-0.434652	-0.356019	-0.263703	-0.351458		0.776601	other	0.760331	other	0.790199	other	0.77571								0.176027	0.33993
FBgn0015926	dah	-0.4105	-0.287868	-0.24399	-0.314119		0.929032	other	0.949211	other	0.946101	other	0.941448								0.451064	0.663719
FBgn0015929	dpa	-0.357861	-0.2353	0.00811391	-0.195016		0.906589	other	0.885667	other	0.874358	other	0.888871								0.955544	0.992071
FBgn0015946	grim	-0.405982	-0.388257	-0.291727	-0.361989			other	0.763812	other	0.859241	other	0.811527								0.945765	0.917096
FBgn0015949	hrg	-0.632127	-0.385911	0.0203589	-0.33256		0.282707	other	0.39749	other	0.246278	other	0.308825								0.985306	0.992398
FBgn0016013	Faa	-0.341858	-0.316045	-0.25016	-0.302688		0.510899	other	0.767312	other	0.670835	other	0.649682								0.902711	0.984601
FBgn0016031	lama	-0.747874	-0.433457	-0.288166	-0.489832		0.216869	other	0.686947	other	0.774126	other	0.559314								0.0514227	0.934983
FBgn0016032	lbm	-0.640211	-0.418479	-0.305915	-0.454868		0.404444	other	0.702817	other	0.822437	other	0.643233								0.44907	0.713673
FBgn0016034	mael	0.060328	0.362468	0.814561	0.412452		0.860639	other	0.925402	other	0.910894	testis	0.898978	testis							0.12622	0.775524
FBgn0016036	mei-P22	-0.477171	0.149344	0.788552	0.153575		0.833333	other	0.572924	other	0.760621	testis	0.722293	testis							0.718343	0.928739
FBgn0016038	Vsp37A	0.925188	0.451659	0.932549	0.769799		0.808258	testis	0.48687	other	0.682409	testis	0.659179	testis							0.123878	0.810765
FBgn0016041	Tom40	-0.203465	-0.600653	0.254591	-0.183175		0.695139	other	0.397251	other	0.406979	other	0.49979								0.979851	0.979425
FBgn0016047	nompA	-0.470135	-0.420182	-0.286576	-0.392298		0.791667	other	0.647468	other	0.833643	other	0.757593								0.91151	0.916254
FBgn0016053	pgc	-0.416205		-0.261146	-0.338676		0.950879	other			0.955829	other	0.953354								0.939362	0.982925
FBgn0016054	phr6-4	-0.0652041	0.853002	0.577817	0.455205		0.845496	other	0.758902	testis	0.776226	other	0.793542	testis							0.978416	0.973985
FBgn0016059	Sema1b	-0.49179	-0.476241	-0.0387429	-0.335591		0.62968	other	0.444717	other	0.508647	other	0.527681								0.31002	0.671202
FBgn0016061	side	-0.513296	-0.376102	-0.322385	-0.403928		0.605624	other	0.515028	other	0.768802	other	0.629818								0.977147	0.894577
FBgn0016070	smg	-0.41123	-0.324046	-0.204771	-0.313349		0.900963	other	0.896446	other	0.884519	other	0.893976								0.931668	0.939526
FBgn0016075	vkg	-0.602705	-0.407485	-0.320565	-0.443585		0.486718	other	0.653782	other	0.674327	other	0.604942								0.531553	0.497703
FBgn0016076	vri	-0.625165	-0.551553	-0.440782	-0.539167		0.527607	other	0.471975	other	0.543407	other	0.51433								0.00538891	0.544581
FBgn0016078	wun	-0.529255	-0.416963	-0.452374	-0.466198		0.189622	other	0.653951	other	0.515506	other	0.453026								-0.165949	0.579406
FBgn0286809	xmas	0.850926	0.989222	0.999749	0.946632		0.947102	testis	0.916242	testis	0.987676	testis	0.95034	testis							0.940675	0.984682
FBgn0016081	fry	-0.0258983	-0.295783	-0.0383809	-0.120021		0.23271	other	0.522808	other	0.380928	other	0.378815								0.99716	0.99069
FBgn0016119	ATPsynCF6	-0.346719	-0.714237	-0.44861	-0.503189		0.52713	other	0.257306	other	0.424339	other	0.402925								0.575861	0.626285
FBgn0016120	ATPsynD	-0.443273	-0.682322	-0.451817	-0.525804		0.546896	other	0.317503	other	0.465801	other	0.4434								0.654665	0.755241
FBgn0016122	Acer	0.289061	-0.103194	0.219428	0.135098		0.514329	other	0.682848	other	0.623323	other	0.606833								0.904696	0.958572
FBgn0016123	Alp4	-0.237411	-0.306999	-0.260429	-0.26828		0.743738	other	0.88929	other	0.933856	other	0.855628								0.921248	0.985245
FBgn0016126	CaMKI	-0.772765	-0.492341	-0.517223	-0.59411		0.395833	other	0.527104	other	0.369931	other	0.430956								0.870137	0.979129
FBgn0016131	Cdk4	-0.552157	-0.436802	-0.376846	-0.455268		0.774654	other	0.674237	other	0.661617	other	0.703503								0.958649	0.980226
FBgn0016641	PTP-ER	-0.559724	-0.474891	-0.439588	-0.491401		0.528678	other	0.550497	other	0.283286	other	0.454153								0.124175	0.661306
FBgn0016650	Lgr1	-0.492042	-0.293854	-0.236572	-0.340822		0.465712	other	0.863292	other	0.878324	other	0.735776								0.190993	0.697245
FBgn0016660	H15	-0.482311	-0.218287	0.0428142	-0.219261		0.722222	other	0.848873	other	0.737327	other	0.769474								0.99156	0.986013
FBgn0016672	Ipp	-0.4778	-0.319867	-0.289681	-0.36245		0.491519	other	0.886971	other	0.846787	other	0.741759								0.993376	0.985288
FBgn0016675	Lectin-galC1	-0.443069	-0.316737	-0.252361	-0.337389		0.867405	other	0.878603	other	0.945786	other	0.897265								0.63648	0.461675
FBgn0016684	NaPi-T	-0.370535	-0.283596	-0.256153	-0.303428		0.869592	other	0.961987	other	0.959717	other	0.930432								0.950598	0.780366
FBgn0016685	Nlp	-0.415046	-0.490138	-0.128927	-0.344704		0.727276	other	0.420316	other	0.653335	other	0.600309								0.58065	0.484873
FBgn0016687	Nurf-38	-0.28225	-0.697668	-0.515921	-0.498613		0.268833	other	0.23157	other	0.378481	other	0.292961								0.980802	0.977452
FBgn0016691	ATPsynO	-0.294269	-0.807285	-0.47505	-0.525535		0.563405	other	0.244653	other	0.507159	other	0.438406								0.9803	0.981747
FBgn0016693	Past1	0.818221	0.294471	0.883454	0.665382		0.64189	testis	0.430445	other	0.658778	testis	0.577038	testis							0.0795015	0.965955
FBgn0016694	Pdp1	-0.584193	-0.395648	-0.731792	-0.570544		0.537624	other	0.713715	other	0.236917	other	0.496085								0.962048	0.983172
FBgn0016696	Pitslre	-0.697128	-0.441637	-0.446999	-0.528588		0.373134	other	0.484132	other	0.471944	other	0.44307								0.104803	0.81741
FBgn0016697	Prosalpha5	0.425619	-0.296142	0.651097	0.260191		0.624835	testis	0.337797	other	0.483758	testis	0.48213	testis							0.936886	0.966344
FBgn0016698	Ptpa	0.202505	-0.317883	0.260315	0.0483125		0.373472	testis	0.30645	other	0.208934	testis	0.296285	testis							0.992535	0.991977
FBgn0285937	Rab1	-0.606675	-0.634521	-0.572907	-0.604701		0.23715	other	0.410084	other	0.265435	other	0.304223								0.984387	0.987678
FBgn0016701	Rab4	-0.735176	-0.686683	-0.626093	-0.68265		0.269661	other	0.404877	other	0.287026	other	0.320521								0.93627	0.983946
FBgn0016715	Reg-2	-0.434139	-0.350097	-0.420664	-0.401634		0.20557	other	0.848484	other	0.494362	other	0.516139								0.946119	0.985499
FBgn0016726	RpL29	-0.0853989	-0.813278	-0.376613	-0.425097		0.197822	testis	0.202219	other	0.448681	other	0.282907	testis							0.0265719	0.736247
FBgn0016754	sba	-0.386248	-0.18923	0.13455	-0.146976		0.301871	other	0.542905	other	0.345745	other	0.39684								0.810866	0.970948
FBgn0016756	Usp47	0.0213439	0.314583	0.644916	0.326948		0.374371	testis	0.474798	other	0.509863	testis	0.453011	testis							0.92356	0.973013
FBgn0016762	angel	0.295749	-0.339195	0.459438	0.138664		0.427951	testis	0.241199	other	0.296258	testis	0.321803	testis							0.955226	0.977263
FBgn0016794	dos	-0.357349	-0.441718	-0.381968	-0.393678		0.754677	other	0.651108	other	0.381974	other	0.59592								0.989775	0.991601
FBgn0016797	fz2	-0.560691	-0.47786	-0.51141	-0.516654		0.285185	other	0.590765	other	0.25363	other	0.376527								0.873942	0.979297
FBgn0016917	Stat92E	-0.694929	-0.454973	-0.588207	-0.57937		0.278375	other	0.606439	other	0.270752	other	0.385188								0.974926	0.974457
FBgn0016919	nompB	-0.338567	-0.200738	-0.227609	-0.255638		0.987846	other	0.98513	other	0.994616	other	0.989197								0.926062	0.97673
FBgn0016920	nompC	-0.395253	-0.457979	-0.288922	-0.380718		1	other	0.590763	other	0.813974	other	0.801579								0.935825	0.982569
FBgn0016926	Pino	-0.505472	-0.436376	-0.400169	-0.447339		0.402831	other	0.503034	other	0.357117	other	0.420994								0.957228	0.981532
FBgn0016930	Dyrk2	-0.540827	-0.33493	0.00772575	-0.289344		0.462336	other	0.652787	other	0.56444	other	0.559855								0.973881	0.990112
FBgn0016970	l(2)k10201	0.174389	0.51299	0.900943	0.529441		0.676304	other	0.622769	other	0.721112	testis	0.673395	testis							0.98364	0.986981
FBgn0016974	swaPsi	0.805151		0.999784	0.902467		0.944605	testis			0.993036	testis	0.968821	testis							0.996505	0.989489
FBgn0016976	stnA	-0.537915		-0.335671	-0.436793		0.667563	other			0.781539	other	0.724551								0.232543	0.686799
FBgn0016977	spen	-0.720774	-0.632603	-0.404824	-0.586067		0.369796	other	0.407311	other	0.351879	other	0.376328								0.963047	0.981246
FBgn0016978	snRNP-U1-70K	-0.333237	-0.329987	0.0135442	-0.21656		0.493512	other	0.44958	other	0.24904	other	0.397378								0.996264	0.991865
FBgn0016983	smid	-0.453432	-0.417057	-0.24608	-0.37219		0.77272	other	0.60063	other	0.448463	other	0.607271								0.874787	0.940189
FBgn0016984	sktl	-0.491085	-0.462863	-0.204947	-0.386298		0.606996	other	0.224955	other	0.315196	other	0.382382								0.463273	0.412499
FBgn0017414	cag	0.595865	-0.192136	0.342384	0.248705		0.636504	testis	0.155043	other	0.179668	testis	0.323738	testis							0.178128	0.553057
FBgn0017418	ari-1	-0.73897	-0.305612	-0.571211	-0.538597		0.384466	other	0.618171	other	0.194343	other	0.398993								0.112148	0.536787
FBgn0017424	asRNA:CR11538	1		0.998351	0.999175		1	testis			0.996058	testis	0.998029	testis							-0.0132685	0.595163
FBgn0017429	CG5989	0.54632	-0.452087	0.147874	0.0807026		0.445108	testis	0.35188	other	0.152349	other	0.316446	testis							0.995096	0.988228
FBgn0017430	Nelf-E	0.244377	0.272536	0.712705	0.409873		0.6496	testis	0.44084	other	0.620788	testis	0.57041	testis							0.456522	0.417769
FBgn0017448	CG2187	-0.310261	-0.274667	-0.229183	-0.27137		0.830556	other	0.9762	other	0.947773	other	0.918176								0.990598	0.971507
FBgn0017456	Ubc84D	0.992929	0.99856	0.999723	0.997071		0.989924	testis	0.990803	testis	0.993378	testis	0.991368	testis							0.0820681	0.95544
FBgn0017457	U2af38	0.175514	-0.0753398	0.620988	0.240388		0.6362	other	0.423258	other	0.363666	testis	0.474374	testis							0.996869	0.993332
FBgn0017482	T3dh	-0.493988	-0.514697	-0.439594	-0.48276		0.554321	other	0.531998	other	0.567168	other	0.551162								0.990102	0.990144
FBgn0017545	RpS3A	-0.56526	-0.677037	-0.588076	-0.610124		0.458084	other	0.355212	other	0.368763	other	0.39402								0.882978	0.857193
FBgn0017550	Rga	-0.666361	-0.698525	-0.616491	-0.660459		0.490477	other	0.220697	other	0.158462	other	0.289879								0.277586	0.529418
FBgn0017551	Rca1	-0.00419699	-0.0565258	0.412638	0.117305		0.81984	other	0.825037	other	0.73176	other	0.792212								0.185651	0.742329
FBgn0017556	Prosalpha4T2	0.938802	0.994723	0.999909	0.977811		0.985252	testis	0.977407	testis	0.997348	testis	0.986669	testis							0.471067	0.529578
FBgn0017558	Pdk	-0.753993	-0.608938	-0.674436	-0.679122		0.207766	other	0.420877	other	0.253521	other	0.294055								0.626185	0.563843
FBgn0017561	Ork1	-0.531536	-0.426331	-0.490498	-0.482788		0.695891	other	0.675257	other	0.579348	other	0.650165								0.346334	0.461622
FBgn0017566	ND-75	-0.0533651	-0.481751	-0.408288	-0.314468		0.366372	other	0.486956	other	0.42159	other	0.424973								0.240442	0.6211
FBgn0017567	ND-23	-0.232087	-0.522133	-0.335846	-0.363355		0.40511	other	0.38046	other	0.535647	other	0.440406								0.819715	0.534649
FBgn0017572	Mo25	-0.613445	-0.792745	-0.217015	-0.541068		0.113903	other	0.274625	other	0.146612	other	0.17838								0.990391	0.981754
FBgn0017577	Mcm5	-0.432457	-0.291607	-0.210844	-0.311636		0.932292	other	0.912779	other	0.928121	other	0.924397								0.0662302	0.369285
FBgn0017578	Max	-0.481069	-0.543515	-0.251356	-0.425313		0.185333	other	0.282085	other	0.150073	other	0.205831								0.429186	0.510729
FBgn0017579	RpL14	-0.493663	-0.731379	-0.581247	-0.602097		0.203034	other	0.307635	other	0.257301	other	0.25599								-0.0345753	0.348915
FBgn0017581	Lk6	-0.676276	-0.530805	-0.521455	-0.576179		0.348781	other	0.468181	other	0.294573	other	0.370512								0.223225	0.270293
FBgn0017590	klg	-0.50087	-0.324391	-0.321461	-0.382241		0.646979	other	0.869805	other	0.809226	other	0.775337								0.994401	0.991548
FBgn0019624	COX5A	-0.159339	-0.62377	-0.393139	-0.392083		0.498837	other	0.272198	other	0.451994	other	0.407676								0.0718643	0.411952
FBgn0019637	Atu	-0.411055	-0.555464	-0.490652	-0.485724		0.639526	other	0.375698	other	0.292696	other	0.435973								0.509923	0.6985
FBgn0019643	AANAT1	-0.547735	-0.342776	-0.322362	-0.404291		0.442601	other	0.807069	other	0.822209	other	0.690626								0.0976666	0.448115
FBgn0019644	ATPsynB	0.150717	-0.53106	-0.337577	-0.239307		0.483858	other	0.367559	other	0.405585	other	0.419001								0.0871496	0.374937
FBgn0019650	toy	-0.561472	-0.416782	-0.314321	-0.430859		0.628205	other	0.510267	other	0.821857	other	0.653443								0.996133	0.988755
FBgn0019660	lncRNA:roX2	-0.453773		-0.317172	-0.385472		0.873827	other			0.649336	other	0.761582								-0.0362836	0.804287
FBgn0019661	lncRNA:roX1	-0.498801		-0.352734	-0.425767		0.82408	other			0.664584	other	0.744332								0.713407	0.582698
FBgn0019662	qm	-0.625879	-0.37497	-0.241242	-0.41403		0.406735	other	0.53062	other	0.458017	other	0.465124								0.673638	0.485714
FBgn0019686	lok	-0.413009	-0.263894	-0.245893	-0.307598		0.922072	other	0.942675	other	0.902146	other	0.922298								0.504069	0.330198
FBgn0019809	gcm2	-0.430254	-0.0737051	0.917053	0.137698			other	0.826404	other	0.944618	testis	0.885511	testis							0.943835	0.958596
FBgn0019828	dj	0.735674	0.980538	0.999962	0.905392		0.955242	testis	0.955937	testis	0.998383	testis	0.969854	testis							0.0535883	0.799826
FBgn0019830	colt	0.343394	-0.378433	-0.194337	-0.0764588		0.265378	testis	0.576095	other	0.354785	other	0.398753	testis							0.960354	0.979904
FBgn0284252	Letm1	-0.35832	0.0356	0.411239	0.0295064		0.0694215	other	0.321306	other	0.299292	testis	0.230007	testis							0.975464	0.949692
FBgn0019890	Smg5	-0.439064	-0.217199	0.218848	-0.145805		0.209276	other	0.371154	other	0.23576	other	0.272064								0.994893	0.988842
FBgn0019925	Surf4	-0.675682	-0.467777	-0.332927	-0.492129		0.492514	other	0.586287	other	0.667883	other	0.582228								0.971958	0.985057
FBgn0019928	Ser8	-0.321472	-0.262433	-0.252564	-0.278823		0.905289	other	0.99292	other	0.966515	other	0.954908								0.992325	0.985463
FBgn0019929	Ser7	-0.540595	-0.363519	-0.326489	-0.410201		0.549025	other	0.737648	other	0.735052	other	0.673908								0.991336	0.991847
FBgn0019932	SamDC	-0.162537	-0.378898	-0.189341	-0.243592		0.585005	other	0.545048	other	0.777298	other	0.635784								0.238077	0.723486
FBgn0019936	RpS20	-0.590818	-0.750939	-0.488887	-0.610215		0.232177	other	0.304435	other	0.348575	other	0.295062								0.9921	0.984847
FBgn0019938	RpI1	-0.448773	-0.456229	-0.310701	-0.405234		0.723986	other	0.577837	other	0.555756	other	0.619193								0.359992	0.466378
FBgn0019940	Rh6	-0.49581	-0.290278	-0.256843	-0.347644		0.689803	other	0.932546	other	0.962897	other	0.861749								0.371878	0.428093
FBgn0284421	Psn	-0.0964884	-0.341055	0.454047	0.0055013		0.403199	testis	0.464459	other	0.278822	testis	0.38216	testis							0.991382	0.990977
FBgn0283509	Phm	-0.433342		-0.366121	-0.399732		0.329417	other	0.313829	other	0.46062	other	0.367955								0.836701	0.806832
FBgn0019949	Cdk9	0.0313597	-0.261584	0.529918	0.0998981		0.370868	testis	0.273549	other	0.274101	testis	0.306173	testis							-0.0117558	0.408901
FBgn0019952	Orct	-0.463939	-0.351826	-0.397971	-0.404579		0.437673	other	0.847858	other	0.675788	other	0.653773								0.971026	0.963012
FBgn0019957	ND-42	0.281219	-0.503483	-0.193395	-0.138553		0.384624	other	0.264399	other	0.348699	other	0.332574								0.686715	0.547779
FBgn0019960	Mitofilin	0.803473	-0.0223525	0.516287	0.432469		0.566208	testis	0.166015	other	0.377669	testis	0.369964	testis							0.28595	0.363915
FBgn0019968	Khc-73	-0.176653	-0.332261	-0.0590993	-0.189338		0.26549	other	0.85572	other	0.35116	other	0.49079								0.492055	0.668125
FBgn0019972	Drice	-0.519472	-0.514408	-0.458134	-0.497338		0.695183	other	0.479459	other	0.377686	other	0.517443								0.971251	0.979484
FBgn0019982	Gs1l	-0.361339	-0.544715	-0.624599	-0.510218		0.279076	other	0.407549	other	0.253684	other	0.313436								0.162857	0.588706
FBgn0019985	mGluR	-0.53788	-0.325453	-0.307033	-0.390122		0.528345	other	0.825881	other	0.840451	other	0.731559								0.0406352	0.803166
FBgn0019990	Gcn2	-0.430019	-0.459714	-0.337421	-0.409051		0.63341	other	0.450213	other	0.187824	other	0.423816								0.912639	0.957763
FBgn0020018	Ppox	0.938081	0.823778	0.971074	0.910978		0.896213	testis	0.561373	testis	0.789486	testis	0.749024	testis							-0.0198718	0.653408
FBgn0020224	Cbl	-0.265607	-0.560294	-0.0654786	-0.297126		0.716362	other	0.554828	other	0.386601	other	0.552597								0.224575	0.299391
FBgn0020235	ATPsyngamma	-0.438013	-0.743117	-0.514262	-0.565131		0.544108	other	0.276485	other	0.419756	other	0.41345								0.920889	0.978836
FBgn0020236	ATPCL	-0.588909	-0.475309	-0.393836	-0.486018		0.463811	other	0.587155	other	0.565182	other	0.538716								-0.0806733	0.430207
FBgn0020238	14-3-3epsilon	-0.535575	-0.520554	0.250065	-0.268688		0.521078	other	0.23817	other	0.0880937	testis	0.282447	testis							0.415003	0.403391
FBgn0020248	stet	-0.314071	-0.276772	-0.252896	-0.281246		0.924444	other	0.964602	other	0.953006	other	0.947351								0.38333	0.587314
FBgn0020249	stck	-0.339889	-0.610424	-0.335624	-0.428646		0.160843	other	0.453644	other	0.52707	other	0.380519								0.085697	0.72458
FBgn0020251	sfl	-0.732347	-0.440021	-0.419042	-0.53047		0.311728	other	0.536844	other	0.569516	other	0.472696								0.336151	0.690616
FBgn0020255	Ran	-0.191127	-0.516278	0.620428	-0.0289922		0.692446	other	0.304646	other	0.50888	testis	0.501991	testis							0.964045	0.986384
FBgn0020257	Ppa	-0.589391	-0.53834	-0.436575	-0.521435		0.292643	other	0.5322	other	0.581986	other	0.468943								-0.166457	0.803946
FBgn0020258	ppk	-0.395253	-0.366569	0.172156	-0.196555			other	0.429806	other	0.743072	other	0.586439								0.881001	0.983138
FBgn0020261	pcm	0.156822	0.0529106	0.664079	0.291271		0.605624	other	0.437645	other	0.478689	testis	0.507319	testis							0.998712	0.992831
FBgn0020269	mspo	-0.522386	-0.375037	-0.265183	-0.387535		0.538056	other	0.787414	other	0.753171	other	0.69288								0.485376	0.542645
FBgn0020270	mre11	-0.422883	-0.700118	-0.601467	-0.574823		0.782778	other	0.255068	other	0.214816	other	0.417554								0.981554	0.990425
FBgn0020272	mst	-0.404107	-0.374375	-0.222117	-0.333533		0.822485	other	0.733333	other	0.669523	other	0.741781								0.624279	0.640768
FBgn0020277	lush	-0.41643	-0.272056	-0.267308	-0.318598		0.944444	other	0.970033	other	0.93827	other	0.950916								0.375446	0.610526
FBgn0020278	loco	-0.393772	-0.515334	-0.211681	-0.373596		0.370748	other	0.480341	other	0.291567	other	0.380885								0.624299	0.834036
FBgn0020279	lig	-0.493111	-0.583546	0.430559	-0.215366		0.584248	other	0.452028	other	0.215782	testis	0.417353	testis							0.320392	0.566563
FBgn0020280	laf	0.792416	0.977838	0.999876	0.923376		0.975212	testis	0.917735	testis	0.997377	testis	0.963441	testis							0.953259	0.988388
FBgn0020294	ko	-0.556335	-0.441509	-0.391286	-0.463043		0.380658	other	0.641409	other	0.646176	other	0.556081								0.948203	0.852905
FBgn0020299	stumps	-0.604604	-0.348631	-0.268629	-0.407288		0.445417	other	0.771274	other	0.644668	other	0.620453								0.300319	0.738783
FBgn0020300	geko	0.859697	0.222724	0.650729	0.577717		0.900946	testis	0.774861	other	0.81711	testis	0.830972	testis							0.939118	0.9543
FBgn0020304	drongo	-0.562475	-0.4691	0.03556	-0.332005		0.26472	other	0.511252	other	0.449281	other	0.408418								0.0983532	0.738866
FBgn0020305	dbe	0.033246	-0.352363	-0.150154	-0.156424		0.583515	other	0.516239	other	0.371985	other	0.49058								0.745277	0.430273
FBgn0020306	dom	-0.491917	-0.586324	-0.204248	-0.427496		0.775104	other	0.338134	other	0.524858	other	0.546032								0.993059	0.992449
FBgn0020307	dve	-0.61209	-0.568184	-0.305606	-0.495294		0.581404	other	0.54018	other	0.848471	other	0.656685								0.965365	0.985145
FBgn0020309	crol	-0.647417	-0.417176	-0.698117	-0.58757		0.297399	other	0.684104	other	0.180339	other	0.387281								0.955428	0.985207
FBgn0020312	Tmtc3	-0.512897	-0.511372	-0.38572	-0.469996		0.61542	other	0.515255	other	0.472171	other	0.534282								0.599418	0.843417
FBgn0020369	Rpt6	-0.207245	-0.534115	-0.00732893	-0.249563		0.444451	other	0.451662	other	0.189317	other	0.36181								0.194565	0.35507
FBgn0020370	TppII	-0.362355	-0.466192	-0.252888	-0.360478		0.649396	other	0.477413	other	0.322591	other	0.483133								0.379184	0.893519
FBgn0020371	Tim17b2	0.817417	-0.00470127	0.999945	0.60422		0.979741	testis	0.526424	other	0.998014	testis	0.834726	testis							0.441215	0.830767
FBgn0020372	TM4SF	-0.51287	-0.310352	-0.313736	-0.378986		0.712257	other	0.883	other	0.811657	other	0.802305								0.412832	0.542521
FBgn0020376	Sr-CIII		-0.365525	0.0352341	-0.165146			other	0.776077	other	0.865712	other	0.820894								0.964975	0.986898
FBgn0020377	Sr-CII	0.402339	0.966937	0.999719	0.789665		0.944444	testis	0.897709	testis	0.993284	testis	0.945146	testis							0.9971	0.989348
FBgn0020378	Sp1	-0.499854	-0.428426	-0.292216	-0.406832		0.648148	other	0.663558	other	0.773698	other	0.695135								0.0962027	0.475832
FBgn0020379	Rfx	-0.221253	0.0757911	0.117703	-0.00925288		0.432778	other	0.725998	other	0.494602	other	0.551126								0.48428	0.784171
FBgn0020381	Dredd	-0.468877	-0.644729	-0.483853	-0.532486		0.200397	other	0.266628	other	0.290865	other	0.25263								0.143959	0.550743
FBgn0020385	pug	-0.516017	-0.350463	-0.336693	-0.401058		0.532279	other	0.789385	other	0.645014	other	0.655559								0.813577	0.727789
FBgn0020386	Pdk1	0.478515	-0.71213	0.424567	0.0636508		0.456239	testis	0.315018	other	0.332079	other	0.367779	testis							0.976386	0.983359
FBgn0020388	Gcn5	-0.464482	-0.673388	-0.681724	-0.606531		0.478993	other	0.287701	other	0.135543	other	0.300746								0.966304	0.984719
FBgn0020389	Papss	-0.731194	-0.395572	-0.518644	-0.54847		0.283069	other	0.751429	other	0.427988	other	0.487495								0.144781	0.440743
FBgn0020391	Nrk	-0.474646	-0.254669	-0.367596	-0.365637		0.450617	other	0.908663	other	0.680682	other	0.679987								0.13281	0.365435
FBgn0020392	Nmt	-0.327906	-0.312751	0.174818	-0.15528		0.79968	other	0.530067	other	0.498835	other	0.609527								-0.283497	0.307264
FBgn0020399	Mst89B	0.773582	0.992324	0.999918	0.921941		0.967922	testis	0.984444	testis	0.996204	testis	0.982856	testis							0.722309	0.596457
FBgn0020407	asun	-0.33195	-0.486059	-0.195661	-0.33789		0.726474	other	0.344233	other	0.278575	other	0.449761								0.991982	0.964769
FBgn0020412	JIL-1	0.104191	-0.482764	0.877149	0.166192		0.55847	other	0.580155	other	0.589385	testis	0.576003	testis							0.99028	0.984422
FBgn0020414	Idgf3	0.577109	-0.297678	-0.242189	0.0124141		0.538827	testis	0.840329	other	0.856634	other	0.745263	testis							0.070121	0.910311
FBgn0020415	Idgf2	-0.568811	-0.432384	-0.40201	-0.467735		0.545889	other	0.610871	other	0.494867	other	0.550542								0.950004	0.826962
FBgn0020416	Idgf1	-0.529066	-0.406185	-0.441602	-0.458951		0.627097	other	0.669586	other	0.521448	other	0.606044								0.994573	0.990402
FBgn0020429	GluRIIB	-0.395253	-0.422743	0.904183	0.0287293			other	0.622683	other	0.900778	testis	0.76173	testis							0.190228	0.779175
FBgn0020440	Fak	-0.687448	-0.501855	-0.494179	-0.561161		0.566389	other	0.429122	other	0.212638	other	0.402717								0.97152	0.978435
FBgn0020443	eRF3	-0.467588	-0.426254	0.130618	-0.254408		0.559692	other	0.526156	other	0.329383	other	0.471744								0.9928	0.988555
FBgn0020445	E23	-0.49374	-0.344014	-0.374306	-0.40402		0.870242	other	0.828717	other	0.576087	other	0.758349								0.342065	0.402576
FBgn0020493	Dad	-0.808768	-0.59495	-0.561357	-0.655025		0.148245	other	0.45492	other	0.335679	other	0.312948								0.0413797	0.564515
FBgn0020496	CtBP	-0.696139	-0.581707	-0.752831	-0.676892		0.456559	other	0.427183	other	0.181022	other	0.354921								-0.104995	0.305867
FBgn0020497	emb	-0.594764	-0.652141	-0.37665	-0.541185		0.660345	other	0.389555	other	0.284885	other	0.444928								0.950066	0.933703
FBgn0020503	CLIP-190	-0.251033	0.81755	-0.138122	0.142798		0.552696	other	0.506499	testis	0.521489	other	0.526895	testis							0.299456	0.468673
FBgn0020506	Amyrel	-0.431116	-0.291466	-0.237985	-0.320189		0.902778	other	0.88527	other	0.993611	other	0.92722								-0.116378	0.322634
FBgn0020508	Ag5r2	-0.430991	-0.284556	-0.255067	-0.323538		0.914235	other	0.959993	other	0.967342	other	0.94719								-0.112416	0.59521
FBgn0020509	Acp62F	-0.277061	-0.257192	-0.217801	-0.250685		0.98268	other	0.997098	other	0.997177	other	0.992319								0.439172	0.689624
FBgn0020510	Abi	-0.513301	-0.335685	0.602383	-0.082201		0.44862	other	0.185225	other	0.146003	testis	0.259949	testis							0.227124	0.65115
FBgn0020513	Paics	-0.543739	-0.379538	-0.362011	-0.428429		0.425636	other	0.776563	other	0.684677	other	0.628958								-0.0687367	0.779444
FBgn0020518	snoRNA:Me28S-G764	-0.40818		-0.256354	-0.332267		0.944444	other			0.96162	other	0.953032								0.974361	0.986238
FBgn0020521	pio	-0.571588	-0.30976	-0.398512	-0.42662		0.461787	other	0.728389	other	0.670368	other	0.620181								0.985722	0.988961
FBgn0020545	kraken	0.507554	-0.321773	-0.218004	-0.0107409		0.55936	testis	0.572199	other	0.812636	other	0.648065	testis							0.187433	0.393421
FBgn0020546	lncRNA:iab4			-0.208587	-0.208587			other			0.798466	other	0.798466								0.347161	0.378814
FBgn0020556	lncRNA:bxd			0.474939	0.474939			other			0.846346	testis	0.846346	testis							0.191382	0.531801
FBgn0020616	SA	-0.623922	-0.524469	-0.627596	-0.591995		0.686105	other	0.520324	other	0.296588	other	0.501006								0.102248	0.533415
FBgn0020617	Rx	-0.508803	-0.225067	-0.158182	-0.297351		0.708333	other	0.826665	other	0.90168	other	0.812226								0.372906	0.912271
FBgn0020618	Rack1	-0.748577	-0.732853	-0.579287	-0.686906		0.223721	other	0.331396	other	0.403697	other	0.319605								0.101879	0.352632
FBgn0020620	RN-tre	-0.521806	-0.4	0.179191	-0.247538		0.399597	other	0.726207	other	0.169005	testis	0.431603	testis							0.351862	0.495179
FBgn0020621	Pkn	-0.713911	-0.402437	-0.345365	-0.487238		0.332976	other	0.752746	other	0.731189	other	0.605637								0.533329	0.599587
FBgn0020622	Pi3K21B	-0.570043	-0.5696	-0.258191	-0.465945		0.687854	other	0.361709	other	0.42498	other	0.491514								0.192631	0.336497
FBgn0020626	Osbp	0.187526	-0.416312	-0.0227605	-0.0838491		0.319397	other	0.510367	other	0.40611	other	0.411958								0.485694	0.626355
FBgn0020633	Mcm7	-0.432775	-0.320166	-0.199191	-0.317377		0.920145	other	0.869697	other	0.926137	other	0.905326								0.976919	0.987784
FBgn0020637	Lcp65Ag2	-0.504858	-0.290541	-0.278755	-0.358051		0.77915	other	0.953753	other	0.884545	other	0.872482								0.066056	0.928933
FBgn0020638	Lcp65Ag1	-0.402831		-0.101482	-0.252157		1	other			0.949917	other	0.974958								0.464595	0.822084
FBgn0020639	Lcp65Af	-0.41643	-0.256761	0.22033	-0.150954			other	0.983734	other	0.853077	other	0.918405								0.869937	0.670735
FBgn0020640	Lcp65Ae		-0.265145	0.907701	0.321278			other	0.992864	other	0.952293	testis	0.972579	testis							0.940893	0.986379
FBgn0020641	Lcp65Ad	-0.38548	-0.209012	0.307183	-0.0957696		1	testis	0.680864	other	0.950964	other	0.877276	testis							0.962397	0.938692
FBgn0020642	Lcp65Ac	-0.391244	-0.292296	-0.215272	-0.299604		0.694444	other	0.958485	other	0.945639	other	0.866189								0.893955	0.735258
FBgn0020643	Lcp65Ab2		-0.301987	-0.190345	-0.246166			other	0.961213	other		other	0.961213								0.293017	0.493714
FBgn0020644	Lcp65Ab1			-0.190345	-0.190345			other				other									-0.026309	0.638925
FBgn0020645	Lcp65Aa	-0.395253	-0.253496	-0.250661	-0.299803			other	0.935524	other	0.975385	other	0.955454								0.940761	0.974319
FBgn0020646	Lcp65APsi			-0.190345	-0.190345			other				other									0.0904966	0.770553
FBgn0020647	KrT95D	-0.020971	0.264871	0.28094	0.174947		0.321906	testis	0.520928	other	0.39057	testis	0.411134	testis							0.988704	0.867718
FBgn0020653	Trxr-1	0.0862416	-0.33179	-0.197248	-0.147599		0.329798	other	0.617625	other	0.543645	other	0.497023								0.948583	0.986039
FBgn0020655	ArfGAP1	-0.380639	-0.510174	-0.30758	-0.399464		0.445299	other	0.543309	other	0.52801	other	0.505539								0.866036	0.899443
FBgn0020660	eIF4B	-0.576621	-0.429704	-0.492983	-0.499769		0.5	other	0.577892	other	0.189487	other	0.42246								-0.0121522	0.482242
FBgn0020762	Atet	-0.529773	-0.409461	-0.237762	-0.392332		0.378698	other	0.381757	other	0.499397	other	0.419951								-0.0393809	0.566989
FBgn0020764	Alas	-0.212952	-0.367837	-0.268551	-0.283113		0.633341	other	0.607667	other	0.712237	other	0.651081								0.434569	0.410919
FBgn0020765	Acp65Aa	-0.411303	-0.388528	-0.247988	-0.349273		0.9822	other	0.768853	other	0.981036	other	0.910696								0.362	0.569428
FBgn0020767	Spred	-0.500611	-0.327448	-0.294609	-0.374223		0.400511	other	0.665858	other	0.633315	other	0.566561								0.316343	0.620917
FBgn0020880	CG7179	-0.408661	-0.339592	-0.306546	-0.3516		1	other	0.80789	other	0.846163	other	0.884684								0.242693	0.361064
FBgn0020887	Su(z)12	-0.433046	-0.426963	0.0679942	-0.264005		0.674326	other	0.632869	other	0.386156	other	0.56445								-0.0705582	0.226642
FBgn0020906	Jon25Bi	-0.445803	-0.285171	-0.257074	-0.329349		0.910821	other	0.955244	other	0.96225	other	0.942772								0.209677	0.779811
FBgn0020907	Scp2	-0.569884	-0.344975	-0.321105	-0.411988		0.497216	other	0.812916	other	0.819032	other	0.709722								0.990356	0.985927
FBgn0020908	Scp1	-0.418596	-0.261734	-0.27632	-0.318884		0.945459	other	0.992353	other	0.923269	other	0.953694								0.989687	0.985599
FBgn0020909	Rtc1	-0.18247	-0.47901	-0.297234	-0.319571		0.636285	other	0.485155	other	0.500574	other	0.540671								0.929729	0.977057
FBgn0020910	RpL3	-0.815491	-0.51151	-0.553766	-0.626922		0.18458	other	0.609415	other	0.377124	other	0.390373								0.504588	0.903713
FBgn0020912	Ptx1	-0.459216	-0.315994	-0.278122	-0.351111		0.8139	other	0.88193	other	0.877175	other	0.857668								0.785086	0.789143
FBgn0020930	Dgkepsilon	0.637543	-0.229804	0.0913072	0.166348		0.566417	testis	0.495249	other	0.533502	other	0.531723	testis							0.103505	0.951705
FBgn0021738	Crg-1	-0.502154	-0.389726	-0.252648	-0.381509		0.683985	other	0.362652	other	0.946934	other	0.664523								0.974668	0.979868
FBgn0021742	C901	-0.431251	-0.436446	-0.31641	-0.394702		0.722222	other	0.478975	other	0.651116	other	0.617438								0.919623	0.983283
FBgn0021750	SerRS-m	-0.123284	-0.619357	-0.393127	-0.378589		0.542824	other	0.337167	other	0.161737	other	0.347243								-0.139235	0.28514
FBgn0021760	chb	0.731772		0.99465	0.863211		0.73837	testis			0.840975	testis	0.789672	testis							0.370453	0.406213
FBgn0021761	Nup154	-0.438114	-0.372441	-0.0683147	-0.292957		0.862847	other	0.634882	other	0.650586	other	0.716105								0.702353	0.557472
FBgn0021764	sdk	-0.560882		-0.12868	-0.344781		0.738751	other			0.481648	other	0.6102								0.963672	0.986348
FBgn0021765	scu	-0.561926	-0.585761	-0.482149	-0.543279		0.451982	other	0.455592	other	0.499889	other	0.469155								0.159196	0.410569
FBgn0021767	org-1	-0.482619	-0.301452	-0.266943	-0.350338		0.833333	other	0.57947	other	0.822415	other	0.745073								0.672806	0.960567
FBgn0021768	nudC	0.737127	0.622764	0.960568	0.773486		0.845952	testis	0.555145	testis	0.848496	testis	0.749864	testis							-0.110188	0.846393
FBgn0021776	mira	-0.428061	-0.29188	-0.313021	-0.344321		0.837006	other	0.944148	other	0.845192	other	0.875449								0.457387	0.57201
FBgn0021795	Tapdelta	-0.284044	-0.48476	-0.154719	-0.307841		0.476706	other	0.496781	other	0.584865	other	0.519451								0.00509317	0.338286
FBgn0021796	Tor	-0.567283	-0.728015	-0.507621	-0.600973		0.496732	other	0.231245	other	0.178815	other	0.302264								0.974308	0.984555
[truncated: 15,410 more rows]
