# Supplementary material for: Machine learning analysis of Drosophila testis transcriptomic data reveals potential regulatory sequences
Source: BioData Min. 2026 Mar 31;19:37. doi: 10.1186/s13040-026-00552-2 (PMC13162424; doi:10.1186/s13040-026-00552-2)
Supplement: Supplementary file 9 — Supplementary Material 9: Additional Table S2 Features used for machine learning algorithms and source publications. [file 13040_2026_552_MOESM9_ESM.xlsx]

## Sheet: Dimensions_features
	Additional information	Source			Publication
av_partseq (I)	mean expression of the full data	(I)		I	Vedelek V, Bodai L, Grézal G, Kovács B, Boros IM, Laurinyecz B, et al. Analysis of Drosophila melanogaster testis transcriptome. BMC Genomics. 2018 Dec;19(1):697.
av_singleccellseq (II)	mean expression of the full data	(II)		II	Witt E, Benjamin S, Svetec N, Zhao L. Testis single-cell RNA-seq reveals the dynamics of de novo gene transcription and germline mutational bias in drosophila. eLife. 2019;8:1–22
av_larval_singlecellseq (IV)	mean expression of the full data	(IV)		III	Shi Z, Lim C, Tran V, Cui K, Zhao K, Chen X. Single-cyst transcriptome analysis of Drosophila male germline stem cell lineage. Development (Cambridge). 2020;147(8).
av_singlescystseq (III)	mean expression of the full data	(III)		IV	Mahadevaraju S, Fear JM, Akeju M, Galletta BJ, Pinheiro MMLS, Avelino CC, et al. Dynamic sex chromosome expression in Drosophila male germ cells. Nat Commun. 2021 Dec;12(1):892.
av_FcellAtlas (V)	mean expression of the full data	(V)		V	Li H, Janssens J, De Waegeneer M, Kolluru SS, Davie K, Gardeux V, et al. Fly Cell Atlas: A single-nucleus transcriptomic atlas of the adult fruit fly. Science. 2022 Mar 4;375(6584):eabk2432.
GSC (II)	germinal stem cells	(II)
Late_spermatogonia (II)		(II)
Early_spermatocytes (II)		(II)
Late_spermatocytes (II)		(II)
Early_spermatids (II)		(II)
Late_spermatids (II)		(II)
Epithelial_cells (II)		(II)
Hub_cells (II)		(II)
Cyst (II)		(II)
tip_spec (I)	segmented testis tip	(I)
mei_spec (I)	segmented middle part of the testis	(I)
post_pec (I)	segmented basal part of the testis	(I)
niche (III)	hub cells and stem cells	(III)
GB (III)	gonial blast stage	(III)
S4 (III)	4 cell cysts - spermatogonia	(III)
S8 (III)	8 cell cysts - spermatogonia	(III)
S16 (III)	16 cell cysts - spermatogonia	(III)
EC (III)	early spermatocyte stage	(III)
LC1 (III)	late spermatocyte I	(III)
LC2 (III)	late spermatocyte II	(III)
av_spgonia (IV)	expression of spermatogonia	(IV)
av_early_spcites (IV)	expression of early spermatocytes	(IV)
av_middle_spcytes (IV)	expression of middle spermatocytes	(IV)
av_late_spcites (IV)	expression of late spermatocytes	(IV)
av_cyst1 (IV)	expression of cys cells 1	(IV)
av_cyst2 (IV)	expression of cys cells 2	(IV)
av_cyst3 (IV)	expression of cys cells 3	(IV)
av_cyst4 (IV)	expression of cys cells 4	(IV)
av_terminal_ep_pre (IV)	expression of terminal epithelial cell precursor	(IV)
av_pigment_pre (IV)	expression of pigment cell precursor	(IV)
male gonad associated epithelium (V)		(V)
mid-late elongation-stage spermatid (V)		(V)
spermatid (V)		(V)
muscle cell (V)		(V)
early-mid elongation-stage spermatid (V)		(V)
cyst cell intermediate (V)		(V)
pigment cell (V)		(V)
spermatocyte (V)		(V)
adult tracheocyte (V)		(V)
spermatocyte 7a (V)		(V)
head cyst cell (V)		(V)
spermatocyte 3 (V)		(V)
spermatogonium (V)		(V)
secretory cell of the male reproductive tract (V)		(V)
early cyst cell 1 (V)		(V)
late primary spermatocyte (V)		(V)
spermatocyte 5 (V)		(V)
early elongation stage spermatid (V)		(V)
spermatocyte 4 (V)		(V)
late cyst cell branch a (V)		(V)
early cyst cell 2 (V)		(V)
spermatogonium-spermatocyte transition (V)		(V)
spermatocyte 6 (V)		(V)
spermatocyte cyst cell branch a (V)		(V)
spermatocyte cyst cell branch b (V)		(V)
hemocyte (V)		(V)
spermatocyte 0 (V)		(V)
adult fat body (V)		(V)
spermatocyte 2 (V)		(V)
mid-late proliferating spermatogonia (V)		(V)
cyst cell branch b (V)		(V)
cyst cell branch a (V)		(V)
late cyst cell branch b (V)		(V)
spermatocyte 1 (V)		(V)
maturing primary spermatocyte (V)		(V)
cyst stem cell (V)		(V)
unannotated (V)		(V)
germinal proliferation center hub (V)		(V)
adult neuron (V)		(V)
