# Supplementary material for: Machine learning analysis of Drosophila testis transcriptomic data reveals potential regulatory sequences
Source: BioData Min. 2026 Mar 31;19:37. doi: 10.1186/s13040-026-00552-2 (PMC13162424; doi:10.1186/s13040-026-00552-2)
Supplement: Supplementary file 10 — Supplementary Material 10: Additional Table S3 GO enrichment analysis of DBSCAN clusters with epsilon = 11, minimum samples = 60 (e11, ms60). [file 13040_2026_552_MOESM10_ESM.xlsx]

## Sheet: -1
DBSCAN	e11 ms60
Analysis Type:	PANTHER Overrepresentation Test (Released 20210224)								Analysis Type:	PANTHER Overrepresentation Test (Released 20210224)								Analysis Type:	PANTHER Overrepresentation Test (Released 20210224)
Annotation Version and Release Date:	GO Ontology database DOI: 10.5281/zenodo.5725227 Released 2021-11-16								Annotation Version and Release Date:	GO Ontology database DOI: 10.5281/zenodo.5725227 Released 2021-11-16								Annotation Version and Release Date:	GO Ontology database DOI: 10.5281/zenodo.5725227 Released 2021-11-16
Analyzed List:	upload_1 (Drosophila melanogaster)								Analyzed List:	upload_1 (Drosophila melanogaster)								Analyzed List:	upload_1 (Drosophila melanogaster)
Reference List:	Drosophila melanogaster (all genes in database)								Reference List:	Drosophila melanogaster (all genes in database)								Reference List:	Drosophila melanogaster (all genes in database)
Test Type:	FISHER								Test Type:	FISHER								Test Type:	FISHER
Correction:	FDR								Correction:	FDR								Correction:	FDR
GO biological process complete	Drosophila melanogaster - REFLIST (13811)	upload_1 (2099)	upload_1 (expected)	upload_1 (over/under)	upload_1 (fold Enrichment)	upload_1 (raw P-value)	upload_1 (FDR)		GO molecular function complete	Drosophila melanogaster - REFLIST (13811)	upload_1 (2099)	upload_1 (expected)	upload_1 (over/under)	upload_1 (fold Enrichment)	upload_1 (raw P-value)	upload_1 (FDR)		GO cellular component complete	Drosophila melanogaster - REFLIST (13811)	upload_1 (2099)	upload_1 (expected)	upload_1 (over/under)	upload_1 (fold Enrichment)	upload_1 (raw P-value)	upload_1 (FDR)
striated muscle cell differentiation (GO:0051146)	81	31	12.31	+	2.52	5.53E-05	2.16E-02		structural constituent of ribosome (GO:0003735)	173	4	26.29	-	.15	5.13E-07	1.48E-03		Z disc (GO:0030018)	48	20	7.30	+	2.74	4.09E-04	4.55E-02
muscle cell differentiation (GO:0042692)	103	39	15.65	+	2.49	4.92E-06	3.84E-03											I band (GO:0031674)	49	20	7.45	+	2.69	4.81E-04	4.94E-02
muscle structure development (GO:0061061)	199	56	30.24	+	1.85	1.12E-04	3.79E-02											sarcomere (GO:0030017)	67	27	10.18	+	2.65	7.90E-05	1.17E-02
cellular lipid metabolic process (GO:0044255)	391	102	59.42	+	1.72	2.65E-06	2.95E-03											myofibril (GO:0030016)	71	28	10.79	+	2.59	6.68E-05	1.49E-02
imaginal disc development (GO:0007444)	538	123	81.77	+	1.50	6.15E-05	2.28E-02											contractile fiber (GO:0043292)	76	29	11.55	+	2.51	7.02E-05	1.34E-02
lipid metabolic process (GO:0006629)	512	116	77.81	+	1.49	1.42E-04	4.27E-02											cytoplasm (GO:0005737)	4476	782	680.26	+	1.15	1.30E-05	3.47E-03
phosphorus metabolic process (GO:0006793)	796	174	120.98	+	1.44	1.55E-05	8.07E-03											cellular anatomical entity (GO:0110165)	9184	1520	1395.79	+	1.09	5.86E-08	7.83E-05
phosphate-containing compound metabolic process (GO:0006796)	789	172	119.91	+	1.43	1.81E-05	7.85E-03											ribonucleoprotein complex (GO:1990904)	566	45	86.02	-	.52	4.34E-06	1.45E-03
tube development (GO:0035295)	689	149	104.71	+	1.42	1.01E-04	3.57E-02											ribosome (GO:0005840)	185	6	28.12	-	.21	2.64E-06	1.17E-03
animal organ development (GO:0048513)	1148	229	174.47	+	1.31	1.24E-04	4.04E-02											ribosomal subunit (GO:0044391)	174	5	26.44	-	.19	2.10E-06	1.40E-03
anatomical structure morphogenesis (GO:0009653)	1456	290	221.28	+	1.31	1.34E-05	7.48E-03											large ribosomal subunit (GO:0015934)	105	2	15.96	-	.13	7.36E-05	1.23E-02
anatomical structure development (GO:0048856)	2634	503	400.32	+	1.26	2.90E-07	1.13E-03											organellar ribosome (GO:0000313)	80	1	12.16	-	.08	2.17E-04	2.90E-02
system development (GO:0048731)	1643	313	249.70	+	1.25	1.33E-04	4.14E-02											mitochondrial ribosome (GO:0005761)	80	1	12.16	-	.08	2.17E-04	2.64E-02
developmental process (GO:0032502)	2764	526	420.07	+	1.25	1.86E-07	1.46E-03
multicellular organism development (GO:0007275)	2280	432	346.52	+	1.25	6.13E-06	4.35E-03
regulation of cellular process (GO:0050794)	3660	660	556.25	+	1.19	3.08E-06	3.00E-03
biological regulation (GO:0065007)	4399	787	668.56	+	1.18	3.83E-07	9.96E-04
regulation of biological process (GO:0050789)	3962	706	602.15	+	1.17	4.60E-06	3.99E-03
cellular process (GO:0009987)	7321	1235	1112.65	+	1.11	6.22E-07	9.70E-04
peptide biosynthetic process (GO:0043043)	308	19	46.81	-	.41	1.55E-05	7.58E-03
translation (GO:0006412)	303	18	46.05	-	.39	1.22E-05	7.34E-03
ribonucleoprotein complex biogenesis (GO:0022613)	288	17	43.77	-	.39	1.66E-05	7.64E-03
rRNA processing (GO:0006364)	151	5	22.95	-	.22	3.83E-05	1.57E-02
ribosome biogenesis (GO:0042254)	212	7	32.22	-	.22	5.46E-07	1.07E-03
mitochondrial gene expression (GO:0140053)	122	2	18.54	-	.11	7.01E-06	4.56E-03
mitochondrial translation (GO:0032543)	98	0	14.89	-	< 0.01	1.44E-06	1.87E-03

## Sheet: 0
Analysis Type:	PANTHER Overrepresentation Test (Released 20210224)								Analysis Type:	PANTHER Overrepresentation Test (Released 20210224)								Analysis Type:	PANTHER Overrepresentation Test (Released 20210224)
Annotation Version and Release Date:	GO Ontology database DOI: 10.5281/zenodo.5725227 Released 2021-11-16								Annotation Version and Release Date:	GO Ontology database DOI: 10.5281/zenodo.5725227 Released 2021-11-16								Annotation Version and Release Date:	GO Ontology database DOI: 10.5281/zenodo.5725227 Released 2021-11-16
Analyzed List:	upload_1 (Drosophila melanogaster)								Analyzed List:	upload_1 (Drosophila melanogaster)								Analyzed List:	upload_1 (Drosophila melanogaster)
Reference List:	Drosophila melanogaster (all genes in database)								Reference List:	Drosophila melanogaster (all genes in database)								Reference List:	Drosophila melanogaster (all genes in database)
Test Type:	FISHER								Test Type:	FISHER								Test Type:	FISHER
Correction:	FDR								Correction:	FDR								Correction:	FDR
GO biological process complete	Drosophila melanogaster - REFLIST (13811)	upload_1 (251)	upload_1 (expected)	upload_1 (over/under)	upload_1 (fold Enrichment)	upload_1 (raw P-value)	upload_1 (FDR)		GO molecular function complete	Drosophila melanogaster - REFLIST (13811)	upload_1 (251)	upload_1 (expected)	upload_1 (over/under)	upload_1 (fold Enrichment)	upload_1 (raw P-value)	upload_1 (FDR)		GO cellular component complete	Drosophila melanogaster - REFLIST (13811)	upload_1 (251)	upload_1 (expected)	upload_1 (over/under)	upload_1 (fold Enrichment)	upload_1 (raw P-value)	upload_1 (FDR)
adenylate cyclase-activating adrenergic receptor signaling pathway (GO:0071880)	11	6	.20	+	30.01	3.20E-07	4.99E-05		delayed rectifier potassium channel activity (GO:0005251)	5	3	.09	+	33.01	2.94E-04	2.36E-02		neuronal cell body membrane (GO:0032809)	4	3	.07	+	41.27	1.87E-04	4.29E-03
adrenergic receptor signaling pathway (GO:0071875)	11	6	.20	+	30.01	3.20E-07	4.89E-05		voltage-gated potassium channel activity (GO:0005249)	15	8	.27	+	29.35	3.59E-09	5.44E-07		voltage-gated potassium channel complex (GO:0008076)	10	6	.18	+	33.01	2.10E-07	9.67E-06
synaptic transmission, cholinergic (GO:0007271)	11	6	.20	+	30.01	3.20E-07	4.80E-05		octopamine receptor activity (GO:0004989)	6	3	.11	+	27.51	4.36E-04	3.14E-02		cell body membrane (GO:0044298)	5	3	.09	+	33.01	2.94E-04	6.45E-03
cytoskeletal matrix organization at active zone (GO:0048789)	7	3	.13	+	23.58	6.15E-04	2.87E-02		ligand-gated anion channel activity (GO:0099095)	6	3	.11	+	27.51	4.36E-04	3.06E-02		potassium channel complex (GO:0034705)	12	6	.22	+	27.51	4.73E-07	1.70E-05
negative regulation of neuromuscular synaptic transmission (GO:1900074)	11	4	.20	+	20.01	1.16E-04	7.23E-03		GABA receptor activity (GO:0016917)	7	3	.13	+	23.58	6.15E-04	3.93E-02		cation channel complex (GO:0034703)	53	11	.96	+	11.42	1.52E-08	8.82E-07
regulation of catecholamine secretion (GO:0050433)	9	3	.16	+	18.34	1.10E-03	4.81E-02		calcium activated cation channel activity (GO:0005227)	7	3	.13	+	23.58	6.15E-04	3.85E-02		presynaptic active zone (GO:0048786)	30	6	.55	+	11.00	3.79E-05	1.03E-03
G protein-coupled receptor signaling pathway, coupled to cyclic nucleotide second messenger (GO:0007187)	9	3	.16	+	18.34	1.10E-03	4.78E-02		acetylcholine receptor activity (GO:0015464)	7	3	.13	+	23.58	6.15E-04	3.77E-02		ion channel complex (GO:0034702)	71	14	1.29	+	10.85	2.86E-10	2.24E-08
regulation of synaptic transmission, glutamatergic (GO:0051966)	9	3	.16	+	18.34	1.10E-03	4.76E-02		G protein-coupled amine receptor activity (GO:0008227)	21	9	.38	+	23.58	1.64E-09	2.79E-07		presynaptic membrane (GO:0042734)	26	4	.47	+	8.47	1.89E-03	3.54E-02
regulation of amine transport (GO:0051952)	12	4	.22	+	18.34	1.52E-04	9.21E-03		potassium channel activity (GO:0005267)	36	14	.65	+	21.40	1.23E-13	5.90E-11		synaptic membrane (GO:0097060)	72	11	1.31	+	8.41	2.45E-07	1.02E-05
regulation of dopamine secretion (GO:0014059)	9	3	.16	+	18.34	1.10E-03	4.73E-02		voltage-gated cation channel activity (GO:0022843)	30	10	.55	+	18.34	1.45E-09	2.62E-07		terminal bouton (GO:0043195)	68	10	1.24	+	8.09	1.19E-06	3.97E-05
negative regulation of feeding behavior (GO:2000252)	9	3	.16	+	18.34	1.10E-03	4.70E-02		excitatory extracellular ligand-gated ion channel activity (GO:0005231)	13	4	.24	+	16.93	1.96E-04	1.66E-02		plasma membrane signaling receptor complex (GO:0098802)	41	6	.75	+	8.05	1.77E-04	4.15E-03
negative regulation of synaptic transmission (GO:0050805)	22	7	.40	+	17.51	5.93E-07	8.26E-05		potassium ion transmembrane transporter activity (GO:0015079)	54	16	.98	+	16.30	6.92E-14	3.98E-11		receptor complex (GO:0043235)	76	11	1.38	+	7.96	3.99E-07	1.61E-05
protein homooligomerization (GO:0051260)	16	5	.29	+	17.19	2.80E-05	2.12E-03		postsynaptic neurotransmitter receptor activity (GO:0098960)	27	8	.49	+	16.30	1.43E-07	1.65E-05		type I terminal bouton (GO:0061174)	28	4	.51	+	7.86	2.41E-03	4.40E-02
regulation of neuromuscular synaptic transmission (GO:1900073)	29	8	.53	+	15.18	2.27E-07	3.78E-05		voltage-gated channel activity (GO:0022832)	38	10	.69	+	14.48	9.90E-09	1.36E-06		axon terminus (GO:0043679)	77	11	1.40	+	7.86	4.48E-07	1.71E-05
potassium ion transport (GO:0006813)	48	13	.87	+	14.90	4.20E-11	1.64E-08		voltage-gated ion channel activity (GO:0005244)	38	10	.69	+	14.48	9.90E-09	1.30E-06		neuron projection terminus (GO:0044306)	78	11	1.42	+	7.76	5.04E-07	1.77E-05
inter-male aggressive behavior (GO:0002121)	15	4	.27	+	14.67	3.11E-04	1.66E-02		neurotransmitter receptor activity (GO:0030594)	59	14	1.07	+	13.06	3.36E-11	6.92E-09		postsynaptic membrane (GO:0045211)	50	7	.91	+	7.70	6.56E-05	1.62E-03
negative regulation of behavior (GO:0048521)	15	4	.27	+	14.67	3.11E-04	1.65E-02		transmitter-gated ion channel activity involved in regulation of postsynaptic membrane potential (GO:1904315)	18	4	.33	+	12.23	5.63E-04	3.77E-02		intrinsic component of plasma membrane (GO:0031226)	528	64	9.60	+	6.67	1.09E-32	1.46E-29
protein complex oligomerization (GO:0051259)	19	5	.35	+	14.48	5.61E-05	3.87E-03		transmitter-gated channel activity (GO:0022835)	36	8	.65	+	12.23	9.37E-07	9.64E-05		integral component of plasma membrane (GO:0005887)	511	61	9.29	+	6.57	9.30E-31	6.21E-28
potassium ion transmembrane transport (GO:0071805)	44	11	.80	+	13.76	2.82E-09	7.09E-07		transmitter-gated ion channel activity (GO:0022824)	36	8	.65	+	12.23	9.37E-07	9.31E-05		neuron projection membrane (GO:0032589)	93	11	1.69	+	6.51	2.43E-06	7.73E-05
heterophilic cell-cell adhesion via plasma membrane cell adhesion molecules (GO:0007157)	29	7	.53	+	13.28	2.85E-06	2.92E-04		neurotransmitter receptor activity involved in regulation of postsynaptic membrane potential (GO:0099529)	18	4	.33	+	12.23	5.63E-04	3.68E-02		distal axon (GO:0150034)	105	12	1.91	+	6.29	1.17E-06	4.02E-05
presynaptic active zone organization (GO:1990709)	17	4	.31	+	12.95	4.67E-04	2.22E-02		extracellular ligand-gated ion channel activity (GO:0005230)	45	9	.82	+	11.00	4.21E-07	4.49E-05		leading edge membrane (GO:0031256)	97	11	1.76	+	6.24	3.53E-06	1.05E-04
regulation of membrane potential (GO:0042391)	82	18	1.49	+	12.08	1.53E-13	1.33E-10		cation channel activity (GO:0005261)	167	27	3.04	+	8.90	9.02E-17	2.60E-13		cell projection membrane (GO:0031253)	109	12	1.98	+	6.06	1.68E-06	5.48E-05
positive regulation of cytosolic calcium ion concentration (GO:0007204)	20	4	.36	+	11.00	7.95E-04	3.63E-02		hormone activity (GO:0005179)	49	6	.89	+	6.74	4.25E-04	3.14E-02		neuromuscular junction (GO:0031594)	85	9	1.54	+	5.83	4.52E-05	1.16E-03
adenylate cyclase-inhibiting G protein-coupled receptor signaling pathway (GO:0007193)	20	4	.36	+	11.00	7.95E-04	3.61E-02		G protein-coupled receptor activity (GO:0004930)	115	14	2.09	+	6.70	7.30E-08	8.76E-06		transmembrane transporter complex (GO:1902495)	146	15	2.65	+	5.65	1.90E-07	9.41E-06
aggressive behavior (GO:0002118)	20	4	.36	+	11.00	7.95E-04	3.59E-02		gated channel activity (GO:0022836)	190	23	3.45	+	6.66	4.47E-12	1.17E-09		secretory vesicle (GO:0099503)	100	10	1.82	+	5.50	2.69E-05	7.49E-04
adenylate cyclase-activating G protein-coupled receptor signaling pathway (GO:0007189)	41	8	.75	+	10.74	2.21E-06	2.43E-04		ion channel activity (GO:0005216)	253	30	4.60	+	6.52	3.29E-15	2.37E-12		plasma membrane protein complex (GO:0098797)	161	16	2.93	+	5.47	1.12E-07	5.77E-06
adenylate cyclase-modulating G protein-coupled receptor signaling pathway (GO:0007188)	60	11	1.09	+	10.09	4.69E-08	9.38E-06		passive transmembrane transporter activity (GO:0022803)	268	31	4.87	+	6.36	2.05E-15	2.96E-12		synapse (GO:0045202)	312	31	5.67	+	5.47	9.05E-14	1.21E-11
positive regulation of cation channel activity (GO:2001259)	22	4	.40	+	10.00	1.09E-03	4.79E-02		channel activity (GO:0015267)	268	31	4.87	+	6.36	2.05E-15	1.97E-12		exocytic vesicle (GO:0070382)	81	8	1.47	+	5.43	1.87E-04	4.24E-03
regulation of neurotransmitter secretion (GO:0046928)	28	5	.51	+	9.83	2.75E-04	1.52E-02		ligand-gated cation channel activity (GO:0099094)	71	8	1.29	+	6.20	8.06E-05	7.74E-03		presynapse (GO:0098793)	174	17	3.16	+	5.38	5.61E-08	3.12E-06
regulation of neurotransmitter transport (GO:0051588)	28	5	.51	+	9.83	2.75E-04	1.51E-02		metal ion transmembrane transporter activity (GO:0046873)	192	19	3.49	+	5.45	7.49E-09	1.08E-06		transporter complex (GO:1990351)	157	15	2.85	+	5.26	4.50E-07	1.67E-05
regulation of cytosolic calcium ion concentration (GO:0051480)	29	5	.53	+	9.49	3.17E-04	1.67E-02		inorganic cation transmembrane transporter activity (GO:0022890)	319	30	5.80	+	5.17	8.64E-13	2.77E-10		synaptic vesicle (GO:0008021)	75	7	1.36	+	5.14	6.46E-04	1.31E-02
sleep (GO:0030431)	56	9	1.02	+	8.84	2.13E-06	2.38E-04		cation transmembrane transporter activity (GO:0008324)	340	30	6.18	+	4.86	3.87E-12	1.12E-09		neuron projection (GO:0043005)	472	44	8.58	+	5.13	2.80E-18	4.67E-16
cell-cell adhesion via plasma-membrane adhesion molecules (GO:0098742)	75	11	1.36	+	8.07	3.54E-07	5.21E-05		signaling receptor activity (GO:0038023)	406	34	7.38	+	4.61	4.95E-13	2.04E-10		postsynapse (GO:0098794)	77	7	1.40	+	5.00	7.47E-04	1.49E-02
synapse organization (GO:0050808)	181	26	3.29	+	7.90	4.36E-15	4.86E-12		molecular transducer activity (GO:0060089)	406	34	7.38	+	4.61	4.95E-13	1.78E-10		axon (GO:0030424)	249	22	4.53	+	4.86	3.29E-09	2.31E-07
synaptic assembly at neuromuscular junction (GO:0051124)	35	5	.64	+	7.86	6.88E-04	3.18E-02		receptor ligand activity (GO:0048018)	108	9	1.96	+	4.59	2.46E-04	2.03E-02		cell leading edge (GO:0031252)	128	11	2.33	+	4.73	3.93E-05	1.03E-03
learning (GO:0007612)	63	9	1.14	+	7.86	5.09E-06	4.84E-04		transmembrane signaling receptor activity (GO:0004888)	339	27	6.16	+	4.38	4.20E-10	8.07E-08		transport vesicle (GO:0030133)	104	8	1.89	+	4.23	8.87E-04	1.72E-02
neuromuscular junction development (GO:0007528)	84	12	1.53	+	7.86	1.33E-07	2.26E-05		signaling receptor activator activity (GO:0030546)	113	9	2.05	+	4.38	3.37E-04	2.62E-02		neuronal cell body (GO:0043025)	159	12	2.89	+	4.15	5.76E-05	1.45E-03
modulation of chemical synaptic transmission (GO:0050804)	143	20	2.60	+	7.70	1.12E-11	5.81E-09		signaling receptor regulator activity (GO:0030545)	116	9	2.11	+	4.27	4.03E-04	3.06E-02		plasma membrane region (GO:0098590)	348	25	6.32	+	3.95	1.36E-08	8.24E-07
regulation of trans-synaptic signaling (GO:0099177)	143	20	2.60	+	7.70	1.12E-11	5.45E-09		ligand-gated channel activity (GO:0022834)	143	11	2.60	+	4.23	1.00E-04	9.29E-03		cell body (GO:0044297)	171	12	3.11	+	3.86	1.11E-04	2.64E-03
positive regulation of ion transport (GO:0043270)	37	5	.67	+	7.44	8.64E-04	3.87E-02		ligand-gated ion channel activity (GO:0015276)	143	11	2.60	+	4.23	1.00E-04	9.00E-03		cell junction (GO:0030054)	457	32	8.31	+	3.85	1.97E-10	1.64E-08
larval locomotory behavior (GO:0008345)	37	5	.67	+	7.44	8.64E-04	3.85E-02		inorganic molecular entity transmembrane transporter activity (GO:0015318)	438	33	7.96	+	4.15	1.63E-11	3.60E-09		plasma membrane (GO:0005886)	1477	97	26.84	+	3.61	3.87E-30	1.72E-27
calcium ion homeostasis (GO:0055074)	67	9	1.22	+	7.39	8.01E-06	7.10E-04		ion transmembrane transporter activity (GO:0015075)	488	35	8.87	+	3.95	1.35E-11	3.25E-09		plasma membrane bounded cell projection (GO:0120025)	714	46	12.98	+	3.54	1.98E-13	2.40E-11
courtship behavior (GO:0007619)	75	10	1.36	+	7.34	2.65E-06	2.84E-04		signaling receptor binding (GO:0005102)	269	15	4.89	+	3.07	1.82E-04	1.59E-02		cell projection (GO:0042995)	721	46	13.10	+	3.51	2.75E-13	3.06E-11
motor neuron axon guidance (GO:0008045)	75	10	1.36	+	7.34	2.65E-06	2.80E-04		transmembrane transporter activity (GO:0022857)	780	41	14.18	+	2.89	1.80E-09	2.87E-07		somatodendritic compartment (GO:0036477)	282	16	5.13	+	3.12	9.17E-05	2.23E-03
regulation of circadian sleep/wake cycle (GO:0042749)	45	6	.82	+	7.34	2.80E-04	1.52E-02		transporter activity (GO:0005215)	838	41	15.23	+	2.69	1.29E-08	1.61E-06		intrinsic component of membrane (GO:0031224)	1525	86	27.72	+	3.10	5.80E-22	1.55E-19
chemical synaptic transmission (GO:0007268)	219	29	3.98	+	7.29	7.21E-16	1.87E-12		catalytic activity (GO:0003824)	3762	34	68.37	-	.50	2.84E-07	3.15E-05		integral component of membrane (GO:0016021)	1496	83	27.19	+	3.05	1.12E-20	2.50E-18
anterograde trans-synaptic signaling (GO:0098916)	219	29	3.98	+	7.29	7.21E-16	1.41E-12		RNA binding (GO:0003723)	680	2	12.36	-	.16	5.55E-04	3.80E-02		cell periphery (GO:0071944)	1860	102	33.80	+	3.02	8.00E-26	2.67E-23
larval behavior (GO:0030537)	53	7	.96	+	7.27	9.16E-05	5.95E-03											membrane protein complex (GO:0098796)	532	22	9.67	+	2.28	4.30E-04	9.26E-03
male courtship behavior (GO:0008049)	61	8	1.11	+	7.22	3.01E-05	2.24E-03											membrane (GO:0016020)	2938	119	53.39	+	2.23	1.09E-19	2.08E-17
synapse assembly (GO:0007416)	61	8	1.11	+	7.22	3.01E-05	2.22E-03											cytoplasm (GO:0005737)	4476	43	81.35	-	.53	7.94E-08	4.24E-06
trans-synaptic signaling (GO:0099537)	222	29	4.03	+	7.19	9.96E-16	1.55E-12											intracellular anatomical structure (GO:0005622)	6583	60	119.64	-	.50	1.83E-14	2.72E-12
regulation of ion transport (GO:0043269)	78	10	1.42	+	7.05	3.65E-06	3.61E-04											intracellular membrane-bounded organelle (GO:0043231)	4880	44	88.69	-	.50	7.93E-10	5.88E-08
associative learning (GO:0008306)	47	6	.85	+	7.02	3.46E-04	1.79E-02											organelle (GO:0043226)	5618	50	102.10	-	.49	4.61E-12	4.39E-10
synaptic signaling (GO:0099536)	231	29	4.20	+	6.91	2.55E-15	3.32E-12											membrane-bounded organelle (GO:0043227)	5079	45	92.31	-	.49	1.22E-10	1.08E-08
cellular calcium ion homeostasis (GO:0006874)	64	8	1.16	+	6.88	4.12E-05	2.92E-03											intracellular organelle (GO:0043229)	5519	48	100.30	-	.48	3.68E-12	3.78E-10
neuromuscular synaptic transmission (GO:0007274)	57	7	1.04	+	6.76	1.39E-04	8.45E-03											nucleus (GO:0005634)	2801	21	50.91	-	.41	4.18E-07	1.64E-05
male mating behavior (GO:0060179)	68	8	1.24	+	6.47	6.10E-05	4.14E-03											intracellular non-membrane-bounded organelle (GO:0043232)	1603	4	29.13	-	.14	4.79E-09	3.20E-07
regulation of behavior (GO:0050795)	94	11	1.71	+	6.44	2.67E-06	2.78E-04											non-membrane-bounded organelle (GO:0043228)	1603	4	29.13	-	.14	4.79E-09	3.04E-07
circadian behavior (GO:0048512)	69	8	1.25	+	6.38	6.70E-05	4.51E-03											catalytic complex (GO:1902494)	999	2	18.16	-	.11	2.78E-06	8.62E-05
regulation of metal ion transport (GO:0010959)	53	6	.96	+	6.23	6.22E-04	2.89E-02											intracellular protein-containing complex (GO:0140535)	529	1	9.61	-	.10	1.20E-03	2.29E-02
regulation of neurotransmitter levels (GO:0001505)	115	13	2.09	+	6.22	4.69E-07	6.65E-05											nucleoplasm (GO:0005654)	553	1	10.05	-	.10	8.27E-04	1.62E-02
neuropeptide signaling pathway (GO:0007218)	62	7	1.13	+	6.21	2.23E-04	1.29E-02											ribonucleoprotein complex (GO:1990904)	566	1	10.29	-	.10	5.62E-04	1.15E-02
locomotor rhythm (GO:0045475)	62	7	1.13	+	6.21	2.23E-04	1.28E-02											nuclear lumen (GO:0031981)	830	1	15.08	-	.07	8.41E-06	2.39E-04
rhythmic behavior (GO:0007622)	71	8	1.29	+	6.20	8.06E-05	5.28E-03											nuclear protein-containing complex (GO:0140513)	839	1	15.25	-	.07	5.27E-06	1.53E-04
divalent inorganic cation homeostasis (GO:0072507)	80	9	1.45	+	6.19	2.92E-05	2.19E-03											mitochondrion (GO:0005739)	857	1	15.58	-	.06	3.52E-06	1.07E-04
G protein-coupled receptor signaling pathway (GO:0007186)	214	24	3.89	+	6.17	6.58E-12	3.67E-09											intracellular organelle lumen (GO:0070013)	1019	1	18.52	-	.05	2.09E-07	9.98E-06
cellular divalent inorganic cation homeostasis (GO:0072503)	73	8	1.33	+	6.03	9.63E-05	6.21E-03											organelle lumen (GO:0043233)	1020	1	18.54	-	.05	2.10E-07	9.35E-06
cell junction organization (GO:0034330)	249	27	4.53	+	5.97	6.09E-13	4.75E-10											membrane-enclosed lumen (GO:0031974)	1020	1	18.54	-	.05	2.10E-07	9.05E-06
cell-cell adhesion (GO:0098609)	113	12	2.05	+	5.84	2.38E-06	2.58E-04											transferase complex (GO:1990234)	494	0	8.98	-	< 0.01	1.94E-04	4.32E-03
cell-cell signaling (GO:0007267)	305	32	5.54	+	5.77	8.66E-15	8.45E-12											chromosome (GO:0005694)	588	0	10.69	-	< 0.01	3.92E-05	1.05E-03
regulation of secretion (GO:0051046)	102	10	1.85	+	5.39	3.15E-05	2.30E-03											organelle subcompartment (GO:0031984)	374	0	6.80	-	< 0.01	2.22E-03	4.12E-02
mating behavior (GO:0007617)	124	12	2.25	+	5.32	5.76E-06	5.23E-04											envelope (GO:0031975)	454	0	8.25	-	< 0.01	4.36E-04	9.25E-03
neurotransmitter secretion (GO:0007269)	84	8	1.53	+	5.24	2.36E-04	1.34E-02											organelle envelope (GO:0031967)	454	0	8.25	-	< 0.01	4.36E-04	9.10E-03
signal release from synapse (GO:0099643)	84	8	1.53	+	5.24	2.36E-04	1.33E-02
learning or memory (GO:0007611)	161	15	2.93	+	5.13	6.06E-07	8.29E-05
cognition (GO:0050890)	162	15	2.94	+	5.09	6.51E-07	8.76E-05
regulation of secretion by cell (GO:1903530)	98	9	1.78	+	5.05	1.25E-04	7.66E-03
reproductive behavior (GO:0019098)	131	12	2.38	+	5.04	9.66E-06	8.47E-04
neurotransmitter transport (GO:0006836)	113	10	2.05	+	4.87	7.03E-05	4.65E-03
cellular metal ion homeostasis (GO:0006875)	102	9	1.85	+	4.86	1.65E-04	9.92E-03
circadian rhythm (GO:0007623)	91	8	1.65	+	4.84	3.89E-04	1.97E-02
inorganic ion transmembrane transport (GO:0098660)	262	23	4.76	+	4.83	1.60E-09	4.61E-07
inorganic cation transmembrane transport (GO:0098662)	229	20	4.16	+	4.81	2.10E-08	4.44E-06
cellular response to nitrogen compound (GO:1901699)	92	8	1.67	+	4.78	4.17E-04	2.07E-02
rhythmic process (GO:0048511)	93	8	1.69	+	4.73	4.46E-04	2.16E-02
mating (GO:0007618)	140	12	2.54	+	4.72	1.80E-05	1.44E-03
locomotory behavior (GO:0007626)	176	15	3.20	+	4.69	1.71E-06	2.02E-04
signal release (GO:0023061)	94	8	1.71	+	4.68	4.77E-04	2.25E-02
cation transport (GO:0006812)	330	28	6.00	+	4.67	4.99E-11	1.85E-08
ion transmembrane transport (GO:0034220)	321	27	5.83	+	4.63	1.36E-10	4.81E-08
cell adhesion (GO:0007155)	179	15	3.25	+	4.61	2.08E-06	2.39E-04
metal ion transport (GO:0030001)	218	18	3.96	+	4.54	2.38E-07	3.88E-05
cation transmembrane transport (GO:0098655)	247	20	4.49	+	4.46	6.74E-08	1.25E-05
biological adhesion (GO:0022610)	187	15	3.40	+	4.41	3.44E-06	3.44E-04
cellular cation homeostasis (GO:0030003)	128	10	2.33	+	4.30	1.84E-04	1.09E-02
ion homeostasis (GO:0050801)	167	13	3.04	+	4.28	2.09E-05	1.67E-03
cellular ion homeostasis (GO:0006873)	129	10	2.34	+	4.27	1.95E-04	1.14E-02
cell junction assembly (GO:0034329)	117	9	2.13	+	4.23	4.27E-04	2.08E-02
cellular chemical homeostasis (GO:0055082)	146	11	2.65	+	4.15	1.19E-04	7.36E-03
ion transport (GO:0006811)	493	37	8.96	+	4.13	9.28E-13	6.59E-10
cation homeostasis (GO:0055080)	162	12	2.94	+	4.08	6.82E-05	4.55E-03
metal ion homeostasis (GO:0055065)	135	10	2.45	+	4.08	2.75E-04	1.50E-02
behavior (GO:0007610)	515	37	9.36	+	3.95	3.14E-12	2.04E-09
axon development (GO:0061564)	309	22	5.62	+	3.92	1.22E-07	2.11E-05
adult behavior (GO:0030534)	156	11	2.84	+	3.88	2.05E-04	1.19E-02
axonogenesis (GO:0007409)	298	21	5.42	+	3.88	2.80E-07	4.46E-05
inorganic ion homeostasis (GO:0098771)	161	11	2.93	+	3.76	2.65E-04	1.48E-02
axon guidance (GO:0007411)	249	16	4.53	+	3.54	2.25E-05	1.77E-03
chemotaxis (GO:0006935)	267	17	4.85	+	3.50	1.39E-05	1.18E-03
regulation of synapse structure or activity (GO:0050803)	191	12	3.47	+	3.46	2.91E-04	1.57E-02
neuron projection guidance (GO:0097485)	257	16	4.67	+	3.43	3.23E-05	2.33E-03
cellular homeostasis (GO:0019725)	227	14	4.13	+	3.39	1.11E-04	7.03E-03
taxis (GO:0042330)	327	20	5.94	+	3.37	4.24E-06	4.13E-04
signaling (GO:0023052)	1199	71	21.79	+	3.26	6.49E-19	5.06E-15
regulation of transport (GO:0051049)	309	18	5.62	+	3.21	2.40E-05	1.86E-03
neuron projection development (GO:0031175)	417	24	7.58	+	3.17	1.25E-06	1.54E-04
transmembrane transport (GO:0055085)	662	38	12.03	+	3.16	7.63E-10	2.38E-07
nervous system process (GO:0050877)	566	32	10.29	+	3.11	2.71E-08	5.57E-06
cell morphogenesis involved in neuron differentiation (GO:0048667)	390	22	7.09	+	3.10	4.79E-06	4.62E-04
neuron projection morphogenesis (GO:0048812)	392	22	7.12	+	3.09	5.18E-06	4.87E-04
cell communication (GO:0007154)	1270	71	23.08	+	3.08	1.28E-17	4.99E-14
cell projection morphogenesis (GO:0048858)	394	22	7.16	+	3.07	5.59E-06	5.20E-04
plasma membrane bounded cell projection morphogenesis (GO:0120039)	394	22	7.16	+	3.07	5.59E-06	5.13E-04
cell part morphogenesis (GO:0032990)	402	22	7.31	+	3.01	7.57E-06	6.79E-04
system process (GO:0003008)	636	33	11.56	+	2.86	1.11E-07	2.02E-05
signal transduction (GO:0007165)	994	51	18.06	+	2.82	2.88E-11	1.18E-08
neuron development (GO:0048666)	548	28	9.96	+	2.81	1.48E-06	1.80E-04
chemical homeostasis (GO:0048878)	294	15	5.34	+	2.81	4.48E-04	2.16E-02
cell morphogenesis involved in differentiation (GO:0000904)	433	22	7.87	+	2.80	2.27E-05	1.77E-03
cell morphogenesis (GO:0000902)	499	22	9.07	+	2.43	2.37E-04	1.33E-02
neuron differentiation (GO:0030182)	693	30	12.59	+	2.38	1.61E-05	1.34E-03
regulation of biological quality (GO:0065008)	1273	55	23.14	+	2.38	2.35E-09	6.32E-07
cellular component morphogenesis (GO:0032989)	527	22	9.58	+	2.30	3.88E-04	1.98E-02
nervous system development (GO:0007399)	1018	42	18.50	+	2.27	8.20E-07	1.05E-04
plasma membrane bounded cell projection organization (GO:0120036)	626	25	11.38	+	2.20	3.43E-04	1.79E-02
locomotion (GO:0040011)	611	24	11.10	+	2.16	5.46E-04	2.57E-02
cell projection organization (GO:0030030)	639	25	11.61	+	2.15	4.17E-04	2.06E-02
generation of neurons (GO:0048699)	801	31	14.56	+	2.13	1.09E-04	7.00E-03
cellular response to stimulus (GO:0051716)	1477	57	26.84	+	2.12	5.68E-08	1.08E-05
neurogenesis (GO:0022008)	849	32	15.43	+	2.07	1.12E-04	7.03E-03
response to chemical (GO:0042221)	1076	40	19.56	+	2.05	2.58E-05	1.97E-03
response to external stimulus (GO:0009605)	929	33	16.88	+	1.95	3.25E-04	1.70E-02
transport (GO:0006810)	1716	60	31.19	+	1.92	6.96E-07	9.20E-05
establishment of localization (GO:0051234)	1775	61	32.26	+	1.89	1.00E-06	1.26E-04
response to stimulus (GO:0050896)	2514	84	45.69	+	1.84	9.49E-09	2.06E-06
system development (GO:0048731)	1643	51	29.86	+	1.71	1.72E-04	1.02E-02
localization (GO:0051179)	2242	68	40.75	+	1.67	1.50E-05	1.25E-03
biological regulation (GO:0065007)	4399	126	79.95	+	1.58	2.92E-09	7.11E-07
regulation of cellular process (GO:0050794)	3660	102	66.52	+	1.53	1.67E-06	2.00E-04
regulation of biological process (GO:0050789)	3962	108	72.01	+	1.50	2.09E-06	2.36E-04
multicellular organismal process (GO:0032501)	3485	89	63.34	+	1.41	4.18E-04	2.05E-02
organonitrogen compound metabolic process (GO:1901564)	2714	25	49.32	-	.51	5.14E-05	3.58E-03
protein metabolic process (GO:0019538)	2179	20	39.60	-	.51	4.13E-04	2.06E-02
organic substance metabolic process (GO:0071704)	4281	34	77.80	-	.44	2.87E-10	9.73E-08
macromolecule metabolic process (GO:0043170)	3195	24	58.07	-	.41	5.01E-08	9.78E-06
metabolic process (GO:0008152)	4543	34	82.56	-	.41	4.77E-12	2.86E-09
nitrogen compound metabolic process (GO:0006807)	3646	26	66.26	-	.39	6.28E-10	2.04E-07
primary metabolic process (GO:0044238)	4017	28	73.00	-	.38	1.80E-11	7.80E-09
cellular macromolecule metabolic process (GO:0044260)	2217	15	40.29	-	.37	2.01E-06	2.34E-04
cellular metabolic process (GO:0044237)	3873	26	70.39	-	.37	1.70E-11	7.82E-09
cellular protein metabolic process (GO:0044267)	1680	10	30.53	-	.33	1.29E-05	1.12E-03
organelle organization (GO:0006996)	1699	8	30.88	-	.26	7.27E-07	9.46E-05
gene expression (GO:0010467)	1116	4	20.28	-	.20	1.64E-05	1.34E-03
cellular nitrogen compound metabolic process (GO:0034641)	1776	6	32.28	-	.19	8.23E-09	1.83E-06
cellular nitrogen compound biosynthetic process (GO:0044271)	703	2	12.78	-	.16	3.85E-04	1.97E-02
cellular process involved in reproduction in multicellular organism (GO:0022412)	849	2	15.43	-	.13	4.18E-05	2.94E-03
gamete generation (GO:0007276)	914	2	16.61	-	.12	1.32E-05	1.13E-03
cellular aromatic compound metabolic process (GO:0006725)	1471	3	26.73	-	.11	7.62E-09	1.75E-06
organic cyclic compound metabolic process (GO:1901360)	1534	3	27.88	-	.11	2.13E-09	5.94E-07
cell cycle (GO:0007049)	608	1	11.05	-	.09	4.08E-04	2.05E-02
nucleobase-containing compound metabolic process (GO:0006139)	1345	2	24.44	-	.08	6.63E-09	1.57E-06
heterocycle metabolic process (GO:0046483)	1427	2	25.93	-	.08	1.21E-09	3.65E-07
female gamete generation (GO:0007292)	629	0	11.43	-	< 0.01	1.72E-05	1.40E-03
germ cell development (GO:0007281)	710	0	12.90	-	< 0.01	3.29E-06	3.34E-04
RNA processing (GO:0006396)	558	0	10.14	-	< 0.01	5.76E-05	3.94E-03
RNA metabolic process (GO:0016070)	824	0	14.98	-	< 0.01	4.18E-07	6.04E-05
nucleic acid metabolic process (GO:0090304)	1085	0	19.72	-	< 0.01	2.56E-09	6.66E-07
cellular protein-containing complex assembly (GO:0034622)	410	0	7.45	-	< 0.01	9.72E-04	4.31E-02
cellular macromolecule catabolic process (GO:0044265)	445	0	8.09	-	< 0.01	6.98E-04	3.20E-02
chromosome organization (GO:0051276)	466	0	8.47	-	< 0.01	4.65E-04	2.23E-02
oogenesis (GO:0048477)	577	0	10.49	-	< 0.01	3.84E-05	2.75E-03
developmental process involved in reproduction (GO:0003006)	891	0	16.19	-	< 0.01	1.20E-07	2.12E-05

## Sheet: 1
Analysis Type:	PANTHER Overrepresentation Test (Released 20210224)								Analysis Type:	PANTHER Overrepresentation Test (Released 20210224)								Analysis Type:	PANTHER Overrepresentation Test (Released 20210224)
Annotation Version and Release Date:	GO Ontology database DOI: 10.5281/zenodo.5725227 Released 2021-11-16								Annotation Version and Release Date:	GO Ontology database DOI: 10.5281/zenodo.5725227 Released 2021-11-16								Annotation Version and Release Date:	GO Ontology database DOI: 10.5281/zenodo.5725227 Released 2021-11-16
Analyzed List:	upload_1 (Drosophila melanogaster)								Analyzed List:	upload_1 (Drosophila melanogaster)								Analyzed List:	upload_1 (Drosophila melanogaster)
Reference List:	Drosophila melanogaster (all genes in database)								Reference List:	Drosophila melanogaster (all genes in database)								Reference List:	Drosophila melanogaster (all genes in database)
Test Type:	FISHER								Test Type:	FISHER								Test Type:	FISHER
Correction:	FDR								Correction:	FDR								Correction:	FDR
GO biological process complete	Drosophila melanogaster - REFLIST (13811)	upload_1 (3284)	upload_1 (expected)	upload_1 (over/under)	upload_1 (fold Enrichment)	upload_1 (raw P-value)	upload_1 (FDR)		GO molecular function complete	Drosophila melanogaster - REFLIST (13811)	upload_1 (3284)	upload_1 (expected)	upload_1 (over/under)	upload_1 (fold Enrichment)	upload_1 (raw P-value)	upload_1 (FDR)		GO cellular component complete	Drosophila melanogaster - REFLIST (13811)	upload_1 (3284)	upload_1 (expected)	upload_1 (over/under)	upload_1 (fold Enrichment)	upload_1 (raw P-value)	upload_1 (FDR)
axonemal dynein complex assembly (GO:0070286)	27	20	6.42	+	3.12	2.44E-04	1.44E-02		tubulin binding (GO:0015631)	151	66	35.91	+	1.84	8.23E-05	3.39E-02		motile cilium (GO:0031514)	38	24	9.04	+	2.66	3.07E-04	1.21E-02
axoneme assembly (GO:0035082)	57	40	13.55	+	2.95	7.36E-07	1.74E-04		oxidoreductase activity (GO:0016491)	640	90	152.18	-	.59	5.36E-07	5.14E-04		ciliary plasm (GO:0097014)	67	40	15.93	+	2.51	1.07E-05	8.93E-04
microtubule bundle formation (GO:0001578)	70	45	16.64	+	2.70	6.16E-07	1.50E-04		signaling receptor binding (GO:0005102)	269	29	63.96	-	.45	1.03E-05	7.39E-03		axoneme (GO:0005930)	66	39	15.69	+	2.49	1.62E-05	1.20E-03
cilium-dependent cell motility (GO:0060285)	49	31	11.65	+	2.66	4.51E-05	3.67E-03		structural molecule activity (GO:0005198)	458	44	108.90	-	.40	7.80E-11	1.12E-07		dynein complex (GO:0030286)	58	33	13.79	+	2.39	1.38E-04	6.82E-03
cilium or flagellum-dependent cell motility (GO:0001539)	49	31	11.65	+	2.66	4.51E-05	3.63E-03		oxidoreductase activity, acting on paired donors, with incorporation or reduction of molecular oxygen (GO:0016705)	170	16	40.42	-	.40	7.60E-05	3.65E-02		cilium (GO:0005929)	188	99	44.70	+	2.21	8.07E-10	1.80E-07
cilium movement involved in cell motility (GO:0060294)	40	24	9.51	+	2.52	6.36E-04	3.12E-02		iron ion binding (GO:0005506)	154	13	36.62	-	.36	6.43E-05	3.71E-02		plasma membrane bounded cell projection cytoplasm (GO:0032838)	86	45	20.45	+	2.20	4.62E-05	2.57E-03
cilium movement (GO:0003341)	65	37	15.46	+	2.39	6.62E-05	4.96E-03		structural constituent of ribosome (GO:0003735)	173	5	41.14	-	.12	7.37E-11	2.12E-07		microtubule associated complex (GO:0005875)	112	48	26.63	+	1.80	1.14E-03	3.53E-02
cilium organization (GO:0044782)	159	89	37.81	+	2.35	5.52E-10	7.18E-07											microtubule cytoskeleton (GO:0015630)	373	149	88.69	+	1.68	1.76E-07	1.96E-05
cilium assembly (GO:0060271)	143	80	34.00	+	2.35	5.05E-09	4.38E-06											microtubule organizing center (GO:0005815)	189	75	44.94	+	1.67	2.71E-04	1.10E-02
plasma membrane bounded cell projection assembly (GO:0120031)	165	82	39.23	+	2.09	1.41E-07	6.46E-05											cytoskeleton (GO:0005856)	554	195	131.73	+	1.48	3.11E-06	3.19E-04
spermatid differentiation (GO:0048515)	129	60	30.67	+	1.96	3.66E-05	3.28E-03											cellular anatomical entity (GO:0110165)	9184	1980	2183.79	-	.91	2.86E-11	9.54E-09
cell projection assembly (GO:0030031)	181	83	43.04	+	1.93	1.82E-06	3.74E-04											membrane (GO:0016020)	2938	610	698.60	-	.87	5.66E-04	2.04E-02
spermatid development (GO:0007286)	120	54	28.53	+	1.89	2.05E-04	1.26E-02											intracellular organelle lumen (GO:0070013)	1019	183	242.30	-	.76	2.26E-04	9.45E-03
microtubule-based movement (GO:0007018)	186	76	44.23	+	1.72	1.34E-04	8.91E-03											organelle lumen (GO:0043233)	1020	183	242.54	-	.75	1.97E-04	8.78E-03
spermatogenesis (GO:0007283)	263	106	62.54	+	1.70	9.09E-06	1.07E-03											membrane-enclosed lumen (GO:0031974)	1020	183	242.54	-	.75	1.97E-04	8.50E-03
male gamete generation (GO:0048232)	309	120	73.47	+	1.63	9.37E-06	1.09E-03											cytosol (GO:0005829)	975	167	231.84	-	.72	3.10E-05	2.07E-03
organelle assembly (GO:0070925)	402	146	95.59	+	1.53	1.60E-05	1.62E-03											plasma membrane (GO:0005886)	1477	250	351.20	-	.71	7.06E-08	1.18E-05
microtubule-based process (GO:0007017)	462	160	109.86	+	1.46	5.01E-05	3.91E-03											cell junction (GO:0030054)	457	74	108.67	-	.68	1.40E-03	4.24E-02
primary metabolic process (GO:0044238)	4017	855	955.17	-	.90	4.93E-04	2.51E-02											neuron projection (GO:0043005)	472	76	112.23	-	.68	9.31E-04	3.03E-02
regulation of biological process (GO:0050789)	3962	832	942.09	-	.88	1.19E-04	8.09E-03											cell periphery (GO:0071944)	1860	296	442.27	-	.67	1.05E-12	7.00E-10
organic substance metabolic process (GO:0071704)	4281	898	1017.94	-	.88	4.14E-05	3.51E-03											integral component of plasma membrane (GO:0005887)	511	81	121.51	-	.67	3.65E-04	1.39E-02
metabolic process (GO:0008152)	4543	949	1080.24	-	.88	9.46E-06	1.05E-03											intrinsic component of plasma membrane (GO:0031226)	528	82	125.55	-	.65	1.58E-04	7.55E-03
regulation of cellular process (GO:0050794)	3660	764	870.28	-	.88	1.37E-04	8.98E-03											ribonucleoprotein complex (GO:1990904)	566	83	134.58	-	.62	1.18E-05	9.23E-04
biological regulation (GO:0065007)	4399	902	1046.00	-	.86	8.97E-07	2.00E-04											extracellular region (GO:0005576)	1051	136	249.91	-	.54	1.29E-13	1.72E-10
negative regulation of biological process (GO:0048519)	1452	282	345.26	-	.82	9.20E-04	4.25E-02											nucleolus (GO:0005730)	227	29	53.98	-	.54	7.63E-04	2.55E-02
cellular response to stimulus (GO:0051716)	1477	284	351.20	-	.81	4.41E-04	2.26E-02											plasma membrane region (GO:0098590)	348	44	82.75	-	.53	2.26E-05	1.59E-03
cellular developmental process (GO:0048869)	1604	308	381.40	-	.81	2.17E-04	1.31E-02											extracellular space (GO:0005615)	695	81	165.26	-	.49	1.40E-11	6.25E-09
cell differentiation (GO:0030154)	1592	305	378.55	-	.81	2.06E-04	1.26E-02											external encapsulating structure (GO:0030312)	307	34	73.00	-	.47	3.90E-06	3.72E-04
positive regulation of biological process (GO:0048518)	1717	321	408.27	-	.79	1.81E-05	1.76E-03											mitochondrial matrix (GO:0005759)	150	16	35.67	-	.45	1.01E-03	3.21E-02
cell development (GO:0048468)	1288	239	306.26	-	.78	1.79E-04	1.12E-02											anchoring junction (GO:0070161)	160	17	38.05	-	.45	7.16E-04	2.45E-02
negative regulation of cellular process (GO:0048523)	1235	227	293.66	-	.77	1.52E-04	9.89E-03											extracellular matrix (GO:0031012)	273	29	64.91	-	.45	5.88E-06	5.23E-04
positive regulation of cellular process (GO:0048522)	1568	287	372.84	-	.77	1.06E-05	1.15E-03											apical part of cell (GO:0045177)	176	17	41.85	-	.41	9.79E-05	5.03E-03
cellular nitrogen compound metabolic process (GO:0034641)	1776	325	422.30	-	.77	2.19E-06	3.97E-04											chitin-based extracellular matrix (GO:0062129)	132	12	31.39	-	.38	4.09E-04	1.52E-02
developmental process (GO:0032502)	2764	500	657.23	-	.76	1.76E-10	2.75E-07											cell-cell junction (GO:0005911)	125	9	29.72	-	.30	6.11E-05	3.26E-03
response to stimulus (GO:0050896)	2514	451	597.78	-	.75	6.11E-10	5.96E-07											cytosolic ribosome (GO:0022626)	98	5	23.30	-	.21	4.28E-05	2.49E-03
multicellular organismal process (GO:0032501)	3485	622	828.67	-	.75	1.03E-14	8.03E-11											ribosome (GO:0005840)	185	8	43.99	-	.18	9.87E-10	1.88E-07
biosynthetic process (GO:0009058)	1302	230	309.59	-	.74	8.27E-06	1.02E-03											small ribosomal subunit (GO:0015935)	72	3	17.12	-	.18	1.88E-04	8.68E-03
organic substance biosynthetic process (GO:1901576)	1275	225	303.17	-	.74	9.39E-06	1.08E-03											cytosolic large ribosomal subunit (GO:0022625)	56	2	13.32	-	.15	6.96E-04	2.45E-02
cellular biosynthetic process (GO:0044249)	1240	217	294.85	-	.74	8.32E-06	1.01E-03											ribosomal subunit (GO:0044391)	174	5	41.37	-	.12	4.63E-11	1.24E-08
cell communication (GO:0007154)	1270	219	301.98	-	.73	2.32E-06	4.03E-04											large ribosomal subunit (GO:0015934)	105	2	24.97	-	.08	8.38E-08	1.02E-05
anatomical structure development (GO:0048856)	2634	452	626.32	-	.72	3.31E-13	8.61E-10											organellar large ribosomal subunit (GO:0000315)	50	0	11.89	-	< 0.01	3.77E-05	2.40E-03
organonitrogen compound biosynthetic process (GO:1901566)	790	135	187.85	-	.72	1.85E-04	1.15E-02											organellar ribosome (GO:0000313)	80	0	19.02	-	< 0.01	7.16E-08	1.06E-05
signaling (GO:0023052)	1199	204	285.10	-	.72	2.07E-06	4.13E-04											mitochondrial large ribosomal subunit (GO:0005762)	50	0	11.89	-	< 0.01	3.77E-05	2.29E-03
cellular macromolecule biosynthetic process (GO:0034645)	747	127	177.62	-	.71	2.48E-04	1.45E-02											mitochondrial ribosome (GO:0005761)	80	0	19.02	-	< 0.01	7.16E-08	9.56E-06
signal transduction (GO:0007165)	994	168	236.35	-	.71	1.27E-05	1.34E-03
regulation of biological quality (GO:0065008)	1273	215	302.70	-	.71	5.68E-07	1.48E-04
macromolecule biosynthetic process (GO:0009059)	766	128	182.14	-	.70	1.01E-04	7.10E-03
anatomical structure morphogenesis (GO:0009653)	1456	243	346.21	-	.70	2.72E-08	1.63E-05
regulation of response to stimulus (GO:0048583)	981	163	233.26	-	.70	6.32E-06	8.22E-04
nervous system process (GO:0050877)	566	93	134.58	-	.69	5.90E-04	2.95E-02
response to external stimulus (GO:0009605)	929	152	220.90	-	.69	5.21E-06	7.26E-04
multicellular organism development (GO:0007275)	2280	371	542.14	-	.68	2.28E-14	8.89E-11
response to chemical (GO:0042221)	1076	175	255.85	-	.68	5.57E-07	1.55E-04
lipid metabolic process (GO:0006629)	512	83	121.74	-	.68	6.86E-04	3.31E-02
regulation of signal transduction (GO:0009966)	777	125	184.76	-	.68	1.65E-05	1.65E-03
system process (GO:0003008)	636	102	151.23	-	.67	1.05E-04	7.27E-03
sensory organ development (GO:0007423)	450	72	107.00	-	.67	1.05E-03	4.78E-02
regulation of cell communication (GO:0010646)	907	145	215.67	-	.67	2.16E-06	4.12E-04
regulation of signaling (GO:0023051)	907	145	215.67	-	.67	2.16E-06	4.02E-04
system development (GO:0048731)	1643	260	390.67	-	.67	1.88E-11	3.66E-08
animal organ development (GO:0048513)	1148	179	272.97	-	.66	1.38E-08	9.00E-06
female gamete generation (GO:0007292)	629	98	149.56	-	.66	4.12E-05	3.54E-03
gene expression (GO:0010467)	1116	173	265.36	-	.65	1.37E-08	9.75E-06
nervous system development (GO:0007399)	1018	157	242.06	-	.65	4.71E-08	2.62E-05
metamorphosis (GO:0007552)	455	70	108.19	-	.65	3.79E-04	2.08E-02
post-embryonic animal morphogenesis (GO:0009886)	444	68	105.57	-	.64	3.99E-04	2.15E-02
oogenesis (GO:0048477)	577	88	137.20	-	.64	3.69E-05	3.28E-03
instar larval or pupal morphogenesis (GO:0048707)	429	65	102.01	-	.64	3.92E-04	2.13E-02
behavior (GO:0007610)	515	78	122.46	-	.64	8.33E-05	5.96E-03
instar larval or pupal development (GO:0002165)	536	81	127.45	-	.64	5.84E-05	4.47E-03
generation of neurons (GO:0048699)	801	121	190.46	-	.64	5.77E-07	1.45E-04
cellular nitrogen compound biosynthetic process (GO:0044271)	703	106	167.16	-	.63	2.92E-06	4.65E-04
neurogenesis (GO:0022008)	849	128	201.88	-	.63	2.47E-07	8.04E-05
biological process involved in interspecies interaction between organisms (GO:0044419)	438	66	104.15	-	.63	2.88E-04	1.65E-02
regulation of developmental process (GO:0050793)	669	100	159.08	-	.63	4.13E-06	5.86E-04
post-embryonic development (GO:0009791)	611	91	145.28	-	.63	1.00E-05	1.10E-03
response to external biotic stimulus (GO:0043207)	392	58	93.21	-	.62	4.18E-04	2.20E-02
response to other organism (GO:0051707)	392	58	93.21	-	.62	4.18E-04	2.19E-02
response to biotic stimulus (GO:0009607)	392	58	93.21	-	.62	4.18E-04	2.17E-02
animal organ morphogenesis (GO:0009887)	709	103	168.59	-	.61	4.78E-07	1.38E-04
tube morphogenesis (GO:0035239)	496	72	117.94	-	.61	2.91E-05	2.71E-03
epithelium development (GO:0060429)	925	134	219.95	-	.61	5.92E-09	4.62E-06
appendage morphogenesis (GO:0035107)	318	46	75.61	-	.61	9.50E-04	4.36E-02
neuron differentiation (GO:0030182)	693	100	164.78	-	.61	5.64E-07	1.52E-04
appendage development (GO:0048736)	326	47	77.52	-	.61	8.54E-04	3.99E-02
post-embryonic appendage morphogenesis (GO:0035120)	307	44	73.00	-	.60	9.81E-04	4.48E-02
tissue development (GO:0009888)	1000	143	237.78	-	.60	5.56E-10	6.20E-07
pattern specification process (GO:0007389)	511	73	121.51	-	.60	1.40E-05	1.44E-03
imaginal disc-derived appendage development (GO:0048737)	323	46	76.80	-	.60	6.30E-04	3.13E-02
imaginal disc-derived appendage morphogenesis (GO:0035114)	316	45	75.14	-	.60	7.08E-04	3.39E-02
regulation of multicellular organismal process (GO:0051239)	576	82	136.96	-	.60	3.19E-06	4.97E-04
regionalization (GO:0003002)	474	67	112.71	-	.59	2.33E-05	2.21E-03
tube development (GO:0035295)	689	97	163.83	-	.59	1.88E-07	7.71E-05
taxis (GO:0042330)	327	46	77.75	-	.59	4.14E-04	2.21E-02
neuron development (GO:0048666)	548	77	130.30	-	.59	3.81E-06	5.61E-04
cell morphogenesis involved in differentiation (GO:0000904)	433	60	102.96	-	.58	2.78E-05	2.62E-03
cell morphogenesis (GO:0000902)	499	69	118.65	-	.58	6.36E-06	8.14E-04
positive regulation of response to stimulus (GO:0048584)	510	70	121.27	-	.58	3.67E-06	5.50E-04
epithelial tube morphogenesis (GO:0060562)	453	62	107.72	-	.58	1.15E-05	1.23E-03
morphogenesis of an epithelium (GO:0002009)	571	78	135.77	-	.57	7.52E-07	1.73E-04
post-embryonic animal organ morphogenesis (GO:0048563)	381	52	90.59	-	.57	7.13E-05	5.30E-03
imaginal disc morphogenesis (GO:0007560)	381	52	90.59	-	.57	7.13E-05	5.25E-03
post-embryonic animal organ development (GO:0048569)	447	61	106.29	-	.57	1.29E-05	1.35E-03
ncRNA metabolic process (GO:0034660)	345	47	82.03	-	.57	1.58E-04	1.02E-02
cell morphogenesis involved in neuron differentiation (GO:0048667)	390	53	92.73	-	.57	5.10E-05	3.94E-03
embryo development (GO:0009790)	511	69	121.51	-	.57	2.14E-06	4.18E-04
regulation of response to external stimulus (GO:0032101)	253	34	60.16	-	.57	1.10E-03	4.95E-02
tissue morphogenesis (GO:0048729)	589	79	140.05	-	.56	2.21E-07	7.85E-05
imaginal disc development (GO:0007444)	538	71	127.93	-	.56	4.42E-07	1.33E-04
open tracheal system development (GO:0007424)	238	31	56.59	-	.55	7.73E-04	3.68E-02
cell part morphogenesis (GO:0032990)	402	52	95.59	-	.54	9.43E-06	1.07E-03
positive regulation of cell communication (GO:0010647)	446	57	106.05	-	.54	1.68E-06	3.65E-04
positive regulation of signaling (GO:0023056)	446	57	106.05	-	.54	1.68E-06	3.55E-04
neuron projection morphogenesis (GO:0048812)	392	50	93.21	-	.54	7.31E-06	9.20E-04
cellular component morphogenesis (GO:0032989)	527	67	125.31	-	.53	1.76E-07	7.62E-05
neuron projection development (GO:0031175)	417	53	99.15	-	.53	3.29E-06	5.04E-04
cell projection morphogenesis (GO:0048858)	394	50	93.69	-	.53	5.78E-06	7.92E-04
plasma membrane bounded cell projection morphogenesis (GO:0120039)	394	50	93.69	-	.53	5.78E-06	7.78E-04
respiratory system development (GO:0060541)	247	31	58.73	-	.53	3.85E-04	2.10E-02
positive regulation of signal transduction (GO:0009967)	409	51	97.25	-	.52	2.54E-06	4.32E-04
wing disc morphogenesis (GO:0007472)	277	34	65.87	-	.52	1.08E-04	7.36E-03
imaginal disc-derived wing morphogenesis (GO:0007476)	264	32	62.77	-	.51	1.02E-04	7.08E-03
cellular amide metabolic process (GO:0043603)	489	59	116.28	-	.51	7.52E-08	3.91E-05
wing disc development (GO:0035220)	373	45	88.69	-	.51	2.92E-06	4.74E-04
ncRNA processing (GO:0034470)	271	32	64.44	-	.50	4.79E-05	3.82E-03
ribosome biogenesis (GO:0042254)	212	25	50.41	-	.50	3.39E-04	1.88E-02
axonogenesis (GO:0007409)	298	35	70.86	-	.49	1.67E-05	1.65E-03
actin filament-based process (GO:0030029)	273	32	64.91	-	.49	4.90E-05	3.86E-03
actin cytoskeleton organization (GO:0030036)	256	30	60.87	-	.49	7.53E-05	5.44E-03
cell migration (GO:0016477)	267	31	63.49	-	.49	4.09E-05	3.55E-03
peptide metabolic process (GO:0006518)	407	47	96.78	-	.49	2.46E-07	8.36E-05
regulation of response to biotic stimulus (GO:0002831)	183	21	43.51	-	.48	6.46E-04	3.15E-02
axon development (GO:0061564)	309	35	73.47	-	.48	6.03E-06	7.97E-04
neuron projection guidance (GO:0097485)	257	29	61.11	-	.47	3.85E-05	3.38E-03
axon guidance (GO:0007411)	249	28	59.21	-	.47	4.17E-05	3.46E-03
chemotaxis (GO:0006935)	267	30	63.49	-	.47	2.06E-05	1.98E-03
immune response (GO:0006955)	181	20	43.04	-	.46	4.16E-04	2.21E-02
cell surface receptor signaling pathway (GO:0007166)	312	34	74.19	-	.46	2.31E-06	4.09E-04
chitin-based cuticle development (GO:0040003)	198	21	47.08	-	.45	1.30E-04	8.73E-03
learning or memory (GO:0007611)	161	17	38.28	-	.44	5.34E-04	2.71E-02
embryo development ending in birth or egg hatching (GO:0009792)	176	18	41.85	-	.43	2.17E-04	1.31E-02
embryonic development via the syncytial blastoderm (GO:0001700)	167	17	39.71	-	.43	3.10E-04	1.77E-02
amide biosynthetic process (GO:0043604)	346	35	82.27	-	.43	7.70E-08	3.76E-05
cellular component assembly involved in morphogenesis (GO:0010927)	149	15	35.43	-	.42	6.34E-04	3.13E-02
epithelial cell migration (GO:0010631)	140	14	33.29	-	.42	9.07E-04	4.21E-02
epithelium migration (GO:0090132)	141	14	33.53	-	.42	6.64E-04	3.22E-02
translation (GO:0006412)	303	30	72.05	-	.42	3.33E-07	1.04E-04
peptide biosynthetic process (GO:0043043)	308	30	73.24	-	.41	1.89E-07	7.35E-05
ameboidal-type cell migration (GO:0001667)	156	15	37.09	-	.40	2.67E-04	1.56E-02
cuticle development (GO:0042335)	233	22	55.40	-	.40	4.01E-06	5.79E-04
tissue migration (GO:0090130)	149	14	35.43	-	.40	2.81E-04	1.62E-02
cell adhesion (GO:0007155)	179	16	42.56	-	.38	3.18E-05	2.92E-03
biological adhesion (GO:0022610)	187	16	44.47	-	.36	9.03E-06	1.08E-03
embryonic morphogenesis (GO:0048598)	235	19	55.88	-	.34	2.00E-07	7.43E-05
neuron recognition (GO:0008038)	115	9	27.34	-	.33	3.27E-04	1.84E-02
cytoplasmic translation (GO:0002181)	118	9	28.06	-	.32	1.66E-04	1.06E-02
cell recognition (GO:0008037)	119	9	28.30	-	.32	1.67E-04	1.06E-02
tRNA processing (GO:0008033)	93	7	22.11	-	.32	8.47E-04	3.98E-02
ovarian follicle cell migration (GO:0007297)	109	8	25.92	-	.31	2.27E-04	1.35E-02
mesoderm development (GO:0007498)	98	7	23.30	-	.30	4.32E-04	2.23E-02
cell-cell adhesion (GO:0098609)	113	8	26.87	-	.30	1.69E-04	1.06E-02
cell junction assembly (GO:0034329)	117	8	27.82	-	.29	8.38E-05	5.94E-03
morphogenesis of embryonic epithelium (GO:0016331)	120	8	28.53	-	.28	4.14E-05	3.47E-03
gliogenesis (GO:0042063)	80	5	19.02	-	.26	7.81E-04	3.69E-02
dorsal closure (GO:0007391)	103	6	24.49	-	.24	7.13E-05	5.20E-03
RNA modification (GO:0009451)	108	6	25.68	-	.23	3.56E-05	3.23E-03
border follicle cell migration (GO:0007298)	95	5	22.59	-	.22	6.14E-05	4.66E-03
mitochondrial translation (GO:0032543)	98	5	23.30	-	.21	4.28E-05	3.52E-03
mitochondrial gene expression (GO:0140053)	122	6	29.01	-	.21	2.58E-06	4.29E-04
cell-cell junction organization (GO:0045216)	76	3	18.07	-	.17	1.36E-04	9.01E-03
tRNA modification (GO:0006400)	61	2	14.50	-	.14	3.13E-04	1.77E-02
organic hydroxy compound biosynthetic process (GO:1901617)	62	2	14.74	-	.14	3.28E-04	1.83E-02
septate junction assembly (GO:0019991)	37	0	8.80	-	< 0.01	5.65E-04	2.84E-02

## Sheet: 2
Analysis Type:	PANTHER Overrepresentation Test (Released 20210224)								Analysis Type:	PANTHER Overrepresentation Test (Released 20210224)								Analysis Type:	PANTHER Overrepresentation Test (Released 20210224)
Annotation Version and Release Date:	GO Ontology database DOI: 10.5281/zenodo.5725227 Released 2021-11-16								Annotation Version and Release Date:	GO Ontology database DOI: 10.5281/zenodo.5725227 Released 2021-11-16								Annotation Version and Release Date:	GO Ontology database DOI: 10.5281/zenodo.5725227 Released 2021-11-16
Analyzed List:	upload_1 (Drosophila melanogaster)								Analyzed List:	upload_1 (Drosophila melanogaster)								Analyzed List:	upload_1 (Drosophila melanogaster)
Reference List:	Drosophila melanogaster (all genes in database)								Reference List:	Drosophila melanogaster (all genes in database)								Reference List:	Drosophila melanogaster (all genes in database)
Test Type:	FISHER								Test Type:	FISHER								Test Type:	FISHER
Correction:	FDR								Correction:	FDR								Correction:	FDR
GO biological process complete	Drosophila melanogaster - REFLIST (13811)	upload_1 (393)	upload_1 (expected)	upload_1 (over/under)	upload_1 (fold Enrichment)	upload_1 (raw P-value)	upload_1 (FDR)		GO molecular function complete	Drosophila melanogaster - REFLIST (13811)	upload_1 (393)	upload_1 (expected)	upload_1 (over/under)	upload_1 (fold Enrichment)	upload_1 (raw P-value)	upload_1 (FDR)		GO cellular component complete	Drosophila melanogaster - REFLIST (13811)	upload_1 (393)	upload_1 (expected)	upload_1 (over/under)	upload_1 (fold Enrichment)	upload_1 (raw P-value)	upload_1 (FDR)
tetrahydrofolate interconversion (GO:0035999)	5	4	.14	+	28.11	6.51E-05	5.13E-03		methylenetetrahydrofolate dehydrogenase [NAD(P)+] activity (GO:0004486)	3	3	.09	+	35.14	3.95E-04	3.45E-02		larval serum protein complex (GO:0005616)	4	3	.11	+	26.36	6.77E-04	3.12E-02
disaccharide biosynthetic process (GO:0046351)	4	3	.11	+	26.36	6.77E-04	3.39E-02		cyclohydrolase activity (GO:0019238)	4	4	.11	+	35.14	3.70E-05	5.08E-03		extracellular region (GO:0005576)	1051	74	29.91	+	2.47	1.59E-12	3.03E-10
tetrahydrofolate metabolic process (GO:0046653)	8	5	.23	+	21.96	1.69E-05	1.55E-03		acyl-CoA dehydrogenase activity (GO:0003995)	8	4	.23	+	17.57	2.40E-04	2.38E-02		extracellular space (GO:0005615)	695	44	19.78	+	2.22	1.46E-06	1.03E-04
serine family amino acid catabolic process (GO:0009071)	7	4	.20	+	20.08	1.63E-04	1.06E-02		polysaccharide binding (GO:0030247)	11	4	.31	+	12.78	6.18E-04	4.95E-02		Unclassified (UNCLASSIFIED)	2778	135	79.05	+	1.71	9.50E-11	1.27E-08
response to DDT (GO:0046680)	9	4	.26	+	15.62	3.38E-04	1.87E-02		peptidoglycan binding (GO:0042834)	16	5	.46	+	10.98	2.23E-04	2.29E-02		cellular_component (GO:0005575)	11033	258	313.95	-	.82	9.50E-11	1.15E-08
folic acid-containing compound metabolic process (GO:0006760)	12	5	.34	+	14.64	7.43E-05	5.74E-03		transferase activity, transferring nitrogenous groups (GO:0016769)	18	5	.51	+	9.76	3.52E-04	3.27E-02		intracellular anatomical structure (GO:0005622)	6583	125	187.32	-	.67	4.17E-10	4.64E-08
serine family amino acid metabolic process (GO:0009069)	15	6	.43	+	14.06	1.65E-05	1.53E-03		alcohol dehydrogenase (NADP+) activity (GO:0008106)	18	5	.51	+	9.76	3.52E-04	3.17E-02		intracellular membrane-bounded organelle (GO:0043231)	4880	73	138.86	-	.53	7.82E-13	1.74E-10
response to insecticide (GO:0017085)	21	6	.60	+	10.04	7.81E-05	5.97E-03		aldo-keto reductase (NADP) activity (GO:0004033)	19	5	.54	+	9.25	4.35E-04	3.58E-02		intracellular organelle (GO:0043229)	5519	81	157.05	-	.52	7.87E-16	2.63E-13
pteridine-containing compound metabolic process (GO:0042558)	21	6	.60	+	10.04	7.81E-05	5.91E-03		hydrolase activity, acting on carbon-nitrogen (but not peptide) bonds, in cyclic amidines (GO:0016814)	23	6	.65	+	9.17	1.20E-04	1.43E-02		organelle (GO:0043226)	5618	81	159.86	-	.51	9.51E-17	6.35E-14
cellular carbohydrate biosynthetic process (GO:0034637)	19	5	.54	+	9.25	4.35E-04	2.34E-02		heme binding (GO:0020037)	139	31	3.96	+	7.84	4.30E-17	6.20E-14		membrane-bounded organelle (GO:0043227)	5079	73	144.53	-	.51	8.98E-15	2.40E-12
regulation of glucose metabolic process (GO:0010906)	24	6	.68	+	8.79	1.46E-04	9.73E-03		tetrapyrrole binding (GO:0046906)	140	31	3.98	+	7.78	5.13E-17	4.92E-14		endomembrane system (GO:0012505)	1247	14	35.48	-	.39	4.45E-05	2.58E-03
one-carbon metabolic process (GO:0006730)	25	6	.71	+	8.43	1.77E-04	1.13E-02		glutathione transferase activity (GO:0004364)	40	8	1.14	+	7.03	4.58E-05	5.99E-03		organelle membrane (GO:0031090)	865	8	24.61	-	.33	1.63E-04	8.36E-03
cellular amino acid biosynthetic process (GO:0008652)	42	10	1.20	+	8.37	1.31E-06	1.94E-04		iron ion binding (GO:0005506)	154	30	4.38	+	6.85	3.39E-15	1.95E-12		protein-containing complex (GO:0032991)	2744	21	78.08	-	.27	5.15E-16	2.29E-13
alpha-amino acid biosynthetic process (GO:1901607)	38	9	1.08	+	8.32	4.66E-06	5.27E-04		oxidoreductase activity, acting on paired donors, with incorporation or reduction of molecular oxygen (GO:0016705)	170	28	4.84	+	5.79	1.11E-12	4.59E-10		nucleoplasm (GO:0005654)	553	4	15.74	-	.25	8.58E-04	3.82E-02
regulation of cellular carbohydrate metabolic process (GO:0010675)	27	6	.77	+	7.81	2.54E-04	1.54E-02		flavin adenine dinucleotide binding (GO:0050660)	71	11	2.02	+	5.44	1.52E-05	2.43E-03		catalytic complex (GO:1902494)	999	7	28.43	-	.25	2.05E-06	1.30E-04
humoral immune response (GO:0006959)	46	10	1.31	+	7.64	2.68E-06	3.55E-04		endopeptidase inhibitor activity (GO:0004866)	79	12	2.25	+	5.34	7.48E-06	1.66E-03		plasma membrane bounded cell projection (GO:0120025)	714	5	20.32	-	.25	9.42E-05	5.24E-03
defense response to Gram-positive bacterium (GO:0050830)	47	10	1.34	+	7.48	3.17E-06	3.99E-04		endopeptidase regulator activity (GO:0061135)	81	12	2.30	+	5.21	9.39E-06	1.69E-03		cell projection (GO:0042995)	721	5	20.52	-	.24	9.77E-05	5.22E-03
alpha-amino acid metabolic process (GO:1901605)	97	20	2.76	+	7.25	6.20E-11	9.68E-08		peptidase inhibitor activity (GO:0030414)	82	12	2.33	+	5.14	1.05E-05	1.78E-03		intracellular non-membrane-bounded organelle (GO:0043232)	1603	10	45.61	-	.22	9.03E-11	1.51E-08
antimicrobial humoral response (GO:0019730)	34	7	.97	+	7.24	1.17E-04	8.33E-03		serine-type endopeptidase inhibitor activity (GO:0004867)	62	9	1.76	+	5.10	1.42E-04	1.63E-02		non-membrane-bounded organelle (GO:0043228)	1603	10	45.61	-	.22	9.03E-11	1.34E-08
cellular modified amino acid metabolic process (GO:0006575)	88	18	2.50	+	7.19	6.38E-10	5.53E-07		peptidase regulator activity (GO:0061134)	89	12	2.53	+	4.74	2.20E-05	3.34E-03		nucleus (GO:0005634)	2801	17	79.70	-	.21	2.08E-19	2.78E-16
regulation of carbohydrate metabolic process (GO:0006109)	35	7	1.00	+	7.03	1.38E-04	9.41E-03		oxidoreductase activity, acting on CH-OH group of donors (GO:0016614)	131	17	3.73	+	4.56	7.15E-07	2.29E-04		intracellular organelle lumen (GO:0070013)	1019	6	29.00	-	.21	2.97E-07	2.65E-05
alpha-amino acid catabolic process (GO:1901606)	52	10	1.48	+	6.76	6.98E-06	7.36E-04		oxidoreductase activity, acting on the CH-OH group of donors, NAD or NADP as acceptor (GO:0016616)	109	14	3.10	+	4.51	7.63E-06	1.57E-03		organelle lumen (GO:0043233)	1020	6	29.02	-	.21	2.98E-07	2.48E-05
cellular amino acid catabolic process (GO:0009063)	57	10	1.62	+	6.17	1.42E-05	1.37E-03		hydrolase activity, acting on carbon-nitrogen (but not peptide) bonds (GO:0016810)	90	11	2.56	+	4.30	1.08E-04	1.35E-02		membrane-enclosed lumen (GO:0031974)	1020	6	29.02	-	.21	2.98E-07	2.34E-05
glutathione metabolic process (GO:0006749)	52	9	1.48	+	6.08	4.21E-05	3.53E-03		oxidoreductase activity (GO:0016491)	640	76	18.21	+	4.17	7.08E-25	2.04E-21		nuclear lumen (GO:0031981)	830	4	23.62	-	.17	1.11E-06	8.23E-05
carbohydrate catabolic process (GO:0016052)	57	9	1.62	+	5.55	7.96E-05	5.97E-03		enzyme inhibitor activity (GO:0004857)	115	12	3.27	+	3.67	2.09E-04	2.31E-02		transferase complex (GO:1990234)	494	2	14.06	-	.14	2.11E-04	1.04E-02
polyol metabolic process (GO:0019751)	46	7	1.31	+	5.35	6.05E-04	3.11E-02		serine hydrolase activity (GO:0017171)	321	21	9.13	+	2.30	6.26E-04	4.88E-02		nuclear protein-containing complex (GO:0140513)	839	2	23.87	-	.08	1.50E-08	1.54E-06
carboxylic acid catabolic process (GO:0046395)	110	15	3.13	+	4.79	1.85E-06	2.58E-04		transition metal ion binding (GO:0046914)	722	44	20.54	+	2.14	3.95E-06	9.48E-04		intracellular protein-containing complex (GO:0140535)	529	1	15.05	-	.07	9.01E-06	5.47E-04
organic acid catabolic process (GO:0016054)	111	15	3.16	+	4.75	2.05E-06	2.81E-04		cation binding (GO:0043169)	1083	59	30.82	+	1.91	2.91E-06	7.62E-04		chromosome (GO:0005694)	588	1	16.73	-	.06	1.95E-06	1.30E-04
small molecule catabolic process (GO:0044282)	164	22	4.67	+	4.71	9.57E-09	3.11E-06		metal ion binding (GO:0046872)	1056	55	30.05	+	1.83	2.24E-05	3.23E-03		chromatin (GO:0000785)	289	0	8.22	-	< 0.01	4.39E-04	2.09E-02
cellular amino acid metabolic process (GO:0006520)	158	21	4.50	+	4.67	2.41E-08	6.72E-06		catalytic activity (GO:0003824)	3762	186	107.05	+	1.74	9.88E-17	7.12E-14		ribonucleoprotein complex (GO:1990904)	566	0	16.11	-	< 0.01	1.41E-07	1.35E-05
response to toxic substance (GO:0009636)	61	8	1.74	+	4.61	6.12E-04	3.12E-02		ion binding (GO:0043167)	1971	90	56.09	+	1.60	8.01E-06	1.54E-03
pigment biosynthetic process (GO:0046148)	63	8	1.79	+	4.46	7.42E-04	3.64E-02		protein binding (GO:0005515)	2345	40	66.73	-	.60	2.09E-04	2.23E-02
secondary metabolic process (GO:0019748)	80	10	2.28	+	4.39	1.87E-04	1.19E-02		transcription regulator activity (GO:0140110)	725	6	20.63	-	.29	2.80E-04	2.69E-02
cellular carbohydrate metabolic process (GO:0044262)	80	10	2.28	+	4.39	1.87E-04	1.18E-02		DNA binding (GO:0003677)	941	6	26.78	-	.22	2.63E-06	7.57E-04
sulfur compound metabolic process (GO:0006790)	167	18	4.75	+	3.79	3.83E-06	4.40E-04		nucleic acid binding (GO:0003676)	1698	8	48.32	-	.17	2.47E-13	1.19E-10
alcohol metabolic process (GO:0006066)	93	10	2.65	+	3.78	5.61E-04	2.90E-02		structural molecule activity (GO:0005198)	458	2	13.03	-	.15	4.12E-04	3.49E-02
immune response (GO:0006955)	181	19	5.15	+	3.69	2.95E-06	3.77E-04		RNA binding (GO:0003723)	680	1	19.35	-	.05	1.18E-07	4.24E-05
organic acid biosynthetic process (GO:0016053)	121	12	3.44	+	3.49	3.21E-04	1.80E-02
carboxylic acid biosynthetic process (GO:0046394)	121	12	3.44	+	3.49	3.21E-04	1.79E-02
carbohydrate metabolic process (GO:0005975)	247	24	7.03	+	3.41	5.34E-07	1.07E-04
small molecule biosynthetic process (GO:0044283)	207	20	5.89	+	3.40	5.16E-06	5.67E-04
response to bacterium (GO:0009617)	232	22	6.60	+	3.33	2.31E-06	3.11E-04
organic acid metabolic process (GO:0006082)	380	36	10.81	+	3.33	1.31E-09	7.89E-07
carboxylic acid metabolic process (GO:0019752)	374	35	10.64	+	3.29	3.03E-09	1.48E-06
oxoacid metabolic process (GO:0043436)	375	35	10.67	+	3.28	3.23E-09	1.48E-06
response to external biotic stimulus (GO:0043207)	392	35	11.15	+	3.14	9.26E-09	3.44E-06
response to other organism (GO:0051707)	392	35	11.15	+	3.14	9.26E-09	3.28E-06
response to biotic stimulus (GO:0009607)	392	35	11.15	+	3.14	9.26E-09	3.14E-06
organic hydroxy compound metabolic process (GO:1901615)	164	14	4.67	+	3.00	4.35E-04	2.33E-02
defense response to bacterium (GO:0042742)	204	17	5.80	+	2.93	1.43E-04	9.72E-03
small molecule metabolic process (GO:0044281)	757	63	21.54	+	2.92	1.01E-13	2.63E-10
defense response (GO:0006952)	360	29	10.24	+	2.83	1.30E-06	1.95E-04
biological process involved in interspecies interaction between organisms (GO:0044419)	438	35	12.46	+	2.81	1.20E-07	2.92E-05
immune system process (GO:0002376)	290	23	8.25	+	2.79	2.08E-05	1.89E-03
defense response to other organism (GO:0098542)	343	26	9.76	+	2.66	1.27E-05	1.26E-03
catabolic process (GO:0009056)	928	48	26.41	+	1.82	1.01E-04	7.24E-03
organic substance catabolic process (GO:1901575)	821	42	23.36	+	1.80	3.55E-04	1.95E-02
response to external stimulus (GO:0009605)	929	47	26.44	+	1.78	2.32E-04	1.41E-02
Unclassified (UNCLASSIFIED)	2517	123	71.62	+	1.72	9.20E-10	5.98E-07
biological_process (GO:0008150)	11294	270	321.38	-	.84	9.20E-10	6.53E-07
cellular process (GO:0009987)	7321	162	208.32	-	.78	4.70E-06	5.24E-04
multicellular organismal process (GO:0032501)	3485	64	99.17	-	.65	3.28E-05	2.81E-03
biological regulation (GO:0065007)	4399	80	125.18	-	.64	6.38E-07	1.21E-04
regulation of cellular process (GO:0050794)	3660	62	104.15	-	.60	6.70E-07	1.24E-04
regulation of biological process (GO:0050789)	3962	67	112.74	-	.59	1.51E-07	3.58E-05
localization (GO:0051179)	2242	37	63.80	-	.58	1.56E-04	1.03E-02
anatomical structure development (GO:0048856)	2634	41	74.95	-	.55	5.58E-06	5.97E-04
developmental process (GO:0032502)	2764	42	78.65	-	.53	1.26E-06	1.92E-04
multicellular organism development (GO:0007275)	2280	34	64.88	-	.52	1.12E-05	1.13E-03
protein metabolic process (GO:0019538)	2179	32	62.00	-	.52	1.47E-05	1.40E-03
macromolecule metabolic process (GO:0043170)	3195	45	90.92	-	.49	7.43E-09	2.90E-06
system development (GO:0048731)	1643	23	46.75	-	.49	8.99E-05	6.62E-03
cell development (GO:0048468)	1288	17	36.65	-	.46	3.57E-04	1.95E-02
cell differentiation (GO:0030154)	1592	21	45.30	-	.46	4.87E-05	4.04E-03
cellular developmental process (GO:0048869)	1604	21	45.64	-	.46	3.67E-05	3.11E-03
regulation of metabolic process (GO:0019222)	2149	28	61.15	-	.46	7.98E-07	1.35E-04
regulation of cellular metabolic process (GO:0031323)	1929	25	54.89	-	.46	3.47E-06	4.10E-04
negative regulation of cellular process (GO:0048523)	1235	15	35.14	-	.43	1.34E-04	9.29E-03
nervous system development (GO:0007399)	1018	12	28.97	-	.41	4.99E-04	2.63E-02
negative regulation of biological process (GO:0048519)	1452	17	41.32	-	.41	1.57E-05	1.48E-03
cellular component organization (GO:0016043)	2597	30	73.90	-	.41	8.84E-10	6.90E-07
cellular component organization or biogenesis (GO:0071840)	2756	31	78.42	-	.40	1.06E-10	1.38E-07
regulation of primary metabolic process (GO:0080090)	1796	20	51.11	-	.39	4.80E-07	9.85E-05
regulation of macromolecule metabolic process (GO:0060255)	1988	22	56.57	-	.39	6.22E-08	1.62E-05
regulation of biosynthetic process (GO:0009889)	1362	15	38.76	-	.39	1.29E-05	1.25E-03
tissue development (GO:0009888)	1000	11	28.46	-	.39	2.97E-04	1.73E-02
animal organ development (GO:0048513)	1148	12	32.67	-	.37	4.88E-05	4.01E-03
regulation of cellular biosynthetic process (GO:0031326)	1353	14	38.50	-	.36	5.27E-06	5.71E-04
macromolecule localization (GO:0033036)	878	9	24.98	-	.36	4.19E-04	2.27E-02
establishment of localization in cell (GO:0051649)	802	8	22.82	-	.35	5.56E-04	2.89E-02
epithelium development (GO:0060429)	925	9	26.32	-	.34	1.70E-04	1.09E-02
multicellular organism reproduction (GO:0032504)	1274	12	36.25	-	.33	2.82E-06	3.67E-04
regulation of gene expression (GO:0010468)	1611	15	45.84	-	.33	7.88E-08	1.98E-05
reproduction (GO:0000003)	1413	13	40.21	-	.32	5.70E-07	1.11E-04
regulation of nitrogen compound metabolic process (GO:0051171)	1768	16	50.31	-	.32	7.41E-09	3.04E-06
regulation of developmental process (GO:0050793)	669	6	19.04	-	.32	1.01E-03	4.78E-02
cellular localization (GO:0051641)	1012	9	28.80	-	.31	2.52E-05	2.24E-03
organelle organization (GO:0006996)	1699	15	48.35	-	.31	1.03E-08	3.21E-06
tube development (GO:0035295)	689	6	19.61	-	.31	5.26E-04	2.76E-02
cellular component assembly (GO:0022607)	1101	9	31.33	-	.29	3.53E-06	4.11E-04
positive regulation of nitrogen compound metabolic process (GO:0051173)	735	6	20.91	-	.29	2.01E-04	1.23E-02
cellular component biogenesis (GO:0044085)	1274	10	36.25	-	.28	2.52E-07	5.32E-05
regulation of cellular macromolecule biosynthetic process (GO:2000112)	1293	10	36.79	-	.27	1.81E-07	4.15E-05
regulation of macromolecule biosynthetic process (GO:0010556)	1298	10	36.94	-	.27	1.86E-07	4.14E-05
multicellular organismal reproductive process (GO:0048609)	1040	8	29.59	-	.27	3.23E-06	4.00E-04
multi-organism reproductive process (GO:0044703)	1048	8	29.82	-	.27	3.29E-06	4.01E-04
sexual reproduction (GO:0019953)	1048	8	29.82	-	.27	3.29E-06	3.94E-04
reproductive process (GO:0022414)	1182	9	33.63	-	.27	6.72E-07	1.22E-04
anatomical structure morphogenesis (GO:0009653)	1456	11	41.43	-	.27	1.72E-08	4.97E-06
intracellular transport (GO:0046907)	670	5	19.07	-	.26	2.57E-04	1.54E-02
regulation of cellular component organization (GO:0051128)	671	5	19.09	-	.26	2.58E-04	1.54E-02
regulation of RNA biosynthetic process (GO:2001141)	1105	8	31.44	-	.25	8.28E-07	1.38E-04
regulation of transcription, DNA-templated (GO:0006355)	1105	8	31.44	-	.25	8.28E-07	1.35E-04
regulation of nucleic acid-templated transcription (GO:1903506)	1105	8	31.44	-	.25	8.28E-07	1.32E-04
regulation of transcription by RNA polymerase II (GO:0006357)	874	6	24.87	-	.24	1.00E-05	1.03E-03
female gamete generation (GO:0007292)	629	4	17.90	-	.22	1.60E-04	1.05E-02
regulation of RNA metabolic process (GO:0051252)	1265	8	36.00	-	.22	1.67E-08	5.02E-06
regulation of nucleobase-containing compound metabolic process (GO:0019219)	1309	8	37.25	-	.21	5.60E-09	2.43E-06
tube morphogenesis (GO:0035239)	496	3	14.11	-	.21	7.38E-04	3.64E-02
protein localization (GO:0008104)	675	4	19.21	-	.21	5.73E-05	4.66E-03
animal organ morphogenesis (GO:0009887)	709	4	20.18	-	.20	2.93E-05	2.57E-03
germ cell development (GO:0007281)	710	4	20.20	-	.20	2.96E-05	2.57E-03
developmental process involved in reproduction (GO:0003006)	891	5	25.35	-	.20	1.45E-06	2.09E-04
gamete generation (GO:0007276)	914	5	26.01	-	.19	1.06E-06	1.66E-04
cellular macromolecule metabolic process (GO:0044260)	2217	12	63.09	-	.19	3.80E-16	2.97E-12
gene expression (GO:0010467)	1116	6	31.76	-	.19	3.45E-08	9.29E-06
morphogenesis of an epithelium (GO:0002009)	571	3	16.25	-	.18	1.30E-04	9.11E-03
macromolecule biosynthetic process (GO:0009059)	766	4	21.80	-	.18	7.02E-06	7.30E-04
oogenesis (GO:0048477)	577	3	16.42	-	.18	1.33E-04	9.28E-03
tissue morphogenesis (GO:0048729)	589	3	16.76	-	.18	9.21E-05	6.72E-03
cellular process involved in reproduction in multicellular organism (GO:0022412)	849	4	24.16	-	.17	7.75E-07	1.34E-04
positive regulation of RNA metabolic process (GO:0051254)	467	2	13.29	-	.15	2.84E-04	1.68E-02
positive regulation of macromolecule biosynthetic process (GO:0010557)	479	2	13.63	-	.15	3.01E-04	1.71E-02
positive regulation of nucleobase-containing compound metabolic process (GO:0045935)	485	2	13.80	-	.14	1.98E-04	1.23E-02
cellular macromolecule biosynthetic process (GO:0034645)	747	3	21.26	-	.14	1.67E-06	2.38E-04
cellular protein localization (GO:0034613)	514	2	14.63	-	.14	9.58E-05	6.92E-03
anatomical structure formation involved in morphogenesis (GO:0048646)	531	2	15.11	-	.13	6.71E-05	5.24E-03
nucleic acid metabolic process (GO:0090304)	1085	4	30.87	-	.13	1.85E-09	1.03E-06
protein modification process (GO:0036211)	1130	4	32.15	-	.12	5.77E-10	6.43E-07
cellular protein modification process (GO:0006464)	1130	4	32.15	-	.12	5.77E-10	5.63E-07
cellular macromolecule localization (GO:0070727)	569	2	16.19	-	.12	2.18E-05	1.95E-03
cell cycle (GO:0007049)	608	2	17.30	-	.12	1.10E-05	1.11E-03
macromolecule modification (GO:0043412)	1229	4	34.97	-	.11	3.53E-11	6.88E-08
cellular protein metabolic process (GO:0044267)	1680	5	47.81	-	.10	1.29E-15	5.02E-12
eye development (GO:0001654)	360	1	10.24	-	.10	8.70E-04	4.24E-02
visual system development (GO:0150063)	360	1	10.24	-	.10	8.70E-04	4.22E-02
sensory system development (GO:0048880)	360	1	10.24	-	.10	8.70E-04	4.19E-02
peptidyl-amino acid modification (GO:0018193)	377	1	10.73	-	.09	6.14E-04	3.11E-02
cellular protein-containing complex assembly (GO:0034622)	410	1	11.67	-	.09	1.87E-04	1.17E-02
sensory organ development (GO:0007423)	450	1	12.81	-	.08	5.98E-05	4.81E-03
microtubule-based process (GO:0007017)	462	1	13.15	-	.08	6.37E-05	5.07E-03
RNA metabolic process (GO:0016070)	824	1	23.45	-	.04	2.14E-09	1.12E-06
spermatogenesis (GO:0007283)	263	0	7.48	-	< 0.01	9.73E-04	4.66E-02
peptide biosynthetic process (GO:0043043)	308	0	8.76	-	< 0.01	2.98E-04	1.72E-02
translation (GO:0006412)	303	0	8.62	-	< 0.01	2.95E-04	1.73E-02
mitotic cell cycle process (GO:1903047)	277	0	7.88	-	< 0.01	6.54E-04	3.29E-02
mRNA processing (GO:0006397)	268	0	7.63	-	< 0.01	9.94E-04	4.73E-02
RNA processing (GO:0006396)	558	0	15.88	-	< 0.01	2.15E-07	4.66E-05
regulation of cell cycle (GO:0051726)	314	0	8.94	-	< 0.01	3.15E-04	1.78E-02
mRNA metabolic process (GO:0016071)	343	0	9.76	-	< 0.01	1.45E-04	9.74E-03
ncRNA metabolic process (GO:0034660)	345	0	9.82	-	< 0.01	8.92E-05	6.63E-03
ribonucleoprotein complex biogenesis (GO:0022613)	288	0	8.20	-	< 0.01	7.14E-04	3.55E-02
protein modification by small protein conjugation or removal (GO:0070647)	292	0	8.31	-	< 0.01	4.40E-04	2.34E-02
ncRNA processing (GO:0034470)	271	0	7.71	-	< 0.01	1.02E-03	4.80E-02
cell cycle process (GO:0022402)	513	0	14.60	-	< 0.01	7.18E-07	1.27E-04
male gamete generation (GO:0048232)	309	0	8.79	-	< 0.01	3.00E-04	1.72E-02

## Sheet: 3
Analysis Type:	PANTHER Overrepresentation Test (Released 20210224)								Analysis Type:	PANTHER Overrepresentation Test (Released 20210224)								Analysis Type:	PANTHER Overrepresentation Test (Released 20210224)
Annotation Version and Release Date:	GO Ontology database DOI: 10.5281/zenodo.5725227 Released 2021-11-16								Annotation Version and Release Date:	GO Ontology database DOI: 10.5281/zenodo.5725227 Released 2021-11-16								Annotation Version and Release Date:	GO Ontology database DOI: 10.5281/zenodo.5725227 Released 2021-11-16
Analyzed List:	upload_1 (Drosophila melanogaster)								Analyzed List:	upload_1 (Drosophila melanogaster)								Analyzed List:	upload_1 (Drosophila melanogaster)
Reference List:	Drosophila melanogaster (all genes in database)								Reference List:	Drosophila melanogaster (all genes in database)								Reference List:	Drosophila melanogaster (all genes in database)
Test Type:	FISHER								Test Type:	FISHER								Test Type:	FISHER
Correction:	FDR								Correction:	FDR								Correction:	FDR
GO biological process complete	Drosophila melanogaster - REFLIST (13811)	upload_1 (1422)	upload_1 (expected)	upload_1 (over/under)	upload_1 (fold Enrichment)	upload_1 (raw P-value)	upload_1 (FDR)		GO molecular function complete	Drosophila melanogaster - REFLIST (13811)	upload_1 (1422)	upload_1 (expected)	upload_1 (over/under)	upload_1 (fold Enrichment)	upload_1 (raw P-value)	upload_1 (FDR)		GO cellular component complete	Drosophila melanogaster - REFLIST (13811)	upload_1 (1422)	upload_1 (expected)	upload_1 (over/under)	upload_1 (fold Enrichment)	upload_1 (raw P-value)	upload_1 (FDR)
mitochondrial translation (GO:0032543)	98	78	10.09	+	7.73	1.51E-34	6.20E-32		small ribosomal subunit rRNA binding (GO:0070181)	8	7	.82	+	8.50	2.00E-04	1.28E-02		Lsm1-7-Pat1 complex (GO:1990726)	5	5	.51	+	9.71	1.19E-03	1.45E-02
mRNA cleavage (GO:0006379)	8	6	.82	+	7.28	1.02E-03	3.25E-02		DNA-directed 5'-3' RNA polymerase activity (GO:0003899)	20	11	2.06	+	5.34	6.57E-05	5.91E-03		organellar large ribosomal subunit (GO:0000315)	50	45	5.15	+	8.74	6.51E-22	4.14E-20
mitochondrial gene expression (GO:0140053)	122	91	12.56	+	7.24	1.45E-38	8.09E-36		5'-3' RNA polymerase activity (GO:0034062)	20	11	2.06	+	5.34	6.57E-05	5.73E-03		mitochondrial large ribosomal subunit (GO:0005762)	50	45	5.15	+	8.74	6.51E-22	3.95E-20
protein deneddylation (GO:0000338)	10	7	1.03	+	6.80	5.10E-04	1.91E-02		RNA polymerase activity (GO:0097747)	20	11	2.06	+	5.34	6.57E-05	5.56E-03		organellar ribosome (GO:0000313)	80	69	8.24	+	8.38	3.67E-32	3.50E-30
proton-transporting two-sector ATPase complex assembly (GO:0070071)	13	9	1.34	+	6.72	8.47E-05	3.98E-03		rRNA binding (GO:0019843)	35	18	3.60	+	4.99	7.00E-07	9.60E-05		mitochondrial ribosome (GO:0005761)	80	69	8.24	+	8.38	3.67E-32	3.27E-30
late endosome to vacuole transport via multivesicular body sorting pathway (GO:0032511)	13	9	1.34	+	6.72	8.47E-05	3.96E-03		O-methyltransferase activity (GO:0008171)	18	9	1.85	+	4.86	5.20E-04	2.88E-02		U6 snRNP (GO:0005688)	7	6	.72	+	8.32	6.31E-04	8.87E-03
male germ-line cyst encapsulation (GO:0048140)	9	6	.93	+	6.47	1.56E-03	4.58E-02		structural constituent of ribosome (GO:0003735)	173	74	17.81	+	4.15	2.15E-20	3.10E-17		signal recognition particle (GO:0048500)	6	5	.62	+	8.09	2.01E-03	2.38E-02
mitochondrial tRNA processing (GO:0090646)	9	6	.93	+	6.47	1.56E-03	4.57E-02		RNA methyltransferase activity (GO:0008173)	48	20	4.94	+	4.05	2.28E-06	2.98E-04		signal recognition particle, endoplasmic reticulum targeting (GO:0005786)	6	5	.62	+	8.09	2.01E-03	2.36E-02
RNA polymerase II preinitiation complex assembly (GO:0051123)	14	9	1.44	+	6.24	1.28E-04	5.60E-03		general transcription initiation factor activity (GO:0140223)	29	12	2.99	+	4.02	2.54E-04	1.59E-02		COP9 signalosome (GO:0008180)	10	8	1.03	+	7.77	1.05E-04	1.82E-03
mitochondrial RNA processing (GO:0000963)	17	10	1.75	+	5.71	9.30E-05	4.29E-03		tRNA binding (GO:0000049)	35	14	3.60	+	3.88	1.05E-04	8.44E-03		organellar small ribosomal subunit (GO:0000314)	30	24	3.09	+	7.77	1.42E-11	4.30E-10
late endosome to vacuole transport (GO:0045324)	19	11	1.96	+	5.62	4.62E-05	2.31E-03		ligase activity, forming carbon-oxygen bonds (GO:0016875)	37	14	3.81	+	3.67	1.69E-04	1.13E-02		mitochondrial small ribosomal subunit (GO:0005763)	30	24	3.09	+	7.77	1.42E-11	4.20E-10
mitochondrial RNA metabolic process (GO:0000959)	29	16	2.99	+	5.36	1.44E-06	9.94E-05		aminoacyl-tRNA ligase activity (GO:0004812)	37	14	3.81	+	3.67	1.69E-04	1.11E-02		nuclear pore outer ring (GO:0031080)	8	6	.82	+	7.28	1.02E-03	1.27E-02
transcription by RNA polymerase I (GO:0006360)	17	9	1.75	+	5.14	3.77E-04	1.47E-02		catalytic activity, acting on a tRNA (GO:0140101)	85	32	8.75	+	3.66	1.63E-08	3.62E-06		RNA polymerase II, core complex (GO:0005665)	13	9	1.34	+	6.72	8.47E-05	1.49E-03
transcription preinitiation complex assembly (GO:0070897)	19	10	1.96	+	5.11	1.86E-04	7.66E-03		methyltransferase activity (GO:0008168)	119	37	12.25	+	3.02	7.94E-08	1.43E-05		guanyl-nucleotide exchange factor complex (GO:0032045)	8	5	.82	+	6.07	4.78E-03	4.80E-02
endosome transport via multivesicular body sorting pathway (GO:0032509)	26	13	2.68	+	4.86	3.10E-05	1.62E-03		transferase activity, transferring one-carbon groups (GO:0016741)	125	38	12.87	+	2.95	8.64E-08	1.46E-05		Ndc80 complex (GO:0031262)	8	5	.82	+	6.07	4.78E-03	4.76E-02
multivesicular body sorting pathway (GO:0071985)	26	13	2.68	+	4.86	3.10E-05	1.61E-03		S-adenosylmethionine-dependent methyltransferase activity (GO:0008757)	90	27	9.27	+	2.91	7.58E-06	9.50E-04		ESCRT III complex (GO:0000815)	8	5	.82	+	6.07	4.78E-03	4.73E-02
metallo-sulfur cluster assembly (GO:0031163)	19	9	1.96	+	4.60	7.03E-04	2.50E-02		catalytic activity, acting on RNA (GO:0140098)	247	73	25.43	+	2.87	3.49E-13	2.51E-10		transcription export complex (GO:0000346)	8	5	.82	+	6.07	4.78E-03	4.69E-02
iron-sulfur cluster assembly (GO:0016226)	19	9	1.96	+	4.60	7.03E-04	2.49E-02		carbon-oxygen lyase activity (GO:0016835)	55	16	5.66	+	2.83	6.94E-04	3.70E-02		NMS complex (GO:0031617)	8	5	.82	+	6.07	4.78E-03	4.66E-02
transcription initiation from RNA polymerase II promoter (GO:0006367)	48	22	4.94	+	4.45	1.98E-07	1.58E-05		nucleotidyltransferase activity (GO:0016779)	62	18	6.38	+	2.82	3.37E-04	2.02E-02		transcription factor TFIIH holo complex (GO:0005675)	10	6	1.03	+	5.83	2.30E-03	2.63E-02
transcription by RNA polymerase II (GO:0006366)	88	40	9.06	+	4.41	2.76E-12	4.79E-10		catalytic activity, acting on a nucleic acid (GO:0140640)	360	91	37.07	+	2.46	1.43E-12	8.23E-10		mRNA cleavage and polyadenylation specificity factor complex (GO:0005847)	10	6	1.03	+	5.83	2.30E-03	2.61E-02
DNA-templated transcription, elongation (GO:0006354)	20	9	2.06	+	4.37	9.36E-04	3.07E-02		RNA binding (GO:0003723)	680	167	70.01	+	2.39	1.57E-21	4.53E-18		RNA polymerase I complex (GO:0005736)	12	7	1.24	+	5.67	1.12E-03	1.38E-02
mRNA export from nucleus (GO:0006406)	36	16	3.71	+	4.32	1.23E-05	7.44E-04		structural molecule activity (GO:0005198)	458	91	47.16	+	1.93	5.22E-08	1.07E-05		spliceosomal tri-snRNP complex (GO:0097526)	23	13	2.37	+	5.49	1.15E-05	2.22E-04
DNA-templated transcription, initiation (GO:0006352)	64	27	6.59	+	4.10	3.30E-08	3.03E-06		transcription coregulator activity (GO:0003712)	182	36	18.74	+	1.92	8.82E-04	4.62E-02		mitochondrial matrix (GO:0005759)	150	83	15.44	+	5.37	1.64E-28	1.21E-26
RNA biosynthetic process (GO:0032774)	140	59	14.41	+	4.09	2.78E-16	6.03E-14		nucleic acid binding (GO:0003676)	1698	297	174.83	+	1.70	7.29E-18	7.00E-15		core mediator complex (GO:0070847)	11	6	1.13	+	5.30	3.28E-03	3.48E-02
protein targeting to ER (GO:0045047)	24	10	2.47	+	4.05	7.89E-04	2.70E-02		heterocyclic compound binding (GO:1901363)	2703	395	278.30	+	1.42	1.79E-12	8.59E-10		RNA polymerase III complex (GO:0005666)	17	9	1.75	+	5.14	3.77E-04	5.54E-03
nucleic acid-templated transcription (GO:0097659)	137	57	14.11	+	4.04	1.40E-15	2.87E-13		organic cyclic compound binding (GO:0097159)	2726	395	280.67	+	1.41	4.45E-12	1.83E-09		U4/U6 x U5 tri-snRNP complex (GO:0046540)	19	10	1.96	+	5.11	1.86E-04	2.95E-03
transcription, DNA-templated (GO:0006351)	137	57	14.11	+	4.04	1.40E-15	2.80E-13		binding (GO:0005488)	5412	640	557.23	+	1.15	2.21E-05	2.27E-03		ESCRT complex (GO:0036452)	20	10	2.06	+	4.86	2.55E-04	3.96E-03
establishment of protein localization to endoplasmic reticulum (GO:0072599)	25	10	2.57	+	3.88	1.01E-03	3.25E-02		ion transmembrane transporter activity (GO:0015075)	488	26	50.25	-	.52	3.63E-04	2.09E-02		carboxy-terminal domain protein kinase complex (GO:0032806)	14	7	1.44	+	4.86	2.19E-03	2.54E-02
transcription by RNA polymerase III (GO:0006383)	28	11	2.88	+	3.82	6.47E-04	2.37E-02		inorganic molecular entity transmembrane transporter activity (GO:0015318)	438	23	45.10	-	.51	6.03E-04	3.28E-02		Prp19 complex (GO:0000974)	12	6	1.24	+	4.86	4.54E-03	4.62E-02
RNA methylation (GO:0001510)	54	21	5.56	+	3.78	3.08E-06	2.04E-04		transmembrane transporter activity (GO:0022857)	780	38	80.31	-	.47	3.44E-07	4.96E-05		multivesicular body (GO:0005771)	14	7	1.44	+	4.86	2.19E-03	2.52E-02
RNA export from nucleus (GO:0006405)	49	19	5.05	+	3.77	9.32E-06	5.68E-04		transporter activity (GO:0005215)	838	40	86.28	-	.46	6.20E-08	1.19E-05		mRNA cleavage factor complex (GO:0005849)	15	7	1.54	+	4.53	2.95E-03	3.23E-02
chromosome localization (GO:0050000)	26	10	2.68	+	3.74	1.29E-03	3.91E-02		ion channel activity (GO:0005216)	253	9	26.05	-	.35	3.53E-04	2.08E-02		mediator complex (GO:0016592)	35	16	3.60	+	4.44	9.31E-06	1.83E-04
translation (GO:0006412)	303	116	31.20	+	3.72	5.37E-28	1.61E-25		peptidase activity (GO:0008233)	491	17	50.55	-	.34	1.52E-07	2.44E-05		U2 snRNP (GO:0005686)	20	9	2.06	+	4.37	9.36E-04	1.20E-02
tRNA aminoacylation for protein translation (GO:0006418)	37	14	3.81	+	3.67	1.69E-04	7.09E-03		serine hydrolase activity (GO:0017171)	321	11	33.05	-	.33	3.31E-05	3.18E-03		H4/H2A histone acetyltransferase complex (GO:0043189)	20	9	2.06	+	4.37	9.36E-04	1.19E-02
peptide biosynthetic process (GO:0043043)	308	116	31.71	+	3.66	1.70E-27	4.91E-25		passive transmembrane transporter activity (GO:0022803)	268	9	27.59	-	.33	1.45E-04	1.02E-02		NuA4 histone acetyltransferase complex (GO:0035267)	20	9	2.06	+	4.37	9.36E-04	1.18E-02
mRNA transport (GO:0051028)	48	18	4.94	+	3.64	2.29E-05	1.26E-03		channel activity (GO:0015267)	268	9	27.59	-	.33	1.45E-04	9.97E-03		large ribosomal subunit (GO:0015934)	105	47	10.81	+	4.35	5.33E-14	2.22E-12
tRNA aminoacylation (GO:0043039)	40	15	4.12	+	3.64	1.08E-04	4.91E-03		signaling receptor binding (GO:0005102)	269	7	27.70	-	.25	9.21E-06	1.11E-03		SAGA complex (GO:0000124)	25	11	2.57	+	4.27	3.01E-04	4.62E-03
positive regulation of TORC1 signaling (GO:1904263)	27	10	2.78	+	3.60	1.62E-03	4.64E-02		endopeptidase activity (GO:0004175)	351	9	36.14	-	.25	3.08E-07	4.67E-05		U1 snRNP (GO:0005685)	16	7	1.65	+	4.25	3.91E-03	4.07E-02
amino acid activation (GO:0043038)	41	15	4.22	+	3.55	1.35E-04	5.87E-03		signaling receptor activity (GO:0038023)	406	7	41.80	-	.17	1.71E-10	6.14E-08		nuclear DNA-directed RNA polymerase complex (GO:0055029)	92	40	9.47	+	4.22	8.24E-12	2.68E-10
protein localization to endoplasmic reticulum (GO:0070972)	31	11	3.19	+	3.45	1.27E-03	3.88E-02		molecular transducer activity (GO:0060089)	406	7	41.80	-	.17	1.71E-10	5.46E-08		DNA-directed RNA polymerase complex (GO:0000428)	93	40	9.58	+	4.18	1.07E-11	3.41E-10
amide biosynthetic process (GO:0043604)	346	117	35.62	+	3.28	1.88E-24	5.06E-22		gated channel activity (GO:0022836)	190	3	19.56	-	.15	1.57E-05	1.73E-03		RNA polymerase complex (GO:0030880)	94	40	9.68	+	4.13	1.40E-11	4.33E-10
RNA modification (GO:0009451)	108	36	11.12	+	3.24	2.80E-08	2.63E-06		transmembrane signaling receptor activity (GO:0004888)	339	5	34.90	-	.14	1.57E-09	4.53E-07		RNA polymerase II, holoenzyme (GO:0016591)	71	30	7.31	+	4.10	5.60E-09	1.49E-07
fatty acid oxidation (GO:0019395)	37	12	3.81	+	3.15	1.47E-03	4.35E-02		ligand-gated channel activity (GO:0022834)	143	2	14.72	-	.14	1.44E-04	1.06E-02		ribosomal subunit (GO:0044391)	174	73	17.92	+	4.07	9.31E-20	4.78E-18
tRNA metabolic process (GO:0006399)	137	44	14.11	+	3.12	2.13E-09	2.40E-07		ligand-gated ion channel activity (GO:0015276)	143	2	14.72	-	.14	1.44E-04	1.04E-02		U2-type spliceosomal complex (GO:0005684)	34	14	3.50	+	4.00	8.24E-05	1.47E-03
RNA metabolic process (GO:0016070)	824	263	84.84	+	3.10	9.92E-52	1.94E-48		structural constituent of cuticle (GO:0042302)	151	2	15.55	-	.13	6.80E-05	5.60E-03		ribosome (GO:0005840)	185	76	19.05	+	3.99	4.27E-20	2.28E-18
gene expression (GO:0010467)	1116	356	114.90	+	3.10	4.84E-72	3.78E-68		structural constituent of chitin-based larval cuticle (GO:0008010)	110	1	11.33	-	.09	4.29E-04	2.42E-02		SAGA-type complex (GO:0070461)	35	14	3.60	+	3.88	1.05E-04	1.81E-03
nuclear export (GO:0051168)	82	26	8.44	+	3.08	4.89E-06	3.10E-04		G protein-coupled receptor activity (GO:0004930)	115	1	11.84	-	.08	2.96E-04	1.81E-02		spliceosomal snRNP complex (GO:0097525)	51	20	5.25	+	3.81	4.76E-06	1.01E-04
peptide metabolic process (GO:0006518)	407	129	41.91	+	3.08	9.03E-25	2.52E-22		chitin binding (GO:0008061)	123	1	12.66	-	.08	1.35E-04	1.05E-02		small ribosomal subunit (GO:0015935)	72	28	7.41	+	3.78	7.35E-08	1.69E-06
mRNA splicing, via spliceosome (GO:0000398)	214	67	22.03	+	3.04	3.56E-13	6.77E-11		carbohydrate binding (GO:0030246)	124	1	12.77	-	.08	1.38E-04	1.05E-02		transcription factor TFIID complex (GO:0005669)	26	10	2.68	+	3.74	1.29E-03	1.55E-02
RNA splicing, via transesterification reactions with bulged adenosine as nucleophile (GO:0000377)	214	67	22.03	+	3.04	3.56E-13	6.61E-11		serine-type peptidase activity (GO:0008236)	259	2	26.67	-	.07	4.68E-09	1.12E-06		nuclear pore (GO:0005643)	46	17	4.74	+	3.59	4.46E-05	8.15E-04
tRNA modification (GO:0006400)	61	19	6.28	+	3.03	1.09E-04	4.91E-03		structural constituent of chitin-based cuticle (GO:0005214)	147	1	15.14	-	.07	1.26E-05	1.46E-03		small nuclear ribonucleoprotein complex (GO:0030532)	60	22	6.18	+	3.56	3.93E-06	8.46E-05
intracellular mRNA localization involved in anterior/posterior axis specification (GO:0060811)	45	14	4.63	+	3.02	8.57E-04	2.88E-02		serine-type endopeptidase activity (GO:0004252)	239	1	24.61	-	.04	2.01E-09	5.27E-07		catalytic step 2 spliceosome (GO:0071013)	126	46	12.97	+	3.55	2.91E-11	8.45E-10
RNA splicing, via transesterification reactions (GO:0000375)	216	67	22.24	+	3.01	5.07E-13	9.21E-11		signaling receptor activator activity (GO:0030546)	113	0	11.63	-	< 0.01	2.66E-05	2.64E-03		Sm-like protein family complex (GO:0120114)	69	25	7.10	+	3.52	1.05E-06	2.34E-05
mRNA processing (GO:0006397)	268	83	27.59	+	3.01	8.46E-16	1.78E-13		signaling receptor regulator activity (GO:0030545)	116	0	11.94	-	< 0.01	1.74E-05	1.86E-03		COPII-coated ER to Golgi transport vesicle (GO:0030134)	31	11	3.19	+	3.45	1.27E-03	1.54E-02
RNA splicing (GO:0008380)	228	69	23.48	+	2.94	7.65E-13	1.36E-10		receptor ligand activity (GO:0048018)	108	0	11.12	-	< 0.01	3.97E-05	3.69E-03		mitochondrial protein-containing complex (GO:0098798)	258	90	26.56	+	3.39	9.65E-20	4.77E-18
RNA processing (GO:0006396)	558	168	57.45	+	2.92	6.75E-30	2.39E-27											spliceosomal complex (GO:0005681)	190	64	19.56	+	3.27	8.08E-14	3.27E-12
ncRNA metabolic process (GO:0034660)	345	102	35.52	+	2.87	7.69E-18	1.82E-15											histone acetyltransferase complex (GO:0000123)	73	24	7.52	+	3.19	6.77E-06	1.41E-04
cellular macromolecule biosynthetic process (GO:0034645)	747	219	76.91	+	2.85	6.93E-38	3.60E-35											late endosome membrane (GO:0031902)	31	10	3.19	+	3.13	3.69E-03	3.88E-02
fatty acid catabolic process (GO:0009062)	48	14	4.94	+	2.83	1.44E-03	4.28E-02											H4 histone acetyltransferase complex (GO:1902562)	32	10	3.29	+	3.04	4.45E-03	4.61E-02
intracellular mRNA localization involved in pattern specification process (GO:0060810)	48	14	4.94	+	2.83	1.44E-03	4.27E-02											preribosome (GO:0030684)	71	22	7.31	+	3.01	3.44E-05	6.46E-04
mRNA metabolic process (GO:0016071)	343	100	35.32	+	2.83	2.89E-17	6.62E-15											protein acetyltransferase complex (GO:0031248)	84	26	8.65	+	3.01	7.01E-06	1.44E-04
organelle membrane fusion (GO:0090174)	55	16	5.66	+	2.83	6.94E-04	2.48E-02											acetyltransferase complex (GO:1902493)	84	26	8.65	+	3.01	7.01E-06	1.42E-04
tRNA processing (GO:0008033)	93	27	9.58	+	2.82	1.99E-05	1.12E-03											ribonucleoprotein complex (GO:1990904)	566	174	58.28	+	2.99	5.71E-32	4.76E-30
macromolecule biosynthetic process (GO:0009059)	766	221	78.87	+	2.80	2.34E-37	1.08E-34											precatalytic spliceosome (GO:0071011)	143	43	14.72	+	2.92	2.70E-08	6.67E-07
vesicle fusion (GO:0006906)	52	15	5.35	+	2.80	1.08E-03	3.40E-02											transferase complex, transferring phosphorus-containing groups (GO:0061695)	157	46	16.16	+	2.85	1.21E-08	3.10E-07
ncRNA processing (GO:0034470)	271	78	27.90	+	2.80	1.95E-13	3.80E-11											mitochondrion (GO:0005739)	857	243	88.24	+	2.75	3.67E-40	4.90E-38
RNA 3'-end processing (GO:0031123)	73	21	7.52	+	2.79	1.24E-04	5.48E-03											peptidase complex (GO:1905368)	92	26	9.47	+	2.74	3.55E-05	6.59E-04
cellular nitrogen compound biosynthetic process (GO:0044271)	703	202	72.38	+	2.79	7.89E-34	3.08E-31											nuclear protein-containing complex (GO:0140513)	839	230	86.38	+	2.66	5.17E-36	5.30E-34
vacuolar transport (GO:0007034)	63	18	6.49	+	2.77	3.96E-04	1.53E-02											nucleolus (GO:0005730)	227	61	23.37	+	2.61	9.28E-10	2.53E-08
maturation of SSU-rRNA (GO:0030490)	49	14	5.05	+	2.77	1.69E-03	4.84E-02											intracellular organelle lumen (GO:0070013)	1019	270	104.92	+	2.57	2.55E-40	4.86E-38
macromolecule methylation (GO:0043414)	126	36	12.97	+	2.77	7.71E-07	5.63E-05											organelle lumen (GO:0043233)	1020	270	105.02	+	2.57	2.78E-40	4.63E-38
methylation (GO:0032259)	130	37	13.38	+	2.76	5.69E-07	4.23E-05											membrane-enclosed lumen (GO:0031974)	1020	270	105.02	+	2.57	2.78E-40	4.12E-38
membrane fusion (GO:0061025)	57	16	5.87	+	2.73	9.56E-04	3.12E-02											endosome membrane (GO:0010008)	76	20	7.83	+	2.56	5.55E-04	7.89E-03
nucleic acid metabolic process (GO:0090304)	1085	303	111.71	+	2.71	8.29E-50	1.29E-46											RNA polymerase II transcription regulator complex (GO:0090575)	109	27	11.22	+	2.41	1.50E-04	2.41E-03
histone acetylation (GO:0016573)	79	22	8.13	+	2.70	1.77E-04	7.36E-03											intracellular protein-containing complex (GO:0140535)	529	124	54.47	+	2.28	7.02E-15	3.12E-13
rRNA processing (GO:0006364)	151	42	15.55	+	2.70	1.51E-07	1.23E-05											transferase complex (GO:1990234)	494	114	50.86	+	2.24	2.41E-13	8.46E-12
rRNA metabolic process (GO:0016072)	159	44	16.37	+	2.69	1.28E-07	1.05E-05											late endosome (GO:0005770)	93	21	9.58	+	2.19	2.96E-03	3.21E-02
establishment of RNA localization (GO:0051236)	94	26	9.68	+	2.69	4.35E-05	2.20E-03											nuclear lumen (GO:0031981)	830	183	85.46	+	2.14	2.77E-19	1.32E-17
cellular amide metabolic process (GO:0043603)	489	135	50.35	+	2.68	3.28E-21	8.26E-19											nuclear envelope (GO:0005635)	128	28	13.18	+	2.12	7.30E-04	9.84E-03
nuclear transport (GO:0051169)	117	32	12.05	+	2.66	6.23E-06	3.89E-04											catalytic complex (GO:1902494)	999	216	102.86	+	2.10	7.10E-22	4.12E-20
nucleocytoplasmic transport (GO:0006913)	117	32	12.05	+	2.66	6.23E-06	3.86E-04											protein-containing complex (GO:0032991)	2744	584	282.53	+	2.07	2.43E-66	5.40E-64
RNA catabolic process (GO:0006401)	88	24	9.06	+	2.65	1.02E-04	4.64E-03											transcription regulator complex (GO:0005667)	210	43	21.62	+	1.99	1.11E-04	1.88E-03
RNA transport (GO:0050658)	92	25	9.47	+	2.64	7.44E-05	3.56E-03											cytoplasmic vesicle membrane (GO:0030659)	138	28	14.21	+	1.97	1.85E-03	2.20E-02
nucleic acid transport (GO:0050657)	92	25	9.47	+	2.64	7.44E-05	3.54E-03											nucleoplasm (GO:0005654)	553	111	56.94	+	1.95	8.29E-10	2.31E-08
internal protein amino acid acetylation (GO:0006475)	81	22	8.34	+	2.64	2.14E-04	8.74E-03											vesicle membrane (GO:0012506)	143	28	14.72	+	1.90	3.25E-03	3.47E-02
peptidyl-lysine acetylation (GO:0018394)	81	22	8.34	+	2.64	2.14E-04	8.69E-03											intracellular membrane-bounded organelle (GO:0043231)	4880	895	502.45	+	1.78	1.60E-89	1.07E-86
internal peptidyl-lysine acetylation (GO:0018393)	81	22	8.34	+	2.64	2.14E-04	8.65E-03											nucleus (GO:0005634)	2801	508	288.39	+	1.76	3.31E-37	4.01E-35
endosomal transport (GO:0016197)	111	30	11.43	+	2.62	1.46E-05	8.55E-04											endoplasmic reticulum membrane (GO:0005789)	261	47	26.87	+	1.75	7.09E-04	9.76E-03
intracellular mRNA localization (GO:0008298)	67	18	6.90	+	2.61	9.66E-04	3.14E-02											nuclear outer membrane-endoplasmic reticulum membrane network (GO:0042175)	268	48	27.59	+	1.74	8.04E-04	1.06E-02
organelle fusion (GO:0048284)	67	18	6.90	+	2.61	9.66E-04	3.13E-02											endoplasmic reticulum subcompartment (GO:0098827)	268	48	27.59	+	1.74	8.04E-04	1.05E-02
ribonucleoprotein complex biogenesis (GO:0022613)	288	77	29.65	+	2.60	7.01E-12	1.14E-09											intrinsic component of organelle membrane (GO:0031300)	201	36	20.70	+	1.74	3.25E-03	3.50E-02
ribonucleoprotein complex assembly (GO:0022618)	120	32	12.36	+	2.59	1.43E-05	8.44E-04											membrane-bounded organelle (GO:0043227)	5079	899	522.94	+	1.72	7.60E-82	3.38E-79
endoplasmic reticulum to Golgi vesicle-mediated transport (GO:0006888)	68	18	7.00	+	2.57	1.06E-03	3.37E-02											bounding membrane of organelle (GO:0098588)	361	62	37.17	+	1.67	3.41E-04	5.05E-03
mitochondrial respiratory chain complex assembly (GO:0033108)	68	18	7.00	+	2.57	1.06E-03	3.36E-02											intracellular organelle (GO:0043229)	5519	940	568.24	+	1.65	1.53E-79	5.11E-77
ribosome biogenesis (GO:0042254)	212	56	21.83	+	2.57	7.35E-09	7.64E-07											organelle (GO:0043226)	5618	943	578.44	+	1.63	1.52E-76	4.06E-74
RNA localization (GO:0006403)	156	41	16.06	+	2.55	7.96E-07	5.75E-05											envelope (GO:0031975)	454	76	46.74	+	1.63	1.36E-04	2.24E-03
ribosomal small subunit biogenesis (GO:0042274)	65	17	6.69	+	2.54	1.62E-03	4.66E-02											organelle envelope (GO:0031967)	454	76	46.74	+	1.63	1.36E-04	2.22E-03
mRNA catabolic process (GO:0006402)	73	19	7.52	+	2.53	8.48E-04	2.87E-02											intracellular non-membrane-bounded organelle (GO:0043232)	1603	266	165.05	+	1.61	2.04E-13	7.77E-12
ribonucleoprotein complex subunit organization (GO:0071826)	123	32	12.66	+	2.53	1.77E-05	1.02E-03											non-membrane-bounded organelle (GO:0043228)	1603	266	165.05	+	1.61	2.04E-13	7.55E-12
cellular nitrogen compound metabolic process (GO:0034641)	1776	445	182.86	+	2.43	1.04E-64	4.06E-61											organelle membrane (GO:0031090)	865	142	89.06	+	1.59	3.94E-07	8.92E-06
protein acetylation (GO:0006473)	88	22	9.06	+	2.43	7.11E-04	2.49E-02											intracellular anatomical structure (GO:0005622)	6583	1073	677.79	+	1.58	2.15E-92	2.88E-89
nucleobase-containing compound metabolic process (GO:0006139)	1345	328	138.48	+	2.37	2.36E-43	2.05E-40											cytoplasm (GO:0005737)	4476	704	460.86	+	1.53	1.02E-36	1.13E-34
heterocycle metabolic process (GO:0046483)	1427	339	146.93	+	2.31	1.09E-42	8.47E-40											membrane protein complex (GO:0098796)	532	83	54.78	+	1.52	6.46E-04	8.98E-03
nucleobase-containing compound biosynthetic process (GO:0034654)	321	76	33.05	+	2.30	1.25E-09	1.58E-07											chromosome (GO:0005694)	588	89	60.54	+	1.47	8.90E-04	1.15E-02
nucleobase-containing compound transport (GO:0015931)	110	26	11.33	+	2.30	4.88E-04	1.84E-02											endomembrane system (GO:0012505)	1247	170	128.39	+	1.32	4.56E-04	6.54E-03
cellular aromatic compound metabolic process (GO:0006725)	1471	342	151.46	+	2.26	2.18E-41	1.55E-38											cellular anatomical entity (GO:0110165)	9184	1126	945.60	+	1.19	8.26E-24	5.51E-22
organic cyclic compound metabolic process (GO:1901360)	1534	347	157.94	+	2.20	5.64E-40	3.39E-37											cellular_component (GO:0005575)	11033	1220	1135.97	+	1.07	4.03E-08	9.79E-07
peptidyl-lysine modification (GO:0018205)	156	35	16.06	+	2.18	1.30E-04	5.65E-03											membrane (GO:0016020)	2938	226	302.50	-	.75	1.06E-06	2.32E-05
aromatic compound biosynthetic process (GO:0019438)	384	86	39.54	+	2.18	8.45E-10	1.14E-07											Unclassified (UNCLASSIFIED)	2778	202	286.03	-	.71	4.03E-08	9.62E-07
organonitrogen compound biosynthetic process (GO:1901566)	790	176	81.34	+	2.16	6.02E-19	1.47E-16											cytoskeleton (GO:0005856)	554	36	57.04	-	.63	4.77E-03	4.83E-02
cellular biosynthetic process (GO:0044249)	1240	275	127.67	+	2.15	9.72E-30	3.30E-27											intrinsic component of membrane (GO:0031224)	1525	94	157.02	-	.60	6.72E-08	1.57E-06
heterocycle biosynthetic process (GO:0018130)	394	87	40.57	+	2.14	1.29E-09	1.59E-07											integral component of membrane (GO:0016021)	1496	90	154.03	-	.58	2.36E-08	5.94E-07
protein acylation (GO:0043543)	114	25	11.74	+	2.13	1.73E-03	4.91E-02											synapse (GO:0045202)	312	14	32.12	-	.44	7.14E-04	9.73E-03
biosynthetic process (GO:0009058)	1302	284	134.06	+	2.12	9.95E-30	3.23E-27											somatodendritic compartment (GO:0036477)	282	12	29.04	-	.41	7.87E-04	1.05E-02
organic substance biosynthetic process (GO:1901576)	1275	277	131.28	+	2.11	1.16E-28	3.63E-26											cell junction (GO:0030054)	457	19	47.05	-	.40	9.25E-06	1.84E-04
cellular protein-containing complex assembly (GO:0034622)	410	89	42.21	+	2.11	1.64E-09	1.90E-07											plasma membrane (GO:0005886)	1477	53	152.07	-	.35	1.69E-20	9.40E-19
protein-containing complex assembly (GO:0065003)	436	92	44.89	+	2.05	2.93E-09	3.22E-07											plasma membrane region (GO:0098590)	348	12	35.83	-	.33	1.33E-05	2.53E-04
organic cyclic compound biosynthetic process (GO:1901362)	432	91	44.48	+	2.05	3.93E-09	4.20E-07											cell periphery (GO:0071944)	1860	64	191.51	-	.33	3.59E-27	2.52E-25
cellular amino acid metabolic process (GO:0006520)	158	33	16.27	+	2.03	5.96E-04	2.20E-02											axon (GO:0030424)	249	8	25.64	-	.31	1.35E-04	2.25E-03
nucleobase-containing compound catabolic process (GO:0034655)	142	29	14.62	+	1.98	1.38E-03	4.13E-02											cytoplasmic region (GO:0099568)	159	5	16.37	-	.31	2.73E-03	3.02E-02
protein-containing complex subunit organization (GO:0043933)	534	109	54.98	+	1.98	6.57E-10	9.15E-08											dendritic tree (GO:0097447)	207	6	21.31	-	.28	3.12E-04	4.73E-03
establishment of protein localization to organelle (GO:0072594)	179	36	18.43	+	1.95	5.32E-04	1.98E-02											dendrite (GO:0030425)	207	6	21.31	-	.28	3.12E-04	4.68E-03
histone modification (GO:0016570)	186	37	19.15	+	1.93	6.56E-04	2.39E-02											neuron projection (GO:0043005)	472	13	48.60	-	.27	6.77E-09	1.77E-07
cellular macromolecule metabolic process (GO:0044260)	2217	435	228.27	+	1.91	7.85E-38	3.83E-35											cilium (GO:0005929)	188	5	19.36	-	.26	4.00E-04	5.81E-03
intracellular transport (GO:0046907)	670	127	68.98	+	1.84	1.32E-09	1.61E-07											cell projection (GO:0042995)	721	19	74.24	-	.26	1.05E-13	4.11E-12
mitochondrion organization (GO:0007005)	231	43	23.78	+	1.81	7.11E-04	2.50E-02											plasma membrane bounded cell projection (GO:0120025)	714	18	73.51	-	.24	4.58E-14	1.97E-12
intracellular protein transport (GO:0006886)	328	61	33.77	+	1.81	6.03E-05	2.92E-03											apical part of cell (GO:0045177)	176	4	18.12	-	.22	2.45E-04	3.84E-03
cellular protein metabolic process (GO:0044267)	1680	311	172.98	+	1.80	5.14E-22	1.34E-19											integral component of plasma membrane (GO:0005887)	511	9	52.61	-	.17	9.72E-13	3.33E-11
macromolecule metabolic process (GO:0043170)	3195	587	328.96	+	1.78	1.09E-46	1.42E-43											intrinsic component of plasma membrane (GO:0031226)	528	9	54.36	-	.17	2.20E-13	7.94E-12
cellular metabolic process (GO:0044237)	3873	701	398.77	+	1.76	1.06E-57	2.75E-54											extracellular space (GO:0005615)	695	10	71.56	-	.14	5.76E-19	2.65E-17
mitotic cell cycle (GO:0000278)	399	72	41.08	+	1.75	2.53E-05	1.35E-03											extracellular region (GO:0005576)	1051	15	108.21	-	.14	1.33E-28	1.04E-26
protein localization to organelle (GO:0033365)	250	44	25.74	+	1.71	1.60E-03	4.62E-02											plasma membrane bounded cell projection cytoplasm (GO:0032838)	86	1	8.85	-	.11	4.48E-03	4.60E-02
establishment of localization in cell (GO:0051649)	802	140	82.58	+	1.70	1.66E-08	1.64E-06											chitin-based extracellular matrix (GO:0062129)	132	1	13.59	-	.07	6.25E-05	1.13E-03
DNA metabolic process (GO:0006259)	282	49	29.04	+	1.69	1.10E-03	3.43E-02											extracellular matrix (GO:0031012)	273	1	28.11	-	.04	7.99E-11	2.27E-09
protein transport (GO:0015031)	421	73	43.35	+	1.68	7.58E-05	3.58E-03											external encapsulating structure (GO:0030312)	307	1	31.61	-	.03	3.12E-12	1.04E-10
nitrogen compound metabolic process (GO:0006807)	3646	632	375.40	+	1.68	1.16E-43	1.13E-40											ciliary plasm (GO:0097014)	67	0	6.90	-	< 0.01	2.47E-03	2.75E-02
mitotic cell cycle process (GO:1903047)	277	48	28.52	+	1.68	1.37E-03	4.13E-02											axoneme (GO:0005930)	66	0	6.80	-	< 0.01	2.45E-03	2.75E-02
establishment of protein localization (GO:0045184)	444	75	45.71	+	1.64	1.16E-04	5.21E-03
chromosome organization (GO:0051276)	466	78	47.98	+	1.63	1.19E-04	5.28E-03
carboxylic acid metabolic process (GO:0019752)	374	62	38.51	+	1.61	7.84E-04	2.69E-02
oxoacid metabolic process (GO:0043436)	375	62	38.61	+	1.61	8.02E-04	2.73E-02
cell cycle (GO:0007049)	608	100	62.60	+	1.60	2.14E-05	1.19E-03
organic acid metabolic process (GO:0006082)	380	62	39.13	+	1.58	1.14E-03	3.53E-02
organic substance metabolic process (GO:0071704)	4281	698	440.78	+	1.58	2.55E-41	1.66E-38
cellular localization (GO:0051641)	1012	165	104.20	+	1.58	5.09E-08	4.47E-06
primary metabolic process (GO:0044238)	4017	652	413.60	+	1.58	1.11E-36	4.79E-34
metabolic process (GO:0008152)	4543	737	467.75	+	1.58	4.21E-44	4.69E-41
cellular macromolecule localization (GO:0070727)	569	92	58.59	+	1.57	9.04E-05	4.20E-03
cellular component biogenesis (GO:0044085)	1274	204	131.17	+	1.56	3.52E-09	3.81E-07
nitrogen compound transport (GO:0071705)	583	92	60.03	+	1.53	1.88E-04	7.71E-03
cell cycle process (GO:0022402)	513	80	52.82	+	1.51	6.91E-04	2.48E-02
vesicle-mediated transport (GO:0016192)	490	76	50.45	+	1.51	1.15E-03	3.53E-02
cellular protein localization (GO:0034613)	514	79	52.92	+	1.49	1.15E-03	3.52E-02
macromolecule modification (GO:0043412)	1229	185	126.54	+	1.46	1.16E-06	8.12E-05
protein metabolic process (GO:0019538)	2179	325	224.35	+	1.45	4.18E-11	6.52E-09
cellular component assembly (GO:0022607)	1101	160	113.36	+	1.41	4.06E-05	2.08E-03
macromolecule localization (GO:0033036)	878	127	90.40	+	1.40	3.24E-04	1.28E-02
organonitrogen compound metabolic process (GO:1901564)	2714	385	279.44	+	1.38	1.38E-10	2.08E-08
cellular process (GO:0009987)	7321	985	753.78	+	1.31	1.45E-32	5.39E-30
protein modification process (GO:0036211)	1130	152	116.35	+	1.31	1.56E-03	4.55E-02
cellular protein modification process (GO:0006464)	1130	152	116.35	+	1.31	1.56E-03	4.54E-02
regulation of gene expression (GO:0010468)	1611	214	165.87	+	1.29	2.64E-04	1.05E-02
regulation of metabolic process (GO:0019222)	2149	284	221.26	+	1.28	2.41E-05	1.29E-03
regulation of macromolecule metabolic process (GO:0060255)	1988	261	204.69	+	1.28	9.93E-05	4.56E-03
organelle organization (GO:0006996)	1699	221	174.93	+	1.26	6.66E-04	2.41E-02
regulation of primary metabolic process (GO:0080090)	1796	232	184.92	+	1.25	6.58E-04	2.39E-02
regulation of nitrogen compound metabolic process (GO:0051171)	1768	228	182.04	+	1.25	8.17E-04	2.77E-02
regulation of cellular metabolic process (GO:0031323)	1929	248	198.61	+	1.25	5.28E-04	1.97E-02
cellular component organization or biogenesis (GO:0071840)	2756	351	283.76	+	1.24	3.83E-05	1.98E-03
biological_process (GO:0008150)	11294	1223	1162.85	+	1.05	5.27E-05	2.57E-03
Unclassified (UNCLASSIFIED)	2517	199	259.15	-	.77	5.27E-05	2.59E-03
cell development (GO:0048468)	1288	97	132.61	-	.73	1.37E-03	4.12E-02
cell differentiation (GO:0030154)	1592	112	163.91	-	.68	1.75E-05	1.01E-03
developmental process (GO:0032502)	2764	193	284.59	-	.68	1.56E-09	1.85E-07
cellular developmental process (GO:0048869)	1604	112	165.15	-	.68	1.23E-05	7.41E-04
response to stimulus (GO:0050896)	2514	175	258.84	-	.68	8.98E-09	9.22E-07
anatomical structure development (GO:0048856)	2634	182	271.20	-	.67	1.88E-09	2.16E-07
epithelium development (GO:0060429)	925	61	95.24	-	.64	2.81E-04	1.11E-02
multicellular organism development (GO:0007275)	2280	147	234.75	-	.63	2.36E-10	3.41E-08
multicellular organismal process (GO:0032501)	3485	222	358.82	-	.62	5.36E-17	1.19E-14
tissue development (GO:0009888)	1000	62	102.96	-	.60	2.38E-05	1.29E-03
cell communication (GO:0007154)	1270	77	130.76	-	.59	5.11E-07	3.91E-05
regulation of developmental process (GO:0050793)	669	40	68.88	-	.58	3.37E-04	1.32E-02
morphogenesis of an epithelium (GO:0002009)	571	33	58.79	-	.56	4.54E-04	1.72E-02
tissue morphogenesis (GO:0048729)	589	34	60.64	-	.56	4.13E-04	1.58E-02
transmembrane transport (GO:0055085)	662	38	68.16	-	.56	1.40E-04	6.05E-03
signaling (GO:0023052)	1199	68	123.45	-	.55	7.86E-08	6.66E-06
anatomical structure morphogenesis (GO:0009653)	1456	81	149.91	-	.54	8.53E-10	1.13E-07
system development (GO:0048731)	1643	91	169.17	-	.54	3.81E-11	6.07E-09
signal transduction (GO:0007165)	994	55	102.34	-	.54	5.03E-07	3.89E-05
response to external stimulus (GO:0009605)	929	50	95.65	-	.52	5.20E-07	3.94E-05
tube development (GO:0035295)	689	37	70.94	-	.52	1.97E-05	1.11E-03
sensory organ development (GO:0007423)	450	24	46.33	-	.52	7.06E-04	2.49E-02
tube morphogenesis (GO:0035239)	496	25	51.07	-	.49	1.18E-04	5.25E-03
imaginal disc development (GO:0007444)	538	27	55.39	-	.49	6.20E-05	2.99E-03
animal organ development (GO:0048513)	1148	57	118.20	-	.48	6.58E-10	9.00E-08
epithelial tube morphogenesis (GO:0060562)	453	22	46.64	-	.47	1.50E-04	6.40E-03
neurogenesis (GO:0022008)	849	41	87.41	-	.47	7.48E-08	6.41E-06
nervous system development (GO:0007399)	1018	49	104.81	-	.47	2.93E-09	3.26E-07
imaginal disc-derived appendage morphogenesis (GO:0035114)	316	15	32.54	-	.46	1.50E-03	4.42E-02
appendage morphogenesis (GO:0035107)	318	15	32.74	-	.46	1.14E-03	3.53E-02
response to chemical (GO:0042221)	1076	50	110.79	-	.45	1.82E-10	2.68E-08
imaginal disc-derived appendage development (GO:0048737)	323	15	33.26	-	.45	8.78E-04	2.94E-02
response to organic substance (GO:0010033)	475	22	48.91	-	.45	4.08E-05	2.08E-03
appendage development (GO:0048736)	326	15	33.57	-	.45	8.98E-04	2.99E-02
post-embryonic appendage morphogenesis (GO:0035120)	307	14	31.61	-	.44	9.34E-04	3.08E-02
regulation of growth (GO:0040008)	308	14	31.71	-	.44	9.34E-04	3.09E-02
animal organ morphogenesis (GO:0009887)	709	32	73.00	-	.44	1.82E-07	1.47E-05
immune system process (GO:0002376)	290	13	29.86	-	.44	1.30E-03	3.94E-02
instar larval or pupal development (GO:0002165)	536	24	55.19	-	.43	5.61E-06	3.53E-04
post-embryonic animal organ development (GO:0048569)	447	20	46.02	-	.43	4.67E-05	2.32E-03
post-embryonic animal organ morphogenesis (GO:0048563)	381	17	39.23	-	.43	1.58E-04	6.71E-03
imaginal disc morphogenesis (GO:0007560)	381	17	39.23	-	.43	1.58E-04	6.68E-03
instar larval or pupal morphogenesis (GO:0048707)	429	19	44.17	-	.43	4.84E-05	2.39E-03
post-embryonic development (GO:0009791)	611	27	62.91	-	.43	9.42E-07	6.68E-05
metamorphosis (GO:0007552)	455	20	46.85	-	.43	2.69E-05	1.42E-03
generation of neurons (GO:0048699)	801	35	82.47	-	.42	9.92E-09	1.01E-06
post-embryonic animal morphogenesis (GO:0009886)	444	19	45.71	-	.42	2.14E-05	1.18E-03
movement of cell or subcellular component (GO:0006928)	679	29	69.91	-	.41	9.44E-08	7.92E-06
regulation of multicellular organismal process (GO:0051239)	576	24	59.31	-	.40	6.24E-07	4.60E-05
behavior (GO:0007610)	515	21	53.03	-	.40	1.59E-06	1.09E-04
cell fate commitment (GO:0045165)	297	12	30.58	-	.39	3.39E-04	1.32E-02
cell junction organization (GO:0034330)	249	10	25.64	-	.39	1.12E-03	3.49E-02
neuron differentiation (GO:0030182)	693	27	71.35	-	.38	5.67E-09	5.98E-07
locomotion (GO:0040011)	611	23	62.91	-	.37	2.63E-08	2.50E-06
actin filament-based process (GO:0030029)	273	10	28.11	-	.36	2.64E-04	1.05E-02
actin cytoskeleton organization (GO:0030036)	256	9	26.36	-	.34	2.58E-04	1.04E-02
neuron development (GO:0048666)	548	19	56.42	-	.34	2.54E-08	2.44E-06
cellular component morphogenesis (GO:0032989)	527	17	54.26	-	.31	1.26E-08	1.26E-06
cell surface receptor signaling pathway (GO:0007166)	312	10	32.12	-	.31	1.66E-05	9.69E-04
nervous system process (GO:0050877)	566	17	58.28	-	.29	9.99E-10	1.28E-07
system process (GO:0003008)	636	19	65.48	-	.29	6.09E-11	9.31E-09
neuron projection development (GO:0031175)	417	12	42.93	-	.28	1.19E-07	9.87E-06
locomotory behavior (GO:0007626)	176	5	18.12	-	.28	7.51E-04	2.59E-02
cell morphogenesis involved in differentiation (GO:0000904)	433	12	44.58	-	.27	3.12E-08	2.90E-06
cell projection organization (GO:0030030)	639	17	65.79	-	.26	3.45E-12	5.73E-10
cell morphogenesis (GO:0000902)	499	13	51.38	-	.25	9.15E-10	1.19E-07
cell morphogenesis involved in neuron differentiation (GO:0048667)	390	10	40.15	-	.25	6.73E-08	5.84E-06
plasma membrane bounded cell projection organization (GO:0120036)	626	16	64.45	-	.25	3.06E-12	5.19E-10
neuron projection morphogenesis (GO:0048812)	392	10	40.36	-	.25	4.69E-08	4.26E-06
cell projection morphogenesis (GO:0048858)	394	10	40.57	-	.25	4.77E-08	4.28E-06
plasma membrane bounded cell projection morphogenesis (GO:0120039)	394	10	40.57	-	.25	4.77E-08	4.23E-06
chitin-based cuticle development (GO:0040003)	198	5	20.39	-	.25	1.43E-04	6.12E-03
cell part morphogenesis (GO:0032990)	402	10	41.39	-	.24	2.40E-08	2.34E-06
taxis (GO:0042330)	327	8	33.67	-	.24	5.23E-07	3.92E-05
axonogenesis (GO:0007409)	298	7	30.68	-	.23	1.23E-06	8.54E-05
neuron projection guidance (GO:0097485)	257	6	26.46	-	.23	8.19E-06	5.03E-04
axon development (GO:0061564)	309	7	31.82	-	.22	4.32E-07	3.37E-05
chemotaxis (GO:0006935)	267	6	27.49	-	.22	2.81E-06	1.88E-04
synapse organization (GO:0050808)	181	4	18.64	-	.21	1.75E-04	7.32E-03
cuticle development (GO:0042335)	233	5	23.99	-	.21	1.37E-05	8.17E-04
detection of stimulus (GO:0051606)	244	5	25.12	-	.20	4.59E-06	2.96E-04
muscle structure development (GO:0061061)	199	4	20.49	-	.20	4.39E-05	2.21E-03
axon guidance (GO:0007411)	249	5	25.64	-	.20	3.26E-06	2.14E-04
enzyme linked receptor protein signaling pathway (GO:0007167)	150	3	15.44	-	.19	3.98E-04	1.53E-02
transmembrane receptor protein tyrosine kinase signaling pathway (GO:0007169)	122	2	12.56	-	.16	9.16E-04	3.04E-02
sensory perception (GO:0007600)	372	6	38.30	-	.16	5.23E-10	7.42E-08
sensory perception of smell (GO:0007608)	127	2	13.08	-	.15	6.43E-04	2.37E-02
detection of stimulus involved in sensory perception (GO:0050906)	130	2	13.38	-	.15	4.37E-04	1.66E-02
G protein-coupled receptor signaling pathway (GO:0007186)	214	3	22.03	-	.14	2.64E-06	1.79E-04
detection of chemical stimulus (GO:0009593)	167	2	17.19	-	.12	2.34E-05	1.28E-03
cell projection assembly (GO:0030031)	181	2	18.64	-	.11	4.84E-06	3.10E-04
muscle cell differentiation (GO:0042692)	103	1	10.61	-	.09	9.66E-04	3.12E-02
sensory perception of chemical stimulus (GO:0007606)	273	2	28.11	-	.07	1.50E-09	1.80E-07
cilium assembly (GO:0060271)	143	1	14.72	-	.07	1.87E-05	1.07E-03
cilium organization (GO:0044782)	159	1	16.37	-	.06	3.89E-06	2.53E-04
plasma membrane bounded cell projection assembly (GO:0120031)	165	1	16.99	-	.06	2.65E-06	1.78E-04
cell adhesion (GO:0007155)	179	1	18.43	-	.05	8.41E-07	6.02E-05
biological adhesion (GO:0022610)	187	1	19.25	-	.05	3.75E-07	2.96E-05
photoreceptor cell fate commitment (GO:0046552)	74	0	7.62	-	< 0.01	1.07E-03	3.39E-02
sensory perception of taste (GO:0050909)	80	0	8.24	-	< 0.01	7.22E-04	2.52E-02
cell-cell adhesion via plasma-membrane adhesion molecules (GO:0098742)	75	0	7.72	-	< 0.01	1.08E-03	3.38E-02
cell-cell adhesion (GO:0098609)	113	0	11.63	-	< 0.01	2.66E-05	1.41E-03
striated muscle cell differentiation (GO:0051146)	81	0	8.34	-	< 0.01	7.45E-04	2.58E-02

## Sheet: 4
Analysis Type:	PANTHER Overrepresentation Test (Released 20210224)								Analysis Type:	PANTHER Overrepresentation Test (Released 20210224)								Analysis Type:	PANTHER Overrepresentation Test (Released 20210224)
Annotation Version and Release Date:	GO Ontology database DOI: 10.5281/zenodo.5725227 Released 2021-11-16								Annotation Version and Release Date:	GO Ontology database DOI: 10.5281/zenodo.5725227 Released 2021-11-16								Annotation Version and Release Date:	GO Ontology database DOI: 10.5281/zenodo.5725227 Released 2021-11-16
Analyzed List:	upload_1 (Drosophila melanogaster)								Analyzed List:	upload_1 (Drosophila melanogaster)								Analyzed List:	upload_1 (Drosophila melanogaster)
Reference List:	Drosophila melanogaster (all genes in database)								Reference List:	Drosophila melanogaster (all genes in database)								Reference List:	Drosophila melanogaster (all genes in database)
Test Type:	FISHER								Test Type:	FISHER								Test Type:	FISHER
Correction:	FDR								Correction:	FDR								Correction:	FDR
GO biological process complete	Drosophila melanogaster - REFLIST (13811)	upload_1 (826)	upload_1 (expected)	upload_1 (over/under)	upload_1 (fold Enrichment)	upload_1 (raw P-value)	upload_1 (FDR)		GO molecular function complete	Drosophila melanogaster - REFLIST (13811)	upload_1 (826)	upload_1 (expected)	upload_1 (over/under)	upload_1 (fold Enrichment)	upload_1 (raw P-value)	upload_1 (FDR)		GO cellular component complete	Drosophila melanogaster - REFLIST (13811)	upload_1 (826)	upload_1 (expected)	upload_1 (over/under)	upload_1 (fold Enrichment)	upload_1 (raw P-value)	upload_1 (FDR)
establishment or maintenance of polarity of larval imaginal disc epithelium (GO:0016336)	5	4	.30	+	13.38	1.01E-03	1.98E-02		imaginal disc growth factor receptor binding (GO:0008084)	6	5	.36	+	13.93	1.96E-04	3.77E-02		cytoplasmic side of apical plasma membrane (GO:0098592)	11	7	.66	+	10.64	3.27E-05	1.18E-03
morphogenesis of larval imaginal disc epithelium (GO:0016335)	7	5	.42	+	11.94	3.21E-04	7.85E-03		growth factor receptor binding (GO:0070851)	25	11	1.50	+	7.36	2.83E-06	2.04E-03		cytoneme (GO:0035230)	12	6	.72	+	8.36	3.28E-04	8.75E-03
cell chemotaxis (GO:0060326)	7	5	.42	+	11.94	3.21E-04	7.83E-03		glutathione transferase activity (GO:0004364)	40	12	2.39	+	5.02	2.45E-05	1.01E-02		anchored component of plasma membrane (GO:0046658)	11	5	.66	+	7.60	1.46E-03	3.06E-02
foregut morphogenesis (GO:0007440)	9	5	.54	+	9.29	7.38E-04	1.53E-02		receptor ligand activity (GO:0048018)	108	19	6.46	+	2.94	8.97E-05	2.15E-02		septate junction (GO:0005918)	34	15	2.03	+	7.38	4.28E-08	3.01E-06
anterior Malpighian tubule development (GO:0061327)	12	6	.72	+	8.36	3.28E-04	7.96E-03		signaling receptor binding (GO:0005102)	269	47	16.09	+	2.92	9.50E-10	2.74E-06		tight junction (GO:0070160)	39	17	2.33	+	7.29	6.20E-09	6.36E-07
determination of left/right symmetry (GO:0007368)	12	6	.72	+	8.36	3.28E-04	7.94E-03		signaling receptor regulator activity (GO:0030545)	116	20	6.94	+	2.88	7.57E-05	2.18E-02		muscle tendon junction (GO:0005927)	14	6	.84	+	7.17	6.21E-04	1.51E-02
ecdysis, chitin-based cuticle (GO:0018990)	21	10	1.26	+	7.96	4.65E-06	1.81E-04		signaling receptor activator activity (GO:0030546)	113	19	6.76	+	2.81	1.52E-04	3.12E-02		anchored component of membrane (GO:0031225)	13	5	.78	+	6.43	2.62E-03	4.99E-02
maintenance of epithelial integrity, open tracheal system (GO:0035160)	13	6	.78	+	7.72	4.56E-04	1.03E-02		transmembrane transporter activity (GO:0022857)	780	82	46.65	+	1.76	2.82E-06	2.71E-03		apical junction complex (GO:0043296)	55	21	3.29	+	6.38	7.12E-10	1.06E-07
imaginal disc-derived male genitalia morphogenesis (GO:0048803)	18	8	1.08	+	7.43	6.25E-05	1.93E-03		transporter activity (GO:0005215)	838	84	50.12	+	1.68	1.17E-05	5.63E-03		apicolateral plasma membrane (GO:0016327)	22	8	1.32	+	6.08	1.91E-04	5.44E-03
chitin catabolic process (GO:0006032)	16	7	.96	+	7.32	1.96E-04	5.16E-03		protein binding (GO:0005515)	2345	199	140.25	+	1.42	4.94E-07	7.12E-04		lateral plasma membrane (GO:0016328)	19	6	1.14	+	5.28	2.23E-03	4.37E-02
septate junction assembly (GO:0019991)	37	16	2.21	+	7.23	1.90E-08	1.16E-06		binding (GO:0005488)	5412	383	323.68	+	1.18	4.72E-05	1.51E-02		cell-cell junction (GO:0005911)	125	37	7.48	+	4.95	1.62E-13	3.60E-11
negative regulation of imaginal disc growth (GO:0045571)	14	6	.84	+	7.17	6.21E-04	1.31E-02		RNA binding (GO:0003723)	680	15	40.67	-	.37	6.79E-06	3.91E-03		anchoring junction (GO:0070161)	160	46	9.57	+	4.81	4.31E-16	1.44E-13
germ-line stem-cell niche homeostasis (GO:0060250)	19	8	1.14	+	7.04	8.44E-05	2.56E-03		catalytic activity, acting on a nucleic acid (GO:0140640)	360	5	21.53	-	.23	4.70E-05	1.69E-02		lipid droplet (GO:0005811)	25	7	1.50	+	4.68	1.73E-03	3.50E-02
male anatomical structure morphogenesis (GO:0090598)	19	8	1.14	+	7.04	8.44E-05	2.55E-03		catalytic activity, acting on RNA (GO:0140098)	247	2	14.77	-	.14	1.31E-04	2.91E-02		actin filament (GO:0005884)	33	9	1.97	+	4.56	4.59E-04	1.14E-02
post-embryonic genitalia morphogenesis (GO:0035126)	19	8	1.14	+	7.04	8.44E-05	2.54E-03		structural constituent of ribosome (GO:0003735)	173	0	10.35	-	< 0.01	8.07E-05	2.11E-02		apical plasma membrane (GO:0016324)	90	24	5.38	+	4.46	1.69E-08	1.50E-06
male genitalia morphogenesis (GO:0048808)	19	8	1.14	+	7.04	8.44E-05	2.53E-03											cytoplasmic side of plasma membrane (GO:0009898)	61	16	3.65	+	4.39	4.88E-06	2.04E-04
imaginal disc-derived genitalia morphogenesis (GO:0048805)	19	8	1.14	+	7.04	8.44E-05	2.52E-03											cell-substrate junction (GO:0030055)	40	10	2.39	+	4.18	4.06E-04	1.02E-02
regulation of fibroblast growth factor receptor signaling pathway (GO:0040036)	12	5	.72	+	6.97	1.98E-03	3.58E-02											apical part of cell (GO:0045177)	176	43	10.53	+	4.09	4.67E-13	8.90E-11
cell adhesion involved in heart morphogenesis (GO:0061343)	12	5	.72	+	6.97	1.98E-03	3.58E-02											adherens junction (GO:0005912)	47	11	2.81	+	3.91	3.43E-04	8.99E-03
imaginal disc-derived male genitalia development (GO:0007485)	24	10	1.44	+	6.97	1.18E-05	4.19E-04											cytoplasmic side of membrane (GO:0098562)	70	16	4.19	+	3.82	2.14E-05	7.94E-04
tight junction organization (GO:0120193)	41	17	2.45	+	6.93	1.12E-08	7.36E-07											basolateral plasma membrane (GO:0016323)	40	9	2.39	+	3.76	1.49E-03	3.05E-02
tight junction assembly (GO:0120192)	41	17	2.45	+	6.93	1.12E-08	7.30E-07											apical cortex (GO:0045179)	54	12	3.23	+	3.72	2.82E-04	7.85E-03
apical junction assembly (GO:0043297)	47	19	2.81	+	6.76	2.16E-09	1.85E-07											collagen-containing extracellular matrix (GO:0062023)	43	9	2.57	+	3.50	2.29E-03	4.43E-02
synaptic target inhibition (GO:0016201)	15	6	.90	+	6.69	8.28E-04	1.68E-02											basal plasma membrane (GO:0009925)	53	11	3.17	+	3.47	8.24E-04	1.96E-02
larval lymph gland hemocyte differentiation (GO:0035168)	15	6	.90	+	6.69	8.28E-04	1.68E-02											cell cortex (GO:0005938)	185	35	11.06	+	3.16	2.40E-08	2.00E-06
male sex differentiation (GO:0046661)	30	12	1.79	+	6.69	2.21E-06	9.38E-05											synaptic membrane (GO:0097060)	72	13	4.31	+	3.02	9.08E-04	2.13E-02
glucosamine-containing compound catabolic process (GO:1901072)	18	7	1.08	+	6.50	3.49E-04	8.34E-03											cell junction (GO:0030054)	457	79	27.33	+	2.89	2.25E-15	6.01E-13
determination of bilateral symmetry (GO:0009855)	18	7	1.08	+	6.50	3.49E-04	8.32E-03											side of membrane (GO:0098552)	116	20	6.94	+	2.88	7.57E-05	2.53E-03
amino sugar catabolic process (GO:0046348)	18	7	1.08	+	6.50	3.49E-04	8.29E-03											neuromuscular junction (GO:0031594)	85	14	5.08	+	2.75	1.29E-03	2.87E-02
specification of symmetry (GO:0009799)	18	7	1.08	+	6.50	3.49E-04	8.27E-03											plasma membrane (GO:0005886)	1477	212	88.34	+	2.40	2.80E-31	3.73E-28
plasmatocyte differentiation (GO:0042387)	13	5	.78	+	6.43	2.62E-03	4.53E-02											plasma membrane region (GO:0098590)	348	49	20.81	+	2.35	2.16E-07	1.44E-05
genitalia morphogenesis (GO:0035112)	21	8	1.26	+	6.37	1.48E-04	4.00E-03											intrinsic component of plasma membrane (GO:0031226)	528	71	31.58	+	2.25	2.12E-09	2.35E-07
establishment of glial blood-brain barrier (GO:0060857)	16	6	.96	+	6.27	1.08E-03	2.10E-02											cell periphery (GO:0071944)	1860	242	111.24	+	2.18	3.59E-30	2.40E-27
imaginal disc-derived genitalia development (GO:0007484)	27	10	1.61	+	6.19	2.68E-05	8.89E-04											integral component of plasma membrane (GO:0005887)	511	66	30.56	+	2.16	3.40E-08	2.52E-06
negative regulation of ERBB signaling pathway (GO:1901185)	30	11	1.79	+	6.13	1.15E-05	4.12E-04											synapse (GO:0045202)	312	38	18.66	+	2.04	1.37E-04	3.97E-03
negative regulation of epidermal growth factor receptor signaling pathway (GO:0042059)	30	11	1.79	+	6.13	1.15E-05	4.10E-04											axon (GO:0030424)	249	29	14.89	+	1.95	1.41E-03	2.98E-02
genital disc morphogenesis (GO:0007483)	22	8	1.32	+	6.08	1.91E-04	5.06E-03											membrane (GO:0016020)	2938	296	175.71	+	1.68	2.15E-20	9.57E-18
R8 cell fate specification (GO:0045464)	20	7	1.20	+	5.85	5.83E-04	1.26E-02											intrinsic component of membrane (GO:0031224)	1525	152	91.21	+	1.67	1.87E-09	2.27E-07
male genitalia development (GO:0030539)	23	8	1.38	+	5.82	2.45E-04	6.23E-03											integral component of membrane (GO:0016021)	1496	146	89.47	+	1.63	1.52E-08	1.45E-06
positive regulation of cell migration (GO:0030335)	62	21	3.71	+	5.66	4.13E-09	3.19E-07											extracellular region (GO:0005576)	1051	90	62.86	+	1.43	1.03E-03	2.37E-02
glial cell development (GO:0021782)	33	11	1.97	+	5.57	2.38E-05	8.01E-04											cellular anatomical entity (GO:0110165)	9184	612	549.27	+	1.11	4.76E-06	2.12E-04
glial cell differentiation (GO:0010001)	39	13	2.33	+	5.57	4.37E-06	1.72E-04											organelle (GO:0043226)	5618	270	336.00	-	.80	4.79E-06	2.06E-04
wing disc anterior/posterior pattern formation (GO:0048100)	18	6	1.08	+	5.57	1.78E-03	3.25E-02											intracellular organelle (GO:0043229)	5519	259	330.08	-	.78	7.17E-07	4.16E-05
regulation of ERBB signaling pathway (GO:1901184)	42	14	2.51	+	5.57	1.88E-06	8.09E-05											membrane-bounded organelle (GO:0043227)	5079	232	303.76	-	.76	3.15E-07	2.01E-05
establishment of blood-brain barrier (GO:0060856)	18	6	1.08	+	5.57	1.78E-03	3.24E-02											intracellular membrane-bounded organelle (GO:0043231)	4880	221	291.86	-	.76	3.64E-07	2.21E-05
chitin metabolic process (GO:0006030)	21	7	1.26	+	5.57	7.40E-04	1.53E-02											nucleus (GO:0005634)	2801	112	167.52	-	.67	1.18E-06	6.55E-05
regulation of epidermal growth factor receptor signaling pathway (GO:0042058)	42	14	2.51	+	5.57	1.88E-06	8.04E-05											intracellular non-membrane-bounded organelle (GO:0043232)	1603	57	95.87	-	.59	1.29E-05	5.06E-04
regulation of border follicle cell migration (GO:1903684)	42	14	2.51	+	5.57	1.88E-06	8.00E-05											non-membrane-bounded organelle (GO:0043228)	1603	57	95.87	-	.59	1.29E-05	4.92E-04
R8 cell fate commitment (GO:0007460)	21	7	1.26	+	5.57	7.40E-04	1.52E-02											protein-containing complex (GO:0032991)	2744	87	164.11	-	.53	2.13E-12	3.56E-10
aminoglycan catabolic process (GO:0006026)	27	9	1.61	+	5.57	1.32E-04	3.63E-03											mitochondrion (GO:0005739)	857	25	51.25	-	.49	8.15E-05	2.65E-03
cell-cell junction organization (GO:0045216)	76	25	4.55	+	5.50	2.29E-10	2.39E-08											nuclear lumen (GO:0031981)	830	24	49.64	-	.48	8.76E-05	2.72E-03
positive regulation of border follicle cell migration (GO:1903688)	40	13	2.39	+	5.43	5.49E-06	2.08E-04											intracellular organelle lumen (GO:0070013)	1019	27	60.94	-	.44	1.36E-06	6.98E-05
heart morphogenesis (GO:0003007)	37	12	2.21	+	5.42	1.28E-05	4.54E-04											organelle lumen (GO:0043233)	1020	27	61.00	-	.44	1.36E-06	6.73E-05
cell-cell junction assembly (GO:0007043)	62	20	3.71	+	5.39	1.90E-08	1.15E-06											membrane-enclosed lumen (GO:0031974)	1020	27	61.00	-	.44	1.36E-06	6.49E-05
positive regulation of hippo signaling (GO:0035332)	31	10	1.85	+	5.39	7.02E-05	2.16E-03											transferase complex (GO:1990234)	494	13	29.54	-	.44	1.14E-03	2.58E-02
stem cell differentiation (GO:0048863)	28	9	1.67	+	5.37	1.65E-04	4.40E-03											intracellular protein-containing complex (GO:0140535)	529	13	31.64	-	.41	3.98E-04	1.02E-02
negative regulation of organ growth (GO:0046621)	25	8	1.50	+	5.35	3.91E-04	9.07E-03											catalytic complex (GO:1902494)	999	22	59.75	-	.37	3.03E-08	2.38E-06
regulation of animal organ morphogenesis (GO:2000027)	25	8	1.50	+	5.35	3.91E-04	9.04E-03											envelope (GO:0031975)	454	9	27.15	-	.33	1.28E-04	3.90E-03
positive regulation of cell motility (GO:2000147)	66	21	3.95	+	5.32	1.03E-08	6.80E-07											organelle envelope (GO:0031967)	454	9	27.15	-	.33	1.28E-04	3.81E-03
negative chemotaxis (GO:0050919)	22	7	1.32	+	5.32	9.29E-04	1.85E-02											ribonucleoprotein complex (GO:1990904)	566	10	33.85	-	.30	3.18E-06	1.47E-04
photoreceptor cell fate specification (GO:0043704)	22	7	1.32	+	5.32	9.29E-04	1.85E-02											chromosome (GO:0005694)	588	10	35.17	-	.28	1.22E-06	6.50E-05
positive regulation of epithelial cell migration (GO:0010634)	41	13	2.45	+	5.30	6.86E-06	2.56E-04											organelle inner membrane (GO:0019866)	247	4	14.77	-	.27	2.17E-03	4.33E-02
head involution (GO:0008258)	38	12	2.27	+	5.28	1.60E-05	5.57E-04											nuclear protein-containing complex (GO:0140513)	839	13	50.18	-	.26	8.48E-10	1.13E-07
cell fate commitment involved in formation of primary germ layer (GO:0060795)	19	6	1.14	+	5.28	2.23E-03	3.95E-02											chromatin (GO:0000785)	289	4	17.28	-	.23	2.99E-04	8.14E-03
negative regulation of cell fate commitment (GO:0010454)	19	6	1.14	+	5.28	2.23E-03	3.94E-02											nucleolus (GO:0005730)	227	1	13.58	-	.07	5.84E-05	2.00E-03
germ-band shortening (GO:0007390)	19	6	1.14	+	5.28	2.23E-03	3.93E-02											mitochondrial protein-containing complex (GO:0098798)	258	1	15.43	-	.06	8.03E-06	3.25E-04
molting cycle process (GO:0022404)	32	10	1.91	+	5.23	8.75E-05	2.59E-03											nuclear chromosome (GO:0000228)	125	0	7.48	-	< 0.01	1.33E-03	2.91E-02
regulation of epithelial cell migration (GO:0010632)	52	16	3.11	+	5.14	8.45E-07	3.90E-05											ribosome (GO:0005840)	185	0	11.06	-	< 0.01	3.54E-05	1.24E-03
genitalia development (GO:0048806)	33	10	1.97	+	5.07	1.08E-04	3.14E-03											catalytic step 2 spliceosome (GO:0071013)	126	0	7.54	-	< 0.01	1.35E-03	2.91E-02
regulation of cell-cell adhesion (GO:0022407)	33	10	1.97	+	5.07	1.08E-04	3.13E-03											ribosomal subunit (GO:0044391)	174	0	10.41	-	< 0.01	8.23E-05	2.62E-03
positive regulation of locomotion (GO:0040017)	70	21	4.19	+	5.02	2.42E-08	1.42E-06
genital disc development (GO:0035215)	50	15	2.99	+	5.02	2.41E-06	1.01E-04
neuron fate specification (GO:0048665)	30	9	1.79	+	5.02	2.54E-04	6.40E-03
photoreceptor cell axon guidance (GO:0072499)	27	8	1.61	+	4.95	5.99E-04	1.27E-02
cardiocyte differentiation (GO:0035051)	24	7	1.44	+	4.88	1.42E-03	2.67E-02
dorsal closure (GO:0007391)	103	30	6.16	+	4.87	4.54E-11	5.36E-09
regulation of imaginal disc growth (GO:0045570)	42	12	2.51	+	4.78	3.67E-05	1.19E-03
regulation of cell migration (GO:0030334)	88	25	5.26	+	4.75	2.89E-09	2.32E-07
establishment or maintenance of polarity of follicular epithelium (GO:0016334)	29	8	1.73	+	4.61	8.89E-04	1.78E-02
morphogenesis of embryonic epithelium (GO:0016331)	120	33	7.18	+	4.60	1.78E-11	2.20E-09
gliogenesis (GO:0042063)	80	22	4.78	+	4.60	4.18E-08	2.27E-06
regulation of cell motility (GO:2000145)	92	25	5.50	+	4.54	6.17E-09	4.54E-07
epidermis development (GO:0008544)	63	17	3.77	+	4.51	1.79E-06	7.87E-05
glutathione metabolic process (GO:0006749)	52	14	3.11	+	4.50	1.48E-05	5.19E-04
negative regulation of defense response to bacterium (GO:1900425)	26	7	1.55	+	4.50	2.09E-03	3.72E-02
proximal/distal pattern formation (GO:0009954)	26	7	1.55	+	4.50	2.09E-03	3.71E-02
positive regulation of cellular component movement (GO:0051272)	82	22	4.90	+	4.49	6.06E-08	3.24E-06
epithelial structure maintenance (GO:0010669)	30	8	1.79	+	4.46	1.07E-03	2.08E-02
homophilic cell adhesion via plasma membrane adhesion molecules (GO:0007156)	45	12	2.69	+	4.46	6.47E-05	2.00E-03
R8 cell differentiation (GO:0045465)	27	7	1.61	+	4.33	2.50E-03	4.37E-02
reproductive system development (GO:0061458)	81	21	4.84	+	4.33	1.97E-07	1.01E-05
reproductive structure development (GO:0048608)	81	21	4.84	+	4.33	1.97E-07	1.00E-05
anterior/posterior pattern specification, imaginal disc (GO:0007448)	27	7	1.61	+	4.33	2.50E-03	4.36E-02
ecdysteroid metabolic process (GO:0045455)	35	9	2.09	+	4.30	6.60E-04	1.39E-02
glial cell migration (GO:0008347)	35	9	2.09	+	4.30	6.60E-04	1.39E-02
aminoglycan metabolic process (GO:0006022)	47	12	2.81	+	4.27	9.23E-05	2.71E-03
sex differentiation (GO:0007548)	98	25	5.86	+	4.27	1.80E-08	1.13E-06
wing disc dorsal/ventral pattern formation (GO:0048190)	52	13	3.11	+	4.18	5.72E-05	1.78E-03
positive regulation of transmembrane receptor protein serine/threonine kinase signaling pathway (GO:0090100)	32	8	1.91	+	4.18	1.52E-03	2.85E-02
peripheral nervous system development (GO:0007422)	56	14	3.35	+	4.18	2.99E-05	9.80E-04
cell junction assembly (GO:0034329)	117	29	7.00	+	4.14	2.31E-09	1.96E-07
tissue homeostasis (GO:0001894)	65	16	3.89	+	4.12	9.70E-06	3.52E-04
adenylate cyclase-activating G protein-coupled receptor signaling pathway (GO:0007189)	41	10	2.45	+	4.08	4.79E-04	1.07E-02
morphogenesis of follicular epithelium (GO:0016333)	50	12	2.99	+	4.01	1.52E-04	4.12E-03
cellular hormone metabolic process (GO:0034754)	42	10	2.51	+	3.98	5.64E-04	1.22E-02
establishment of tissue polarity (GO:0007164)	80	19	4.78	+	3.97	2.29E-06	9.65E-05
establishment of planar polarity (GO:0001736)	80	19	4.78	+	3.97	2.29E-06	9.59E-05
exocrine system development (GO:0035272)	116	27	6.94	+	3.89	2.55E-08	1.49E-06
salivary gland development (GO:0007431)	116	27	6.94	+	3.89	2.55E-08	1.48E-06
dorsal/ventral pattern formation, imaginal disc (GO:0007450)	56	13	3.35	+	3.88	1.09E-04	3.14E-03
epidermal cell differentiation (GO:0009913)	52	12	3.11	+	3.86	2.09E-04	5.42E-03
imaginal disc-derived wing hair organization (GO:0035317)	48	11	2.87	+	3.83	4.01E-04	9.25E-03
heart development (GO:0007507)	96	22	5.74	+	3.83	6.22E-07	2.96E-05
circulatory system development (GO:0072359)	96	22	5.74	+	3.83	6.22E-07	2.94E-05
cell fate commitment involved in pattern specification (GO:0060581)	35	8	2.09	+	3.82	2.48E-03	4.33E-02
gland morphogenesis (GO:0022612)	92	21	5.50	+	3.82	1.18E-06	5.38E-05
salivary gland morphogenesis (GO:0007435)	92	21	5.50	+	3.82	1.18E-06	5.35E-05
embryonic development via the syncytial blastoderm (GO:0001700)	167	38	9.99	+	3.80	6.55E-11	7.51E-09
regulation of organ growth (GO:0046620)	66	15	3.95	+	3.80	4.07E-05	1.30E-03
establishment of ommatidial planar polarity (GO:0042067)	53	12	3.17	+	3.79	2.43E-04	6.21E-03
regulation of hemocyte proliferation (GO:0035206)	40	9	2.39	+	3.76	1.49E-03	2.79E-02
non-sensory hair organization (GO:0035316)	49	11	2.93	+	3.75	4.66E-04	1.05E-02
hair cell differentiation (GO:0035315)	49	11	2.93	+	3.75	4.66E-04	1.04E-02
cell fate specification (GO:0001708)	85	19	5.08	+	3.74	4.91E-06	1.90E-04
morphogenesis of a polarized epithelium (GO:0001738)	90	20	5.38	+	3.72	3.00E-06	1.22E-04
regulation of tube size (GO:0035150)	54	12	3.23	+	3.72	2.82E-04	6.97E-03
embryo development ending in birth or egg hatching (GO:0009792)	176	39	10.53	+	3.71	7.24E-11	8.07E-09
epithelial cell migration (GO:0010631)	140	31	8.37	+	3.70	6.60E-09	4.81E-07
border follicle cell migration (GO:0007298)	95	21	5.68	+	3.70	1.84E-06	7.97E-05
ovarian follicle cell migration (GO:0007297)	109	24	6.52	+	3.68	3.65E-07	1.78E-05
development of primary sexual characteristics (GO:0045137)	50	11	2.99	+	3.68	5.40E-04	1.18E-02
gonad development (GO:0008406)	50	11	2.99	+	3.68	5.40E-04	1.18E-02
regulation of tube size, open tracheal system (GO:0035151)	50	11	2.99	+	3.68	5.40E-04	1.17E-02
epithelium migration (GO:0090132)	141	31	8.43	+	3.68	7.62E-09	5.22E-07
regulation of locomotion (GO:0040012)	123	27	7.36	+	3.67	7.24E-08	3.79E-06
multicellular organismal homeostasis (GO:0048871)	73	16	4.37	+	3.66	3.34E-05	1.09E-03
ameboidal-type cell migration (GO:0001667)	156	34	9.33	+	3.64	1.74E-09	1.55E-07
adenylate cyclase-modulating G protein-coupled receptor signaling pathway (GO:0007188)	60	13	3.59	+	3.62	1.98E-04	5.18E-03
hindgut development (GO:0061525)	60	13	3.59	+	3.62	1.98E-04	5.16E-03
photoreceptor cell fate commitment (GO:0046552)	74	16	4.43	+	3.62	3.85E-05	1.24E-03
neuron fate commitment (GO:0048663)	88	19	5.26	+	3.61	7.57E-06	2.80E-04
Malpighian tubule development (GO:0072002)	65	14	3.89	+	3.60	1.20E-04	3.37E-03
renal tubule development (GO:0061326)	65	14	3.89	+	3.60	1.20E-04	3.36E-03
tissue migration (GO:0090130)	149	32	8.91	+	3.59	7.13E-09	5.06E-07
regulation of cell adhesion (GO:0030155)	56	12	3.35	+	3.58	3.77E-04	8.83E-03
mesoderm development (GO:0007498)	98	21	5.86	+	3.58	2.82E-06	1.16E-04
cell-cell adhesion via plasma-membrane adhesion molecules (GO:0098742)	75	16	4.49	+	3.57	4.43E-05	1.40E-03
motor neuron axon guidance (GO:0008045)	75	16	4.49	+	3.57	4.43E-05	1.39E-03
regulation of cellular response to growth factor stimulus (GO:0090287)	61	13	3.65	+	3.56	2.28E-04	5.85E-03
wing disc pattern formation (GO:0035222)	80	17	4.78	+	3.55	2.70E-05	8.91E-04
gland development (GO:0048732)	175	37	10.47	+	3.54	6.93E-10	6.76E-08
regulation of cellular component movement (GO:0051270)	123	26	7.36	+	3.53	2.39E-07	1.21E-05
embryonic organ development (GO:0048568)	57	12	3.41	+	3.52	4.33E-04	9.85E-03
eye photoreceptor cell fate commitment (GO:0042706)	67	14	4.01	+	3.49	1.58E-04	4.26E-03
compound eye photoreceptor fate commitment (GO:0001752)	67	14	4.01	+	3.49	1.58E-04	4.25E-03
positive regulation of reproductive process (GO:2000243)	67	14	4.01	+	3.49	1.58E-04	4.23E-03
embryonic morphogenesis (GO:0048598)	235	49	14.05	+	3.49	1.77E-12	2.71E-10
amino acid transmembrane transport (GO:0003333)	48	10	2.87	+	3.48	1.37E-03	2.60E-02
digestive tract morphogenesis (GO:0048546)	72	15	4.31	+	3.48	9.60E-05	2.81E-03
negative regulation of cell population proliferation (GO:0008285)	73	15	4.37	+	3.44	1.10E-04	3.14E-03
digestive system development (GO:0055123)	112	23	6.70	+	3.43	1.81E-06	7.91E-05
digestive tract development (GO:0048565)	112	23	6.70	+	3.43	1.81E-06	7.87E-05
regulation of BMP signaling pathway (GO:0030510)	44	9	2.63	+	3.42	2.62E-03	4.54E-02
larval lymph gland hemopoiesis (GO:0035167)	44	9	2.63	+	3.42	2.62E-03	4.53E-02
post-embryonic hemopoiesis (GO:0035166)	44	9	2.63	+	3.42	2.62E-03	4.52E-02
regulation of transmembrane receptor protein serine/threonine kinase signaling pathway (GO:0090092)	54	11	3.23	+	3.41	9.42E-04	1.87E-02
renal system development (GO:0072001)	74	15	4.43	+	3.39	1.25E-04	3.48E-03
urogenital system development (GO:0001655)	74	15	4.43	+	3.39	1.25E-04	3.47E-03
developmental growth involved in morphogenesis (GO:0060560)	79	16	4.72	+	3.39	7.60E-05	2.33E-03
open tracheal system development (GO:0007424)	238	48	14.23	+	3.37	8.41E-12	1.13E-09
cell adhesion (GO:0007155)	179	36	10.71	+	3.36	3.76E-09	2.96E-07
negative regulation of cell differentiation (GO:0045596)	95	19	5.68	+	3.34	1.94E-05	6.61E-04
synaptic target recognition (GO:0008039)	50	10	2.99	+	3.34	1.79E-03	3.25E-02
respiratory system development (GO:0060541)	247	49	14.77	+	3.32	8.51E-12	1.13E-09
imaginal disc pattern formation (GO:0007447)	111	22	6.64	+	3.31	4.97E-06	1.91E-04
regulation of hippo signaling (GO:0035330)	71	14	4.25	+	3.30	2.68E-04	6.70E-03
negative regulation of response to external stimulus (GO:0032102)	71	14	4.25	+	3.30	2.68E-04	6.68E-03
synapse assembly (GO:0007416)	61	12	3.65	+	3.29	7.34E-04	1.52E-02
growth (GO:0040007)	178	35	10.65	+	3.29	1.02E-08	6.89E-07
developmental growth (GO:0048589)	178	35	10.65	+	3.29	1.02E-08	6.83E-07
regulation of tube architecture, open tracheal system (GO:0035152)	92	18	5.50	+	3.27	4.11E-05	1.31E-03
negative regulation of immune system process (GO:0002683)	77	15	4.61	+	3.26	1.84E-04	4.88E-03
cell-cell adhesion (GO:0098609)	113	22	6.76	+	3.26	6.38E-06	2.39E-04
positive regulation of cell population proliferation (GO:0008284)	88	17	5.26	+	3.23	7.65E-05	2.33E-03
hindgut morphogenesis (GO:0007442)	57	11	3.41	+	3.23	1.38E-03	2.61E-02
biological adhesion (GO:0022610)	187	36	11.18	+	3.22	1.02E-08	6.93E-07
wound healing (GO:0042060)	73	14	4.37	+	3.21	3.43E-04	8.27E-03
leg disc morphogenesis (GO:0007478)	74	14	4.43	+	3.16	3.88E-04	9.03E-03
negative regulation of developmental growth (GO:0048640)	91	17	5.44	+	3.12	1.10E-04	3.15E-03
negative regulation of response to biotic stimulus (GO:0002832)	59	11	3.53	+	3.12	1.76E-03	3.23E-02
imaginal disc-derived leg morphogenesis (GO:0007480)	70	13	4.19	+	3.11	7.21E-04	1.50E-02
germ-line stem cell population maintenance (GO:0030718)	81	15	4.84	+	3.10	2.97E-04	7.32E-03
cell migration (GO:0016477)	267	49	15.97	+	3.07	9.41E-11	1.01E-08
regulation of cell population proliferation (GO:0042127)	218	40	13.04	+	3.07	5.14E-09	3.90E-07
hormone metabolic process (GO:0042445)	60	11	3.59	+	3.07	1.98E-03	3.57E-02
regulation of defense response to bacterium (GO:1900424)	71	13	4.25	+	3.06	8.10E-04	1.65E-02
cellular modified amino acid metabolic process (GO:0006575)	88	16	5.26	+	3.04	2.27E-04	5.86E-03
anatomical structure homeostasis (GO:0060249)	139	25	8.31	+	3.01	5.25E-06	2.01E-04
molting cycle (GO:0042303)	84	15	5.02	+	2.99	4.18E-04	9.60E-03
molting cycle, chitin-based cuticle (GO:0007591)	84	15	5.02	+	2.99	4.18E-04	9.57E-03
response to wounding (GO:0009611)	101	18	6.04	+	2.98	1.18E-04	3.34E-03
leg disc development (GO:0035218)	96	17	5.74	+	2.96	1.93E-04	5.10E-03
cell junction organization (GO:0034330)	249	44	14.89	+	2.95	2.43E-09	2.04E-07
negative regulation of developmental process (GO:0051093)	204	36	12.20	+	2.95	7.16E-08	3.77E-06
chemotaxis (GO:0006935)	267	47	15.97	+	2.94	7.67E-10	7.39E-08
negative regulation of growth (GO:0045926)	108	19	6.46	+	2.94	8.97E-05	2.64E-03
post-embryonic animal organ morphogenesis (GO:0048563)	381	67	22.79	+	2.94	1.70E-13	3.48E-11
imaginal disc morphogenesis (GO:0007560)	381	67	22.79	+	2.94	1.70E-13	3.39E-11
long-term memory (GO:0007616)	74	13	4.43	+	2.94	1.13E-03	2.18E-02
tissue morphogenesis (GO:0048729)	589	103	35.23	+	2.92	3.73E-20	1.94E-17
morphogenesis of an epithelium (GO:0002009)	571	99	34.15	+	2.90	3.67E-19	1.69E-16
cell growth (GO:0016049)	75	13	4.49	+	2.90	1.26E-03	2.41E-02
cell surface receptor signaling pathway (GO:0007166)	312	54	18.66	+	2.89	7.07E-11	7.99E-09
striated muscle cell differentiation (GO:0051146)	81	14	4.84	+	2.89	8.55E-04	1.73E-02
negative regulation of multicellular organismal process (GO:0051241)	163	28	9.75	+	2.87	3.19E-06	1.28E-04
carbohydrate derivative catabolic process (GO:1901136)	70	12	4.19	+	2.87	2.08E-03	3.72E-02
post-embryonic animal morphogenesis (GO:0009886)	444	76	26.55	+	2.86	1.26E-14	3.06E-12
imaginal disc development (GO:0007444)	538	92	32.18	+	2.86	1.65E-17	6.14E-15
photoreceptor cell differentiation (GO:0046530)	193	33	11.54	+	2.86	4.72E-07	2.27E-05
neuron differentiation (GO:0030182)	693	118	41.45	+	2.85	3.25E-22	2.11E-19
cell projection morphogenesis (GO:0048858)	394	67	23.56	+	2.84	6.69E-13	1.13E-10
plasma membrane bounded cell projection morphogenesis (GO:0120039)	394	67	23.56	+	2.84	6.69E-13	1.11E-10
cell morphogenesis involved in neuron differentiation (GO:0048667)	390	66	23.32	+	2.83	1.22E-12	1.98E-10
programmed cell death involved in cell development (GO:0010623)	83	14	4.96	+	2.82	1.05E-03	2.06E-02
axon guidance (GO:0007411)	249	42	14.89	+	2.82	1.84E-08	1.14E-06
cell morphogenesis involved in differentiation (GO:0000904)	433	73	25.90	+	2.82	8.51E-14	1.90E-11
neuron projection morphogenesis (GO:0048812)	392	66	23.44	+	2.82	1.49E-12	2.33E-10
axon development (GO:0061564)	309	52	18.48	+	2.81	3.89E-10	3.89E-08
neuron projection development (GO:0031175)	417	70	24.94	+	2.81	3.42E-13	6.35E-11
animal organ morphogenesis (GO:0009887)	709	119	42.40	+	2.81	9.07E-22	5.44E-19
instar larval or pupal morphogenesis (GO:0048707)	429	72	25.66	+	2.81	1.55E-13	3.27E-11
post-embryonic animal organ development (GO:0048569)	447	75	26.73	+	2.81	4.72E-14	1.08E-11
axonogenesis (GO:0007409)	298	50	17.82	+	2.81	9.32E-10	8.77E-08
cell part morphogenesis (GO:0032990)	402	67	24.04	+	2.79	2.44E-12	3.59E-10
memory (GO:0007613)	120	20	7.18	+	2.79	1.14E-04	3.24E-03
cell morphogenesis (GO:0000902)	499	83	29.84	+	2.78	3.93E-15	1.18E-12
neurogenesis (GO:0022008)	849	141	50.78	+	2.78	1.28E-25	1.67E-22
epithelial tube morphogenesis (GO:0060562)	453	75	27.09	+	2.77	1.13E-13	2.45E-11
tube morphogenesis (GO:0035239)	496	82	29.66	+	2.76	7.15E-15	1.86E-12
muscle cell differentiation (GO:0042692)	103	17	6.16	+	2.76	4.02E-04	9.24E-03
larval development (GO:0002164)	164	27	9.81	+	2.75	9.49E-06	3.46E-04
positive regulation of programmed cell death (GO:0043068)	73	12	4.37	+	2.75	2.83E-03	4.83E-02
appendage morphogenesis (GO:0035107)	318	52	19.02	+	2.73	1.30E-09	1.16E-07
neuron projection guidance (GO:0097485)	257	42	15.37	+	2.73	6.45E-08	3.42E-06
post-embryonic appendage morphogenesis (GO:0035120)	307	50	18.36	+	2.72	3.02E-09	2.41E-07
compound eye photoreceptor cell differentiation (GO:0001751)	172	28	10.29	+	2.72	7.86E-06	2.89E-04
metamorphosis (GO:0007552)	455	74	27.21	+	2.72	3.06E-13	5.83E-11
appendage development (GO:0048736)	326	53	19.50	+	2.72	9.85E-10	9.15E-08
wing disc morphogenesis (GO:0007472)	277	45	16.57	+	2.72	2.16E-08	1.28E-06
instar larval or pupal development (GO:0002165)	536	87	32.06	+	2.71	2.19E-15	6.83E-13
taxis (GO:0042330)	327	53	19.56	+	2.71	1.05E-09	9.66E-08
compound eye morphogenesis (GO:0001745)	272	44	16.27	+	2.70	3.38E-08	1.90E-06
imaginal disc-derived appendage morphogenesis (GO:0035114)	316	51	18.90	+	2.70	2.47E-09	2.05E-07
tube development (GO:0035295)	689	111	41.21	+	2.69	3.69E-19	1.60E-16
generation of neurons (GO:0048699)	801	129	47.91	+	2.69	2.52E-22	1.79E-19
imaginal disc-derived appendage development (GO:0048737)	323	52	19.32	+	2.69	1.79E-09	1.57E-07
muscle structure development (GO:0061061)	199	32	11.90	+	2.69	3.60E-06	1.43E-04
regulation of defense response (GO:0031347)	168	27	10.05	+	2.69	1.40E-05	4.93E-04
sensory organ morphogenesis (GO:0090596)	281	45	16.81	+	2.68	2.76E-08	1.57E-06
eye morphogenesis (GO:0048592)	281	45	16.81	+	2.68	2.76E-08	1.56E-06
enzyme linked receptor protein signaling pathway (GO:0007167)	150	24	8.97	+	2.68	4.40E-05	1.40E-03
imaginal disc-derived wing morphogenesis (GO:0007476)	264	42	15.79	+	2.66	9.48E-08	4.93E-06
eye photoreceptor cell differentiation (GO:0001754)	176	28	10.53	+	2.66	1.80E-05	6.26E-04
multicellular organism aging (GO:0010259)	176	28	10.53	+	2.66	1.80E-05	6.23E-04
neuron development (GO:0048666)	548	87	32.77	+	2.65	8.29E-15	2.09E-12
post-embryonic development (GO:0009791)	611	97	36.54	+	2.65	1.77E-16	5.77E-14
regulation of cell development (GO:0060284)	164	26	9.81	+	2.65	3.96E-05	1.27E-03
nervous system development (GO:0007399)	1018	161	60.88	+	2.64	2.63E-27	5.13E-24
determination of adult lifespan (GO:0008340)	172	27	10.29	+	2.62	2.91E-05	9.57E-04
stem cell population maintenance (GO:0019827)	102	16	6.10	+	2.62	9.56E-04	1.89E-02
maintenance of cell number (GO:0098727)	102	16	6.10	+	2.62	9.56E-04	1.88E-02
neuron recognition (GO:0008038)	115	18	6.88	+	2.62	4.84E-04	1.07E-02
regulation of multicellular organismal process (GO:0051239)	576	90	34.45	+	2.61	5.30E-15	1.48E-12
actin cytoskeleton organization (GO:0030036)	256	40	15.31	+	2.61	2.74E-07	1.36E-05
epithelial cell development (GO:0002064)	327	51	19.56	+	2.61	5.91E-09	4.39E-07
ovarian follicle cell development (GO:0030707)	295	46	17.64	+	2.61	3.44E-08	1.92E-06
wing disc development (GO:0035220)	373	58	22.31	+	2.60	8.01E-10	7.62E-08
compound eye development (GO:0048749)	342	53	20.45	+	2.59	5.44E-09	4.08E-07
embryo development (GO:0009790)	511	79	30.56	+	2.58	4.64E-13	8.43E-11
aging (GO:0007568)	182	28	10.88	+	2.57	2.45E-05	8.19E-04
cell motility (GO:0048870)	319	49	19.08	+	2.57	2.69E-08	1.54E-06
positive regulation of defense response (GO:0031349)	98	15	5.86	+	2.56	1.69E-03	3.12E-02
regulation of developmental growth (GO:0048638)	236	36	14.11	+	2.55	1.73E-06	7.66E-05
lipid catabolic process (GO:0016042)	125	19	7.48	+	2.54	6.95E-04	1.46E-02
regulation of immune system process (GO:0002682)	244	37	14.59	+	2.54	1.38E-06	6.19E-05
cell recognition (GO:0008037)	119	18	7.12	+	2.53	1.03E-03	2.02E-02
localization of cell (GO:0051674)	325	49	19.44	+	2.52	3.62E-08	2.01E-06
epithelial cell differentiation (GO:0030855)	380	57	22.73	+	2.51	2.71E-09	2.20E-07
eye development (GO:0001654)	360	54	21.53	+	2.51	7.40E-09	5.20E-07
visual system development (GO:0150063)	360	54	21.53	+	2.51	7.40E-09	5.16E-07
sensory system development (GO:0048880)	360	54	21.53	+	2.51	7.40E-09	5.11E-07
cellular component morphogenesis (GO:0032989)	527	79	31.52	+	2.51	1.98E-12	2.97E-10
learning or memory (GO:0007611)	161	24	9.63	+	2.49	1.38E-04	3.78E-03
dorsal/ventral pattern formation (GO:0009953)	148	22	8.85	+	2.49	2.80E-04	6.95E-03
cognition (GO:0050890)	162	24	9.69	+	2.48	1.47E-04	4.00E-03
transmembrane receptor protein tyrosine kinase signaling pathway (GO:0007169)	122	18	7.30	+	2.47	1.18E-03	2.26E-02
regulation of reproductive process (GO:2000241)	122	18	7.30	+	2.47	1.18E-03	2.25E-02
negative regulation of signal transduction (GO:0009968)	353	52	21.11	+	2.46	3.65E-08	2.01E-06
regulation of immune response (GO:0050776)	191	28	11.42	+	2.45	4.56E-05	1.43E-03
response to alcohol (GO:0097305)	116	17	6.94	+	2.45	1.74E-03	3.19E-02
actin filament-based process (GO:0030029)	273	40	16.33	+	2.45	1.28E-06	5.76E-05
regulation of developmental process (GO:0050793)	669	98	40.01	+	2.45	1.38E-14	3.25E-12
animal organ development (GO:0048513)	1148	168	68.66	+	2.45	4.47E-25	4.98E-22
regulation of growth (GO:0040008)	308	45	18.42	+	2.44	2.66E-07	1.33E-05
negative regulation of response to stimulus (GO:0048585)	404	59	24.16	+	2.44	3.80E-09	2.97E-07
tissue development (GO:0009888)	1000	146	59.81	+	2.44	1.28E-21	7.11E-19
epithelium development (GO:0060429)	925	135	55.32	+	2.44	7.69E-20	3.75E-17
negative regulation of cell communication (GO:0010648)	380	55	22.73	+	2.42	1.75E-08	1.12E-06
regulation of cell differentiation (GO:0045595)	277	40	16.57	+	2.41	1.64E-06	7.33E-05
negative regulation of signaling (GO:0023057)	381	55	22.79	+	2.41	1.86E-08	1.14E-06
actin filament organization (GO:0007015)	125	18	7.48	+	2.41	1.39E-03	2.61E-02
sulfur compound metabolic process (GO:0006790)	167	24	9.99	+	2.40	2.08E-04	5.40E-03
dendrite morphogenesis (GO:0048813)	133	19	7.95	+	2.39	1.06E-03	2.07E-02
response to starvation (GO:0042594)	155	22	9.27	+	2.37	4.42E-04	1.00E-02
cellular response to endogenous stimulus (GO:0071495)	155	22	9.27	+	2.37	4.42E-04	1.00E-02
response to endogenous stimulus (GO:0009719)	163	23	9.75	+	2.36	3.49E-04	8.25E-03
cell projection organization (GO:0030030)	639	90	38.22	+	2.35	1.31E-12	2.08E-10
locomotion (GO:0040011)	611	86	36.54	+	2.35	5.05E-12	7.04E-10
sensory organ development (GO:0007423)	450	63	26.91	+	2.34	4.43E-09	3.39E-07
regulation of phosphorylation (GO:0042325)	143	20	8.55	+	2.34	9.42E-04	1.87E-02
regulation of multicellular organismal development (GO:2000026)	279	39	16.69	+	2.34	5.63E-06	2.12E-04
response to nutrient levels (GO:0031667)	172	24	10.29	+	2.33	4.22E-04	9.63E-03
system development (GO:0048731)	1643	227	98.26	+	2.31	2.17E-31	1.69E-27
response to extracellular stimulus (GO:0009991)	174	24	10.41	+	2.31	4.55E-04	1.03E-02
regulation of neurogenesis (GO:0050767)	131	18	7.83	+	2.30	2.01E-03	3.60E-02
positive regulation of response to stimulus (GO:0048584)	510	70	30.50	+	2.29	1.80E-09	1.56E-07
dendrite development (GO:0016358)	139	19	8.31	+	2.29	1.57E-03	2.92E-02
central nervous system development (GO:0007417)	278	38	16.63	+	2.29	1.03E-05	3.71E-04
regulation of anatomical structure morphogenesis (GO:0022603)	183	25	10.94	+	2.28	3.59E-04	8.47E-03
regulation of response to biotic stimulus (GO:0002831)	183	25	10.94	+	2.28	3.59E-04	8.44E-03
regulation of nervous system development (GO:0051960)	213	29	12.74	+	2.28	1.14E-04	3.24E-03
regulation of response to stress (GO:0080134)	309	42	18.48	+	2.27	5.31E-06	2.02E-04
plasma membrane bounded cell projection organization (GO:0120036)	626	85	37.44	+	2.27	3.14E-11	3.83E-09
anatomical structure morphogenesis (GO:0009653)	1456	195	87.08	+	2.24	4.91E-25	4.79E-22
establishment or maintenance of cell polarity (GO:0007163)	195	26	11.66	+	2.23	3.44E-04	8.26E-03
pattern specification process (GO:0007389)	511	68	30.56	+	2.23	6.82E-09	4.89E-07
anterior/posterior pattern specification (GO:0009952)	188	25	11.24	+	2.22	4.69E-04	1.04E-02
anion transport (GO:0006820)	174	23	10.41	+	2.21	8.76E-04	1.76E-02
positive regulation of signal transduction (GO:0009967)	409	54	24.46	+	2.21	3.39E-07	1.66E-05
response to light stimulus (GO:0009416)	144	19	8.61	+	2.21	2.91E-03	4.95E-02
cell fate commitment (GO:0045165)	297	39	17.76	+	2.20	1.93E-05	6.60E-04
G protein-coupled receptor signaling pathway (GO:0007186)	214	28	12.80	+	2.19	3.30E-04	7.98E-03
regionalization (GO:0003002)	474	61	28.35	+	2.15	1.50E-07	7.76E-06
positive regulation of intracellular signal transduction (GO:1902533)	179	23	10.71	+	2.15	1.70E-03	3.14E-02
adult behavior (GO:0030534)	156	20	9.33	+	2.14	2.62E-03	4.51E-02
movement of cell or subcellular component (GO:0006928)	679	87	40.61	+	2.14	2.84E-10	2.88E-08
cell development (GO:0048468)	1288	165	77.03	+	2.14	4.37E-19	1.79E-16
embryonic pattern specification (GO:0009880)	204	26	12.20	+	2.13	7.32E-04	1.52E-02
regulation of response to external stimulus (GO:0032101)	253	32	15.13	+	2.11	2.16E-04	5.58E-03
regulation of intracellular signal transduction (GO:1902531)	349	44	20.87	+	2.11	1.81E-05	6.23E-04
cell differentiation (GO:0030154)	1592	200	95.21	+	2.10	1.04E-22	9.03E-20
regulation of anatomical structure size (GO:0090066)	232	29	13.88	+	2.09	5.61E-04	1.22E-02
cellular developmental process (GO:0048869)	1604	200	95.93	+	2.08	2.44E-22	1.90E-19
positive regulation of developmental process (GO:0051094)	234	29	13.99	+	2.07	5.95E-04	1.27E-02
regulation of signal transduction (GO:0009966)	777	96	46.47	+	2.07	1.80E-10	1.90E-08
positive regulation of cell communication (GO:0010647)	446	55	26.67	+	2.06	2.50E-06	1.04E-04
positive regulation of signaling (GO:0023056)	446	55	26.67	+	2.06	2.50E-06	1.03E-04
signal transduction (GO:0007165)	994	122	59.45	+	2.05	5.90E-13	1.05E-10
regulation of programmed cell death (GO:0043067)	212	26	12.68	+	2.05	1.50E-03	2.81E-02
multicellular organism development (GO:0007275)	2280	274	136.36	+	2.01	1.86E-29	4.83E-26
regulation of localization (GO:0032879)	533	64	31.88	+	2.01	6.97E-07	3.26E-05
oogenesis (GO:0048477)	577	69	34.51	+	2.00	2.86E-07	1.41E-05
response to external stimulus (GO:0009605)	929	111	55.56	+	2.00	4.62E-11	5.38E-09
regulation of response to stimulus (GO:0048583)	981	117	58.67	+	1.99	1.33E-11	1.67E-09
regulation of cell communication (GO:0010646)	907	108	54.25	+	1.99	7.90E-11	8.68E-09
regulation of signaling (GO:0023051)	907	108	54.25	+	1.99	7.90E-11	8.56E-09
regulation of cell death (GO:0010941)	263	31	15.73	+	1.97	7.71E-04	1.58E-02
immune system process (GO:0002376)	290	34	17.34	+	1.96	5.38E-04	1.18E-02
anatomical structure formation involved in morphogenesis (GO:0048646)	531	61	31.76	+	1.92	4.38E-06	1.72E-04
anatomical structure development (GO:0048856)	2634	301	157.53	+	1.91	1.54E-29	6.02E-26
signaling (GO:0023052)	1199	136	71.71	+	1.90	4.35E-12	6.29E-10
female gamete generation (GO:0007292)	629	70	37.62	+	1.86	2.96E-06	1.21E-04
cell communication (GO:0007154)	1270	141	75.96	+	1.86	9.24E-12	1.20E-09
behavior (GO:0007610)	515	57	30.80	+	1.85	2.66E-05	8.86E-04
response to chemical (GO:0042221)	1076	119	64.35	+	1.85	5.26E-10	5.19E-08
developmental process (GO:0032502)	2764	302	165.31	+	1.83	2.01E-26	3.14E-23
homeostatic process (GO:0042592)	468	51	27.99	+	1.82	9.66E-05	2.81E-03
transmembrane transport (GO:0055085)	662	71	39.59	+	1.79	7.53E-06	2.80E-04
cellular response to chemical stimulus (GO:0070887)	374	40	22.37	+	1.79	1.05E-03	2.06E-02
response to organic substance (GO:0010033)	475	50	28.41	+	1.76	3.20E-04	7.84E-03
developmental process involved in reproduction (GO:0003006)	891	93	53.29	+	1.75	6.55E-07	3.08E-05
germ cell development (GO:0007281)	710	73	42.46	+	1.72	2.11E-05	7.15E-04
response to stimulus (GO:0050896)	2514	252	150.36	+	1.68	1.34E-16	4.56E-14
response to abiotic stimulus (GO:0009628)	411	41	24.58	+	1.67	2.53E-03	4.40E-02
lipid metabolic process (GO:0006629)	512	51	30.62	+	1.67	7.54E-04	1.55E-02
ion transport (GO:0006811)	493	49	29.49	+	1.66	1.15E-03	2.22E-02
cellular response to stimulus (GO:0051716)	1477	144	88.34	+	1.63	1.80E-08	1.13E-06
regulation of biological quality (GO:0065008)	1273	124	76.13	+	1.63	2.53E-07	1.28E-05
negative regulation of cellular process (GO:0048523)	1235	120	73.86	+	1.62	4.68E-07	2.27E-05
positive regulation of cellular process (GO:0048522)	1568	149	93.78	+	1.59	4.20E-08	2.26E-06
positive regulation of biological process (GO:0048518)	1717	162	102.69	+	1.58	1.55E-08	9.99E-07
multicellular organismal process (GO:0032501)	3485	328	208.43	+	1.57	1.23E-18	4.81E-16
negative regulation of biological process (GO:0048519)	1452	132	86.84	+	1.52	3.55E-06	1.42E-04
cellular process involved in reproduction in multicellular organism (GO:0022412)	849	77	50.78	+	1.52	5.23E-04	1.15E-02
response to stress (GO:0006950)	1130	99	67.58	+	1.46	2.82E-04	6.99E-03
biological regulation (GO:0065007)	4399	383	263.09	+	1.46	3.77E-17	1.34E-14
gamete generation (GO:0007276)	914	79	54.66	+	1.45	1.69E-03	3.12E-02
regulation of biological process (GO:0050789)	3962	339	236.96	+	1.43	1.94E-13	3.79E-11
regulation of cellular process (GO:0050794)	3660	313	218.90	+	1.43	4.44E-12	6.30E-10
localization (GO:0051179)	2242	190	134.09	+	1.42	1.08E-06	4.96E-05
reproductive process (GO:0022414)	1182	98	70.69	+	1.39	1.83E-03	3.32E-02
establishment of localization (GO:0051234)	1775	141	106.16	+	1.33	7.99E-04	1.63E-02
transport (GO:0006810)	1716	134	102.63	+	1.31	2.08E-03	3.72E-02
cellular component organization (GO:0016043)	2597	199	155.32	+	1.28	2.61E-04	6.55E-03
cellular component organization or biogenesis (GO:0071840)	2756	201	164.83	+	1.22	2.78E-03	4.77E-02
cellular process (GO:0009987)	7321	523	437.85	+	1.19	6.73E-09	4.86E-07
biological_process (GO:0008150)	11294	709	675.46	+	1.05	2.82E-03	4.81E-02
cellular metabolic process (GO:0044237)	3873	188	231.63	-	.81	8.90E-04	1.78E-02
primary metabolic process (GO:0044238)	4017	190	240.25	-	.79	1.43E-04	3.89E-03
Unclassified (UNCLASSIFIED)	2517	117	150.54	-	.78	2.82E-03	4.82E-02
nitrogen compound metabolic process (GO:0006807)	3646	159	218.06	-	.73	3.11E-06	1.26E-04
protein metabolic process (GO:0019538)	2179	88	130.32	-	.68	4.69E-05	1.46E-03
cellular protein metabolic process (GO:0044267)	1680	60	100.48	-	.60	8.92E-06	3.27E-04
macromolecule metabolic process (GO:0043170)	3195	113	191.08	-	.59	3.45E-11	4.14E-09
organic cyclic compound metabolic process (GO:1901360)	1534	52	91.74	-	.57	4.89E-06	1.90E-04
cellular macromolecule metabolic process (GO:0044260)	2217	71	132.59	-	.54	1.06E-09	9.61E-08
cellular nitrogen compound metabolic process (GO:0034641)	1776	55	106.22	-	.52	2.09E-08	1.25E-06
cellular nitrogen compound biosynthetic process (GO:0044271)	703	20	42.04	-	.48	2.54E-04	6.43E-03
cellular aromatic compound metabolic process (GO:0006725)	1471	41	87.98	-	.47	1.79E-08	1.13E-06
heterocycle metabolic process (GO:0046483)	1427	37	85.35	-	.43	2.64E-09	2.17E-07
organelle assembly (GO:0070925)	402	10	24.04	-	.42	2.27E-03	3.99E-02
nucleobase-containing compound metabolic process (GO:0006139)	1345	31	80.44	-	.39	2.59E-10	2.66E-08
chromosome organization (GO:0051276)	466	10	27.87	-	.36	2.39E-04	6.10E-03
protein-containing complex subunit organization (GO:0043933)	534	10	31.94	-	.31	1.59E-05	5.57E-04
amide biosynthetic process (GO:0043604)	346	6	20.69	-	.29	3.82E-04	8.92E-03
cellular protein-containing complex assembly (GO:0034622)	410	7	24.52	-	.29	8.54E-05	2.54E-03
protein-containing complex assembly (GO:0065003)	436	7	26.08	-	.27	2.30E-05	7.77E-04
organelle fission (GO:0048285)	259	4	15.49	-	.26	1.63E-03	3.03E-02
intracellular protein transport (GO:0006886)	328	5	19.62	-	.25	2.54E-04	6.42E-03
mRNA metabolic process (GO:0016071)	343	5	20.51	-	.24	1.32E-04	3.64E-03
gene expression (GO:0010467)	1116	14	66.75	-	.21	6.28E-15	1.69E-12
nuclear division (GO:0000280)	246	3	14.71	-	.20	7.14E-04	1.49E-02
protein localization to organelle (GO:0033365)	250	3	14.95	-	.20	4.91E-04	1.09E-02
nucleic acid metabolic process (GO:0090304)	1085	13	64.89	-	.20	5.00E-15	1.44E-12
RNA processing (GO:0006396)	558	6	33.37	-	.18	2.11E-08	1.26E-06
microtubule-based movement (GO:0007018)	186	2	11.12	-	.18	2.23E-03	3.93E-02
macromolecule biosynthetic process (GO:0009059)	766	8	45.81	-	.17	1.28E-11	1.64E-09
ribonucleoprotein complex biogenesis (GO:0022613)	288	3	17.22	-	.17	8.74E-05	2.59E-03
meiotic cell cycle process (GO:1903046)	204	2	12.20	-	.16	1.13E-03	2.18E-02
RNA metabolic process (GO:0016070)	824	8	49.28	-	.16	6.68E-13	1.16E-10
cellular macromolecule biosynthetic process (GO:0034645)	747	7	44.68	-	.16	6.39E-12	8.75E-10
meiotic cell cycle (GO:0051321)	215	2	12.86	-	.16	5.38E-04	1.18E-02
rRNA processing (GO:0006364)	151	1	9.03	-	.11	2.35E-03	4.12E-02
rRNA metabolic process (GO:0016072)	159	1	9.51	-	.11	1.62E-03	3.01E-02
ncRNA metabolic process (GO:0034660)	345	2	20.63	-	.10	7.26E-07	3.37E-05
ribosome biogenesis (GO:0042254)	212	1	12.68	-	.08	1.22E-04	3.39E-03
mitochondrion organization (GO:0007005)	231	1	13.82	-	.07	3.76E-05	1.22E-03
ncRNA processing (GO:0034470)	271	1	16.21	-	.06	3.69E-06	1.46E-04
peptide biosynthetic process (GO:0043043)	308	1	18.42	-	.05	5.48E-07	2.62E-05
cytoplasmic translation (GO:0002181)	118	0	7.06	-	< 0.01	1.98E-03	3.56E-02
nucleic acid-templated transcription (GO:0097659)	137	0	8.19	-	< 0.01	5.85E-04	1.26E-02
RNA biosynthetic process (GO:0032774)	140	0	8.37	-	< 0.01	6.12E-04	1.30E-02
translation (GO:0006412)	303	0	18.12	-	< 0.01	3.94E-08	2.15E-06
tRNA metabolic process (GO:0006399)	137	0	8.19	-	< 0.01	5.85E-04	1.25E-02
transcription, DNA-templated (GO:0006351)	137	0	8.19	-	< 0.01	5.85E-04	1.25E-02
mitochondrial gene expression (GO:0140053)	122	0	7.30	-	< 0.01	1.30E-03	2.47E-02
meiotic nuclear division (GO:0140013)	165	0	9.87	-	< 0.01	1.18E-04	3.34E-03
methylation (GO:0032259)	130	0	7.77	-	< 0.01	8.73E-04	1.76E-02
macromolecule methylation (GO:0043414)	126	0	7.54	-	< 0.01	1.35E-03	2.57E-02

## Sheet: 5
Analysis Type:	PANTHER Overrepresentation Test (Released 20210224)								Analysis Type:	PANTHER Overrepresentation Test (Released 20210224)								Analysis Type:	PANTHER Overrepresentation Test (Released 20210224)
Annotation Version and Release Date:	GO Ontology database DOI: 10.5281/zenodo.5725227 Released 2021-11-16								Annotation Version and Release Date:	GO Ontology database DOI: 10.5281/zenodo.5725227 Released 2021-11-16								Annotation Version and Release Date:	GO Ontology database DOI: 10.5281/zenodo.5725227 Released 2021-11-16
Analyzed List:	upload_1 (Drosophila melanogaster)								Analyzed List:	upload_1 (Drosophila melanogaster)								Analyzed List:	upload_1 (Drosophila melanogaster)
Reference List:	Drosophila melanogaster (all genes in database)								Reference List:	Drosophila melanogaster (all genes in database)								Reference List:	Drosophila melanogaster (all genes in database)
Test Type:	FISHER								Test Type:	FISHER								Test Type:	FISHER
Correction:	FDR								Correction:	FDR								Correction:	FDR
GO biological process complete	Drosophila melanogaster - REFLIST (13811)	upload_1 (190)	upload_1 (expected)	upload_1 (over/under)	upload_1 (fold Enrichment)	upload_1 (raw P-value)	upload_1 (FDR)		GO molecular function complete	Drosophila melanogaster - REFLIST (13811)	upload_1 (190)	upload_1 (expected)	upload_1 (over/under)	upload_1 (fold Enrichment)	upload_1 (raw P-value)	upload_1 (FDR)		GO cellular component complete	Drosophila melanogaster - REFLIST (13811)	upload_1 (190)	upload_1 (expected)	upload_1 (over/under)	upload_1 (fold Enrichment)	upload_1 (raw P-value)	upload_1 (FDR)
cytoplasmic translation (GO:0002181)	118	74	1.62	+	45.58	4.56E-92	3.56E-88		large ribosomal subunit rRNA binding (GO:0070180)	5	3	.07	+	43.61	1.31E-04	1.18E-02		cytosolic large ribosomal subunit (GO:0022625)	56	43	.77	+	55.82	3.77E-55	8.39E-53
ATP synthesis coupled proton transport (GO:0015986)	21	11	.29	+	38.08	2.16E-13	3.13E-11		proton-transporting ATP synthase activity, rotational mechanism (GO:0046933)	20	11	.28	+	39.98	1.44E-13	5.91E-11		cytosolic ribosome (GO:0022626)	98	74	1.35	+	54.89	1.61E-96	2.15E-93
energy coupled proton transport, down electrochemical gradient (GO:0015985)	21	11	.29	+	38.08	2.16E-13	3.07E-11		proton channel activity (GO:0015252)	23	11	.32	+	34.76	4.69E-13	1.69E-10		cytosolic small ribosomal subunit (GO:0022627)	43	32	.59	+	54.09	1.10E-40	8.19E-39
mitochondrial ATP synthesis coupled proton transport (GO:0042776)	6	3	.08	+	36.34	1.95E-04	1.15E-02		structural constituent of ribosome (GO:0003735)	173	76	2.38	+	31.93	1.65E-85	4.74E-82		mitochondrial proton-transporting ATP synthase, stator stalk (GO:0000274)	5	3	.07	+	43.61	1.31E-04	2.87E-03
ATP biosynthetic process (GO:0006754)	23	11	.32	+	34.76	4.69E-13	6.53E-11		small ribosomal subunit rRNA binding (GO:0070181)	8	3	.11	+	27.26	3.75E-04	2.92E-02		proton-transporting ATP synthase, stator stalk (GO:0045265)	5	3	.07	+	43.61	1.31E-04	2.82E-03
mitochondrial respiratory chain complex I assembly (GO:0032981)	36	17	.50	+	34.33	1.83E-19	5.11E-17		ubiquinol-cytochrome-c reductase activity (GO:0008121)	8	3	.11	+	27.26	3.75E-04	2.84E-02		mitochondrial proton-transporting ATP synthase complex, coupling factor F(o) (GO:0000276)	14	8	.19	+	41.54	2.70E-10	8.18E-09
NADH dehydrogenase complex assembly (GO:0010257)	36	17	.50	+	34.33	1.83E-19	4.94E-17		cytochrome-c oxidase activity (GO:0004129)	19	7	.26	+	26.78	4.01E-08	8.26E-06		proton-transporting ATP synthase complex, coupling factor F(o) (GO:0045263)	14	8	.19	+	41.54	2.70E-10	8.00E-09
purine ribonucleoside triphosphate biosynthetic process (GO:0009206)	27	12	.37	+	32.31	7.81E-14	1.30E-11		oxidoreductase activity, acting on a heme group of donors (GO:0016675)	19	7	.26	+	26.78	4.01E-08	7.71E-06		respiratory chain complex IV (GO:0045277)	14	7	.19	+	36.34	7.51E-09	2.09E-07
purine ribonucleoside triphosphate metabolic process (GO:0009205)	27	12	.37	+	32.31	7.81E-14	1.27E-11		rRNA binding (GO:0019843)	35	10	.48	+	20.77	3.53E-10	1.02E-07		proton-transporting ATP synthase, central stalk (GO:0045269)	4	2	.06	+	36.34	2.65E-03	5.13E-02
purine nucleoside triphosphate biosynthetic process (GO:0009145)	27	12	.37	+	32.31	7.81E-14	1.24E-11		oxidoreduction-driven active transmembrane transporter activity (GO:0015453)	58	15	.80	+	18.80	4.08E-14	1.96E-11		proton-transporting ATP synthase complex, catalytic core F(1) (GO:0045261)	8	4	.11	+	36.34	1.49E-05	3.44E-04
purine nucleoside triphosphate metabolic process (GO:0009144)	28	12	.39	+	31.15	1.10E-13	1.69E-11		electron transfer activity (GO:0009055)	68	16	.94	+	17.10	2.00E-14	1.15E-11		proton-transporting ATP synthase complex (GO:0045259)	24	12	.33	+	36.34	2.59E-14	9.10E-13
ribonucleoside triphosphate biosynthetic process (GO:0009201)	30	12	.41	+	29.08	2.13E-13	3.20E-11		proton transmembrane transporter activity (GO:0015078)	95	22	1.31	+	16.83	2.70E-19	2.59E-16		oxoglutarate dehydrogenase complex (GO:0045252)	4	2	.06	+	36.34	2.65E-03	5.06E-02
ribonucleoside triphosphate metabolic process (GO:0009199)	30	12	.41	+	29.08	2.13E-13	3.14E-11		NADH dehydrogenase activity (GO:0003954)	27	6	.37	+	16.15	4.71E-06	6.17E-04		mitochondrial proton-transporting ATP synthase, central stalk (GO:0005756)	4	2	.06	+	36.34	2.65E-03	4.98E-02
mitochondrial electron transport, ubiquinol to cytochrome c (GO:0006122)	13	5	.18	+	27.96	3.24E-06	2.58E-04		NADH dehydrogenase (quinone) activity (GO:0050136)	23	5	.32	+	15.80	3.33E-05	3.69E-03		mitochondrial proton-transporting ATP synthase complex (GO:0005753)	24	12	.33	+	36.34	2.59E-14	8.87E-13
ribosomal large subunit assembly (GO:0000027)	16	6	.22	+	27.26	3.59E-07	3.30E-05		oxidoreductase activity, acting on NAD(P)H, quinone or similar compound as acceptor (GO:0016655)	23	5	.32	+	15.80	3.33E-05	3.55E-03		mitochondrial respiratory chain complex IV (GO:0005751)	12	6	.17	+	36.34	9.36E-08	2.40E-06
mitochondrial electron transport, NADH to ubiquinone (GO:0006120)	19	7	.26	+	26.78	4.01E-08	4.12E-06		NAD(P)H dehydrogenase (quinone) activity (GO:0003955)	23	5	.32	+	15.80	3.33E-05	3.43E-03		cytochrome complex (GO:0070069)	25	12	.34	+	34.89	3.79E-14	1.26E-12
nucleoside triphosphate biosynthetic process (GO:0009142)	33	12	.45	+	26.43	5.35E-13	7.33E-11		NADH dehydrogenase (ubiquinone) activity (GO:0008137)	23	5	.32	+	15.80	3.33E-05	3.31E-03		small ribosomal subunit (GO:0015935)	72	33	.99	+	33.32	1.19E-36	6.89E-35
ribosomal small subunit assembly (GO:0000028)	23	8	.32	+	25.28	5.99E-09	6.88E-07		oxidoreductase activity, acting on NAD(P)H (GO:0016651)	41	7	.56	+	12.41	3.49E-06	5.03E-04		respiratory chain complex III (GO:0045275)	11	5	.15	+	33.04	1.69E-06	4.18E-05
nucleoside triphosphate metabolic process (GO:0009141)	36	12	.50	+	24.23	1.25E-12	1.68E-10		structural molecule activity (GO:0005198)	458	78	6.30	+	12.38	1.08E-60	1.55E-57		mitochondrial respiratory chain complex III (GO:0005750)	11	5	.15	+	33.04	1.69E-06	4.10E-05
aerobic electron transport chain (GO:0019646)	54	17	.74	+	22.88	4.76E-17	9.28E-15		primary active transmembrane transporter activity (GO:0015399)	149	17	2.05	+	8.29	9.96E-11	3.19E-08		ribosomal subunit (GO:0044391)	174	76	2.39	+	31.75	2.35E-85	1.57E-82
mitochondrial ATP synthesis coupled electron transport (GO:0042775)	58	18	.80	+	22.56	6.81E-18	1.47E-15		ligase activity (GO:0016874)	142	11	1.95	+	5.63	7.52E-06	9.43E-04		mitochondrial proton-transporting ATP synthase complex, catalytic sector F(1) (GO:0000275)	7	3	.10	+	31.15	2.75E-04	5.83E-03
oxidative phosphorylation (GO:0006119)	69	21	.95	+	22.12	1.50E-20	4.67E-18		active ion transmembrane transporter activity (GO:0022853)	151	11	2.08	+	5.30	1.30E-05	1.56E-03		respiratory chain complex I (GO:0045271)	49	21	.67	+	31.15	4.28E-23	1.79E-21
ATP synthesis coupled electron transport (GO:0042773)	62	18	.85	+	21.10	1.84E-17	3.68E-15		inorganic cation transmembrane transporter activity (GO:0022890)	319	22	4.39	+	5.01	1.35E-09	3.54E-07		NADH dehydrogenase complex (GO:0030964)	49	21	.67	+	31.15	4.28E-23	1.73E-21
respiratory electron transport chain (GO:0022904)	69	20	.95	+	21.07	2.86E-19	7.44E-17		active transmembrane transporter activity (GO:0022804)	267	18	3.67	+	4.90	6.43E-08	1.09E-05		mitochondrial respiratory chain complex I (GO:0005747)	49	21	.67	+	31.15	4.28E-23	1.68E-21
electron transport chain (GO:0022900)	76	22	1.05	+	21.04	4.38E-21	1.42E-18		cation channel activity (GO:0005261)	167	11	2.30	+	4.79	3.13E-05	3.60E-03		respiratory chain complex (GO:0098803)	80	34	1.10	+	30.89	7.26E-37	4.62E-35
ribosome assembly (GO:0042255)	49	14	.67	+	20.77	9.27E-14	1.45E-11		cation transmembrane transporter activity (GO:0008324)	340	22	4.68	+	4.70	4.10E-09	9.85E-07		respirasome (GO:0070469)	83	35	1.14	+	30.65	7.53E-38	5.03E-36
mitochondrial electron transport, cytochrome c to oxygen (GO:0006123)	15	4	.21	+	19.38	1.09E-04	6.94E-03		RNA binding (GO:0003723)	680	42	9.35	+	4.49	5.09E-16	3.66E-13		mitochondrial respirasome (GO:0005746)	81	34	1.11	+	30.51	1.02E-36	6.19E-35
mitochondrial respiratory chain complex assembly (GO:0033108)	68	18	.94	+	19.24	7.37E-17	1.40E-14		inorganic molecular entity transmembrane transporter activity (GO:0015318)	438	24	6.03	+	3.98	1.67E-08	3.70E-06		large ribosomal subunit (GO:0015934)	105	44	1.44	+	30.46	1.47E-47	2.17E-45
translation (GO:0006412)	303	80	4.17	+	19.19	1.23E-75	3.19E-72		ion channel activity (GO:0005216)	253	12	3.48	+	3.45	2.71E-04	2.36E-02		ribosome (GO:0005840)	185	76	2.55	+	29.86	1.03E-83	4.60E-81
peptide biosynthetic process (GO:0043043)	308	81	4.24	+	19.12	1.46E-76	5.70E-73		ion transmembrane transporter activity (GO:0015075)	488	23	6.71	+	3.43	4.47E-07	6.78E-05		oxidoreductase complex (GO:1990204)	89	30	1.22	+	24.50	4.11E-30	1.96E-28
translational elongation (GO:0006414)	24	6	.33	+	18.17	2.61E-06	2.10E-04		passive transmembrane transporter activity (GO:0022803)	268	12	3.69	+	3.25	4.46E-04	3.21E-02		inner mitochondrial membrane protein complex (GO:0098800)	145	46	1.99	+	23.06	3.38E-45	3.76E-43
ATP metabolic process (GO:0046034)	118	29	1.62	+	17.86	8.39E-26	3.12E-23		channel activity (GO:0015267)	268	12	3.69	+	3.25	4.46E-04	3.13E-02		polysomal ribosome (GO:0042788)	11	3	.15	+	19.82	8.02E-04	1.65E-02
amide biosynthetic process (GO:0043604)	346	82	4.76	+	17.23	2.02E-74	3.95E-71		transmembrane transporter activity (GO:0022857)	780	32	10.73	+	2.98	4.48E-08	8.07E-06		proton-transporting two-sector ATPase complex, proton-transporting domain (GO:0033177)	32	8	.44	+	18.17	5.26E-08	1.38E-06
aerobic respiration (GO:0009060)	101	22	1.39	+	15.83	8.44E-19	1.99E-16		oxidoreductase activity (GO:0016491)	640	25	8.80	+	2.84	3.68E-06	5.05E-04		proton-transporting two-sector ATPase complex, catalytic domain (GO:0033178)	21	5	.29	+	17.31	2.28E-05	5.15E-04
cellular respiration (GO:0045333)	111	24	1.53	+	15.72	2.34E-20	7.02E-18		transporter activity (GO:0005215)	838	32	11.53	+	2.78	2.18E-07	3.48E-05		proton-transporting two-sector ATPase complex (GO:0016469)	59	13	.81	+	16.02	1.23E-11	4.02E-10
ribosomal large subunit biogenesis (GO:0042273)	61	13	.84	+	15.49	1.78E-11	2.31E-09		nucleic acid binding (GO:0003676)	1698	43	23.36	+	1.84	8.46E-05	8.13E-03		mitochondrial inner membrane (GO:0005743)	236	50	3.25	+	15.40	8.37E-42	6.99E-40
peptide metabolic process (GO:0006518)	407	82	5.60	+	14.65	2.09E-69	3.26E-66		transferase activity (GO:0016740)	1210	4	16.65	-	.24	3.64E-04	2.91E-02		mitochondrial protein-containing complex (GO:0098798)	258	53	3.55	+	14.93	8.51E-44	8.74E-42
ribosomal small subunit biogenesis (GO:0042274)	65	12	.89	+	13.42	4.69E-10	5.90E-08		DNA binding (GO:0003677)	941	2	12.95	-	.15	3.59E-04	2.95E-02		organelle inner membrane (GO:0019866)	247	50	3.40	+	14.71	5.92E-41	4.65E-39
energy derivation by oxidation of organic compounds (GO:0015980)	135	24	1.86	+	12.92	1.27E-18	2.92E-16		sequence-specific DNA binding (GO:0043565)	631	0	8.68	-	< 0.01	2.82E-04	2.39E-02		mitochondrial membrane (GO:0031966)	301	54	4.14	+	13.04	6.41E-42	5.71E-40
proton transmembrane transport (GO:1902600)	68	12	.94	+	12.83	7.42E-10	9.04E-08		double-stranded DNA binding (GO:0003690)	597	0	8.21	-	< 0.01	4.19E-04	3.09E-02		transmembrane transporter complex (GO:1902495)	146	26	2.01	+	12.94	4.07E-20	1.51E-18
cellular amide metabolic process (GO:0043603)	489	83	6.73	+	12.34	5.94E-65	5.80E-62		sequence-specific double-stranded DNA binding (GO:1990837)	565	0	7.77	-	< 0.01	6.27E-04	4.30E-02		transporter complex (GO:1990351)	157	27	2.16	+	12.50	1.64E-20	6.27E-19
maturation of SSU-rRNA from tricistronic rRNA transcript (SSU-rRNA, 5.8S rRNA, LSU-rRNA) (GO:0000462)	33	5	.45	+	11.01	1.52E-04	9.43E-03		transcription regulator activity (GO:0140110)	725	0	9.97	-	< 0.01	8.53E-05	7.93E-03		mitochondrial envelope (GO:0005740)	326	54	4.48	+	12.04	2.66E-40	1.87E-38
generation of precursor metabolites and energy (GO:0006091)	183	27	2.52	+	10.72	5.62E-19	1.37E-16											ribonucleoprotein complex (GO:1990904)	566	77	7.79	+	9.89	2.93E-53	5.60E-51
regulation of generation of precursor metabolites and energy (GO:0043467)	41	6	.56	+	10.64	3.90E-05	2.62E-03											envelope (GO:0031975)	454	55	6.25	+	8.81	1.26E-34	6.75E-33
purine ribonucleotide biosynthetic process (GO:0009152)	94	13	1.29	+	10.05	2.09E-09	2.50E-07											organelle envelope (GO:0031967)	454	55	6.25	+	8.81	1.26E-34	6.49E-33
cellular nitrogen compound biosynthetic process (GO:0044271)	703	96	9.67	+	9.93	1.05E-68	1.37E-65											nuclear chromosome (GO:0000228)	125	13	1.72	+	7.56	4.71E-08	1.26E-06
purine nucleotide biosynthetic process (GO:0006164)	98	13	1.35	+	9.64	3.30E-09	3.90E-07											membrane protein complex (GO:0098796)	532	55	7.32	+	7.51	2.25E-31	1.11E-29
ribonucleotide biosynthetic process (GO:0009260)	102	13	1.40	+	9.26	5.12E-09	5.96E-07											cytosol (GO:0005829)	975	86	13.41	+	6.41	3.58E-46	4.34E-44
ribosome biogenesis (GO:0042254)	212	27	2.92	+	9.26	1.65E-17	3.39E-15											mitochondrion (GO:0005739)	857	71	11.79	+	6.02	1.85E-35	1.03E-33
ribonucleoprotein complex assembly (GO:0022618)	120	15	1.65	+	9.09	4.15E-10	5.31E-08											organelle membrane (GO:0031090)	865	64	11.90	+	5.38	5.51E-29	2.54E-27
ribose phosphate biosynthetic process (GO:0046390)	104	13	1.43	+	9.09	6.33E-09	7.16E-07											nucleolus (GO:0005730)	227	12	3.12	+	3.84	1.03E-04	2.30E-03
organonitrogen compound biosynthetic process (GO:1901566)	790	98	10.87	+	9.02	8.93E-67	9.95E-64											protein-containing complex (GO:0032991)	2744	145	37.75	+	3.84	1.15E-61	3.07E-59
purine-containing compound biosynthetic process (GO:0072522)	106	13	1.46	+	8.91	7.80E-09	8.70E-07											intracellular non-membrane-bounded organelle (GO:0043232)	1603	84	22.05	+	3.81	6.66E-29	2.96E-27
maturation of SSU-rRNA (GO:0030490)	49	6	.67	+	8.90	9.63E-05	6.26E-03											non-membrane-bounded organelle (GO:0043228)	1603	84	22.05	+	3.81	6.66E-29	2.87E-27
ribonucleoprotein complex subunit organization (GO:0071826)	123	15	1.69	+	8.86	5.67E-10	7.03E-08											cytoplasm (GO:0005737)	4476	175	61.58	+	2.84	3.66E-66	1.22E-63
mitochondrion organization (GO:0007005)	231	28	3.18	+	8.81	1.29E-17	2.71E-15											catalytic complex (GO:1902494)	999	36	13.74	+	2.62	1.34E-07	3.38E-06
cellular macromolecule biosynthetic process (GO:0034645)	747	83	10.28	+	8.08	1.50E-51	8.99E-49											intracellular organelle (GO:0043229)	5519	172	75.93	+	2.27	9.42E-48	1.57E-45
macromolecule biosynthetic process (GO:0009059)	766	84	10.54	+	7.97	7.63E-52	4.96E-49											organelle (GO:0043226)	5618	172	77.29	+	2.23	1.55E-46	2.06E-44
nucleotide biosynthetic process (GO:0009165)	122	13	1.68	+	7.75	3.62E-08	3.82E-06											intracellular anatomical structure (GO:0005622)	6583	179	90.56	+	1.98	2.78E-43	2.65E-41
nucleoside phosphate biosynthetic process (GO:1901293)	123	13	1.69	+	7.68	3.95E-08	4.11E-06											intracellular membrane-bounded organelle (GO:0043231)	4880	113	67.13	+	1.68	2.22E-11	7.05E-10
mitochondrial transport (GO:0006839)	80	8	1.10	+	7.27	2.52E-05	1.73E-03											membrane (GO:0016020)	2938	68	40.42	+	1.68	4.71E-06	1.10E-04
ribonucleoprotein complex biogenesis (GO:0022613)	288	28	3.96	+	7.07	2.33E-15	4.05E-13											membrane-bounded organelle (GO:0043227)	5079	114	69.87	+	1.63	1.62E-10	5.02E-09
cellular protein-containing complex assembly (GO:0034622)	410	37	5.64	+	6.56	4.16E-19	1.05E-16											cellular anatomical entity (GO:0110165)	9184	179	126.35	+	1.42	6.48E-20	2.34E-18
purine ribonucleotide metabolic process (GO:0009150)	163	14	2.24	+	6.24	1.29E-07	1.29E-05											cellular_component (GO:0005575)	11033	182	151.78	+	1.20	5.87E-10	1.70E-08
protein-containing complex assembly (GO:0065003)	436	37	6.00	+	6.17	2.76E-18	6.15E-16											Unclassified (UNCLASSIFIED)	2778	8	38.22	-	.21	5.87E-10	1.67E-08
purine nucleotide metabolic process (GO:0006163)	169	14	2.32	+	6.02	1.95E-07	1.93E-05											extracellular region (GO:0005576)	1051	3	14.46	-	.21	4.43E-04	9.24E-03
response to oxidative stress (GO:0006979)	133	11	1.83	+	6.01	4.19E-06	3.31E-04											nuclear protein-containing complex (GO:0140513)	839	2	11.54	-	.17	1.08E-03	2.18E-02
cellular biosynthetic process (GO:0044249)	1240	102	17.06	+	5.98	5.78E-54	5.01E-51											plasma membrane (GO:0005886)	1477	3	20.32	-	.15	2.15E-06	5.12E-05
ribonucleotide metabolic process (GO:0009259)	172	14	2.37	+	5.92	2.39E-07	2.24E-05											cell periphery (GO:0071944)	1860	3	25.59	-	.12	9.82E-09	2.68E-07
organic substance biosynthetic process (GO:1901576)	1275	102	17.54	+	5.82	6.95E-53	5.42E-50											intrinsic component of plasma membrane (GO:0031226)	528	0	7.26	-	< 0.01	1.50E-03	2.95E-02
ribose phosphate metabolic process (GO:0019693)	176	14	2.42	+	5.78	3.10E-07	2.88E-05											integral component of plasma membrane (GO:0005887)	511	0	7.03	-	< 0.01	1.41E-03	2.82E-02
biosynthetic process (GO:0009058)	1302	102	17.91	+	5.69	4.51E-52	3.20E-49
gene expression (GO:0010467)	1116	83	15.35	+	5.41	5.10E-39	2.84E-36
purine-containing compound metabolic process (GO:0072521)	190	14	2.61	+	5.36	7.36E-07	6.52E-05
rRNA processing (GO:0006364)	151	11	2.08	+	5.30	1.30E-05	9.63E-04
protein-containing complex subunit organization (GO:0043933)	534	37	7.35	+	5.04	1.28E-15	2.26E-13
rRNA metabolic process (GO:0016072)	159	11	2.19	+	5.03	2.04E-05	1.43E-03
nucleotide metabolic process (GO:0009117)	204	14	2.81	+	4.99	1.63E-06	1.35E-04
non-membrane-bounded organelle assembly (GO:0140694)	208	14	2.86	+	4.89	2.02E-06	1.66E-04
nucleoside phosphate metabolic process (GO:0006753)	209	14	2.88	+	4.87	2.13E-06	1.73E-04
aging (GO:0007568)	182	11	2.50	+	4.39	6.54E-05	4.33E-03
cellular nitrogen compound metabolic process (GO:0034641)	1776	100	24.43	+	4.09	1.73E-38	9.00E-36
nucleobase-containing small molecule metabolic process (GO:0055086)	257	14	3.54	+	3.96	1.99E-05	1.41E-03
cellular protein metabolic process (GO:0044267)	1680	91	23.11	+	3.94	6.20E-33	2.85E-30
organophosphate biosynthetic process (GO:0090407)	247	13	3.40	+	3.83	5.55E-05	3.70E-03
inorganic cation transmembrane transport (GO:0098662)	229	12	3.15	+	3.81	1.12E-04	7.10E-03
determination of adult lifespan (GO:0008340)	172	9	2.37	+	3.80	8.18E-04	4.53E-02
carbohydrate derivative biosynthetic process (GO:1901137)	289	15	3.98	+	3.77	1.72E-05	1.23E-03
inorganic ion transmembrane transport (GO:0098660)	262	13	3.60	+	3.61	9.81E-05	6.33E-03
cation transmembrane transport (GO:0098655)	247	12	3.40	+	3.53	2.19E-04	1.29E-02
nucleobase-containing compound biosynthetic process (GO:0034654)	321	14	4.42	+	3.17	1.94E-04	1.17E-02
ion transmembrane transport (GO:0034220)	321	14	4.42	+	3.17	1.94E-04	1.16E-02
cellular macromolecule metabolic process (GO:0044260)	2217	93	30.50	+	3.05	1.71E-25	6.06E-23
protein metabolic process (GO:0019538)	2179	91	29.98	+	3.04	1.15E-24	3.89E-22
organonitrogen compound metabolic process (GO:1901564)	2714	108	37.34	+	2.89	4.60E-29	1.89E-26
cellular component biogenesis (GO:0044085)	1274	50	17.53	+	2.85	1.20E-11	1.58E-09
aromatic compound biosynthetic process (GO:0019438)	384	15	5.28	+	2.84	3.60E-04	2.10E-02
heterocycle biosynthetic process (GO:0018130)	394	15	5.42	+	2.77	4.67E-04	2.68E-02
organophosphate metabolic process (GO:0019637)	402	15	5.53	+	2.71	5.71E-04	3.21E-02
carbohydrate derivative metabolic process (GO:1901135)	473	17	6.51	+	2.61	3.73E-04	2.16E-02
cellular metabolic process (GO:0044237)	3873	139	53.28	+	2.61	2.54E-37	1.24E-34
cellular component assembly (GO:0022607)	1101	37	15.15	+	2.44	5.60E-07	5.08E-05
metabolic process (GO:0008152)	4543	139	62.50	+	2.22	2.34E-29	1.01E-26
nitrogen compound metabolic process (GO:0006807)	3646	111	50.16	+	2.21	4.23E-20	1.22E-17
macromolecule metabolic process (GO:0043170)	3195	94	43.95	+	2.14	4.34E-15	7.36E-13
organelle organization (GO:0006996)	1699	49	23.37	+	2.10	6.26E-07	5.62E-05
primary metabolic process (GO:0044238)	4017	111	55.26	+	2.01	9.64E-17	1.79E-14
organic substance metabolic process (GO:0071704)	4281	114	58.89	+	1.94	3.94E-16	7.15E-14
cellular component organization or biogenesis (GO:0071840)	2756	67	37.91	+	1.77	1.02E-06	8.76E-05
cellular process (GO:0009987)	7321	172	100.72	+	1.71	1.24E-28	4.85E-26
biological_process (GO:0008150)	11294	179	155.37	+	1.15	9.26E-07	8.12E-05
biological regulation (GO:0065007)	4399	33	60.52	-	.55	9.35E-06	7.16E-04
regulation of cellular process (GO:0050794)	3660	26	50.35	-	.52	2.94E-05	2.00E-03
regulation of biological process (GO:0050789)	3962	27	54.51	-	.50	4.67E-06	3.64E-04
multicellular organismal process (GO:0032501)	3485	23	47.94	-	.48	1.41E-05	1.04E-03
regulation of metabolic process (GO:0019222)	2149	12	29.56	-	.41	1.62E-04	9.96E-03
Unclassified (UNCLASSIFIED)	2517	11	34.63	-	.32	9.26E-07	8.03E-05
multicellular organism reproduction (GO:0032504)	1274	5	17.53	-	.29	5.44E-04	3.07E-02
reproduction (GO:0000003)	1413	5	19.44	-	.26	1.37E-04	8.54E-03
reproductive process (GO:0022414)	1182	4	16.26	-	.25	5.22E-04	2.97E-02
cell communication (GO:0007154)	1270	4	17.47	-	.23	1.78E-04	1.08E-02
cell differentiation (GO:0030154)	1592	5	21.90	-	.23	1.52E-05	1.11E-03
cellular developmental process (GO:0048869)	1604	5	22.07	-	.23	1.56E-05	1.13E-03
cell development (GO:0048468)	1288	4	17.72	-	.23	1.21E-04	7.62E-03
nervous system development (GO:0007399)	1018	3	14.00	-	.21	6.34E-04	3.53E-02
regulation of nitrogen compound metabolic process (GO:0051171)	1768	5	24.32	-	.21	1.53E-06	1.28E-04
regulation of primary metabolic process (GO:0080090)	1796	5	24.71	-	.20	1.04E-06	8.79E-05
regulation of macromolecule metabolic process (GO:0060255)	1988	5	27.35	-	.18	9.28E-08	9.40E-06
signaling (GO:0023052)	1199	3	16.49	-	.18	6.99E-05	4.58E-03
regulation of cellular macromolecule biosynthetic process (GO:2000112)	1293	3	17.79	-	.17	2.24E-05	1.56E-03
regulation of macromolecule biosynthetic process (GO:0010556)	1298	3	17.86	-	.17	2.26E-05	1.56E-03
regulation of cellular biosynthetic process (GO:0031326)	1353	3	18.61	-	.16	1.03E-05	7.84E-04
regulation of biosynthetic process (GO:0009889)	1362	3	18.74	-	.16	1.05E-05	7.89E-04
signal transduction (GO:0007165)	994	2	13.67	-	.15	1.67E-04	1.02E-02
regulation of gene expression (GO:0010468)	1611	2	22.16	-	.09	3.46E-08	3.70E-06
regulation of nucleobase-containing compound metabolic process (GO:0019219)	1309	0	18.01	-	< 0.01	1.04E-08	1.14E-06
regulation of RNA biosynthetic process (GO:2001141)	1105	0	15.20	-	< 0.01	2.23E-07	2.17E-05
regulation of transcription by RNA polymerase II (GO:0006357)	874	0	12.02	-	< 0.01	6.71E-06	5.18E-04
regulation of transcription, DNA-templated (GO:0006355)	1105	0	15.20	-	< 0.01	2.23E-07	2.14E-05
regulation of RNA metabolic process (GO:0051252)	1265	0	17.40	-	< 0.01	2.53E-08	2.74E-06
regulation of nucleic acid-templated transcription (GO:1903506)	1105	0	15.20	-	< 0.01	2.23E-07	2.12E-05

## Sheet: 6
Analysis Type:	PANTHER Overrepresentation Test (Released 20210224)								Analysis Type:	PANTHER Overrepresentation Test (Released 20210224)								Analysis Type:	PANTHER Overrepresentation Test (Released 20210224)
Annotation Version and Release Date:	GO Ontology database DOI: 10.5281/zenodo.5725227 Released 2021-11-16								Annotation Version and Release Date:	GO Ontology database DOI: 10.5281/zenodo.5725227 Released 2021-11-16								Annotation Version and Release Date:	GO Ontology database DOI: 10.5281/zenodo.5725227 Released 2021-11-16
Analyzed List:	upload_1 (Drosophila melanogaster)								Analyzed List:	upload_1 (Drosophila melanogaster)								Analyzed List:	upload_1 (Drosophila melanogaster)
Reference List:	Drosophila melanogaster (all genes in database)								Reference List:	Drosophila melanogaster (all genes in database)								Reference List:	Drosophila melanogaster (all genes in database)
Test Type:	FISHER								Test Type:	FISHER								Test Type:	FISHER
Correction:	FDR								Correction:	FDR								Correction:	FDR
GO biological process complete	Drosophila melanogaster - REFLIST (13811)	upload_1 (426)	upload_1 (expected)	upload_1 (over/under)	upload_1 (fold Enrichment)	upload_1 (raw P-value)	upload_1 (FDR)		GO molecular function complete	Drosophila melanogaster - REFLIST (13811)	upload_1 (426)	upload_1 (expected)	upload_1 (over/under)	upload_1 (fold Enrichment)	upload_1 (raw P-value)	upload_1 (FDR)		GO cellular component complete	Drosophila melanogaster - REFLIST (13811)	upload_1 (426)	upload_1 (expected)	upload_1 (over/under)	upload_1 (fold Enrichment)	upload_1 (raw P-value)	upload_1 (FDR)
ephrin receptor signaling pathway (GO:0048013)	4	3	.12	+	24.32	8.51E-04	1.12E-02		calcium-dependent protein kinase activity (GO:0010857)	3	3	.09	+	32.42	4.97E-04	2.47E-02		GID complex (GO:0034657)	6	3	.19	+	16.21	1.95E-03	3.07E-02
cellular response to carbon dioxide (GO:0071244)	4	3	.12	+	24.32	8.51E-04	1.12E-02		calcium-dependent protein serine/threonine kinase activity (GO:0009931)	3	3	.09	+	32.42	4.97E-04	2.43E-02		spectrosome (GO:0045170)	8	4	.25	+	16.21	3.23E-04	6.85E-03
regulation of actin cytoskeleton reorganization (GO:2000249)	4	3	.12	+	24.32	8.51E-04	1.12E-02		calmodulin-dependent protein kinase activity (GO:0004683)	8	4	.25	+	16.21	3.23E-04	1.69E-02		NuRD complex (GO:0016581)	7	3	.22	+	13.89	2.73E-03	3.96E-02
cAMP-mediated signaling (GO:0019933)	5	3	.15	+	19.45	1.33E-03	1.69E-02		translation repressor activity (GO:0030371)	23	6	.71	+	8.46	1.83E-04	1.04E-02		CHD-type complex (GO:0090545)	7	3	.22	+	13.89	2.73E-03	3.92E-02
positive regulation of lamellipodium assembly (GO:0010592)	9	5	.28	+	18.01	3.75E-05	7.07E-04		histone-lysine N-methyltransferase activity (GO:0018024)	21	5	.65	+	7.72	9.16E-04	4.00E-02		cytoplasmic stress granule (GO:0010494)	15	5	.46	+	10.81	2.50E-04	5.57E-03
positive regulation of lamellipodium organization (GO:1902745)	11	6	.34	+	17.68	6.48E-06	1.47E-04		mRNA 3'-UTR binding (GO:0003730)	43	9	1.33	+	6.79	2.07E-05	1.49E-03		heterotrimeric G-protein complex (GO:0005834)	14	4	.43	+	9.26	1.73E-03	2.82E-02
oocyte microtubule cytoskeleton polarization (GO:0008103)	19	10	.59	+	17.06	6.23E-09	2.25E-07		protein phosphatase binding (GO:0019903)	33	6	1.02	+	5.89	9.78E-04	4.21E-02		GTPase complex (GO:1905360)	14	4	.43	+	9.26	1.73E-03	2.79E-02
stress granule assembly (GO:0034063)	8	4	.25	+	16.21	3.23E-04	4.92E-03		calmodulin binding (GO:0005516)	40	7	1.23	+	5.67	4.57E-04	2.35E-02		fusome (GO:0045169)	37	10	1.14	+	8.76	9.95E-07	5.11E-05
response to carbon dioxide (GO:0010037)	6	3	.19	+	16.21	1.95E-03	2.36E-02		transcription corepressor activity (GO:0003714)	52	9	1.60	+	5.61	7.71E-05	4.94E-03		clathrin-coated vesicle membrane (GO:0030665)	15	4	.46	+	8.65	2.14E-03	3.29E-02
ovarian follicle cell-cell adhesion (GO:0007299)	6	3	.19	+	16.21	1.95E-03	2.35E-02		DNA-binding transcription factor binding (GO:0140297)	63	10	1.94	+	5.15	5.96E-05	3.90E-03		euchromatin (GO:0000791)	25	6	.77	+	7.78	2.70E-04	5.82E-03
stem cell fate commitment (GO:0048865)	6	3	.19	+	16.21	1.95E-03	2.35E-02		protein serine/threonine kinase activity (GO:0004674)	171	26	5.27	+	4.93	2.01E-10	9.66E-08		polytene chromosome puff (GO:0005703)	43	10	1.33	+	7.54	3.19E-06	1.22E-04
positive regulation of clathrin-dependent endocytosis (GO:2000370)	6	3	.19	+	16.21	1.95E-03	2.34E-02		GTPase activator activity (GO:0005096)	79	12	2.44	+	4.92	1.64E-05	1.28E-03		endocytic vesicle (GO:0030139)	34	7	1.05	+	6.67	1.91E-04	4.54E-03
regulation of clathrin-dependent endocytosis (GO:2000369)	8	4	.25	+	16.21	3.23E-04	4.91E-03		protein kinase activity (GO:0004672)	218	31	6.72	+	4.61	1.62E-11	9.33E-09		extrinsic component of plasma membrane (GO:0019897)	49	10	1.51	+	6.62	8.76E-06	2.72E-04
mesectoderm development (GO:0048383)	6	3	.19	+	16.21	1.95E-03	2.34E-02		protein kinase regulator activity (GO:0019887)	72	10	2.22	+	4.50	1.62E-04	9.31E-03		growth cone (GO:0030426)	30	6	.93	+	6.48	6.30E-04	1.22E-02
compound eye retinal cell programmed cell death (GO:0046667)	9	4	.28	+	14.41	4.56E-04	6.60E-03		nucleoside-triphosphatase regulator activity (GO:0060589)	166	23	5.12	+	4.49	1.11E-08	3.55E-06		Golgi-associated vesicle (GO:0005798)	25	5	.77	+	6.48	1.80E-03	2.86E-02
semaphorin-plexin signaling pathway (GO:0071526)	7	3	.22	+	13.89	2.73E-03	3.14E-02		GTPase regulator activity (GO:0030695)	166	23	5.12	+	4.49	1.11E-08	3.20E-06		transcriptionally active chromatin (GO:0035327)	31	6	.96	+	6.27	7.33E-04	1.36E-02
adherens junction maintenance (GO:0034334)	7	3	.22	+	13.89	2.73E-03	3.14E-02		kinase regulator activity (GO:0019207)	80	11	2.47	+	4.46	8.32E-05	5.21E-03		clathrin-coated vesicle (GO:0030136)	31	6	.96	+	6.27	7.33E-04	1.34E-02
oocyte nucleus migration involved in oocyte dorsal/ventral axis specification (GO:0007312)	7	3	.22	+	13.89	2.73E-03	3.13E-02		protein kinase binding (GO:0019901)	89	12	2.75	+	4.37	4.73E-05	3.17E-03		site of polarized growth (GO:0030427)	32	6	.99	+	6.08	8.49E-04	1.53E-02
nuclear-transcribed mRNA poly(A) tail shortening (GO:0000289)	10	4	.31	+	12.97	6.23E-04	8.62E-03		kinase binding (GO:0019900)	107	14	3.30	+	4.24	1.53E-05	1.26E-03		histone deacetylase complex (GO:0000118)	32	6	.99	+	6.08	8.49E-04	1.51E-02
vitellogenesis (GO:0007296)	8	3	.25	+	12.16	3.67E-03	3.99E-02		actin filament binding (GO:0051015)	77	9	2.38	+	3.79	1.06E-03	4.49E-02		cortical cytoskeleton (GO:0030863)	32	6	.99	+	6.08	8.49E-04	1.49E-02
oocyte microtubule cytoskeleton organization (GO:0016325)	32	12	.99	+	12.16	3.91E-09	1.44E-07		phosphotransferase activity, alcohol group as acceptor (GO:0016773)	293	33	9.04	+	3.65	9.04E-10	3.72E-07		focal adhesion (GO:0005925)	27	5	.83	+	6.00	2.42E-03	3.59E-02
regulation of gastrulation (GO:0010470)	8	3	.25	+	12.16	3.67E-03	3.98E-02		transcription factor binding (GO:0008134)	153	17	4.72	+	3.60	1.37E-05	1.16E-03		apical cortex (GO:0045179)	54	10	1.67	+	6.00	1.85E-05	5.36E-04
regulation of myosin II filament organization (GO:0043519)	8	3	.25	+	12.16	3.67E-03	3.98E-02		protein-macromolecule adaptor activity (GO:0030674)	118	13	3.64	+	3.57	1.52E-04	8.91E-03		cell cortex (GO:0005938)	185	34	5.71	+	5.96	2.25E-15	5.00E-13
ovarian fusome organization (GO:0030723)	11	4	.34	+	11.79	8.30E-04	1.12E-02		transcription coregulator activity (GO:0003712)	182	20	5.61	+	3.56	2.82E-06	2.90E-04		cell cortex region (GO:0099738)	74	13	2.28	+	5.70	1.76E-06	8.08E-05
positive regulation of protein localization to membrane (GO:1905477)	11	4	.34	+	11.79	8.30E-04	1.12E-02		molecular adaptor activity (GO:0060090)	150	16	4.63	+	3.46	3.86E-05	2.71E-03		polytene chromosome (GO:0005700)	195	34	6.01	+	5.65	8.83E-15	1.68E-12
vesicle transport along microtubule (GO:0047496)	11	4	.34	+	11.79	8.30E-04	1.11E-02		mRNA binding (GO:0003729)	229	24	7.06	+	3.40	6.26E-07	1.13E-04		extrinsic component of cytoplasmic side of plasma membrane (GO:0031234)	29	5	.89	+	5.59	3.19E-03	4.34E-02
peptidyl-tyrosine dephosphorylation (GO:0035335)	11	4	.34	+	11.79	8.30E-04	1.11E-02		kinase activity (GO:0016301)	315	33	9.72	+	3.40	4.75E-09	1.71E-06		SWI/SNF superfamily-type complex (GO:0070603)	52	8	1.60	+	4.99	3.94E-04	8.21E-03
oocyte nucleus localization involved in oocyte dorsal/ventral axis specification (GO:0051663)	11	4	.34	+	11.79	8.30E-04	1.11E-02		enzyme activator activity (GO:0008047)	146	15	4.50	+	3.33	9.89E-05	6.06E-03		extrinsic component of membrane (GO:0019898)	92	14	2.84	+	4.93	3.20E-06	1.19E-04
retinal cell programmed cell death (GO:0046666)	11	4	.34	+	11.79	8.30E-04	1.11E-02		actin binding (GO:0003779)	125	12	3.86	+	3.11	8.40E-04	3.73E-02		cell-substrate junction (GO:0030055)	40	6	1.23	+	4.86	2.36E-03	3.53E-02
mitochondrion distribution (GO:0048311)	11	4	.34	+	11.79	8.30E-04	1.11E-02		ubiquitin protein ligase activity (GO:0061630)	146	14	4.50	+	3.11	3.22E-04	1.72E-02		adherens junction (GO:0005912)	47	7	1.45	+	4.83	1.07E-03	1.79E-02
dsRNA transport (GO:0033227)	26	9	.80	+	11.22	6.25E-07	1.71E-05		ubiquitin-like protein ligase activity (GO:0061659)	153	14	4.72	+	2.97	4.98E-04	2.39E-02		cytoplasmic ribonucleoprotein granule (GO:0036464)	101	15	3.12	+	4.81	1.88E-06	8.35E-05
Notch receptor processing (GO:0007220)	15	5	.46	+	10.81	2.50E-04	3.99E-03		transferase activity, transferring phosphorus-containing groups (GO:0016772)	406	36	12.52	+	2.87	5.06E-08	1.12E-05		ATPase complex (GO:1904949)	54	8	1.67	+	4.80	4.94E-04	9.84E-03
fusome organization (GO:0045478)	15	5	.46	+	10.81	2.50E-04	3.98E-03		ubiquitin-like protein transferase activity (GO:0019787)	196	17	6.05	+	2.81	2.33E-04	1.29E-02		ribonucleoprotein granule (GO:0035770)	106	15	3.27	+	4.59	3.21E-06	1.16E-04
cell-cell junction maintenance (GO:0045217)	9	3	.28	+	10.81	4.78E-03	5.00E-02		ubiquitin-protein transferase activity (GO:0004842)	176	15	5.43	+	2.76	6.34E-04	2.90E-02		rhabdomere (GO:0016028)	43	6	1.33	+	4.52	3.26E-03	4.40E-02
habituation (GO:0046959)	12	4	.37	+	10.81	1.08E-03	1.39E-02		chromatin binding (GO:0003682)	224	19	6.91	+	2.75	1.33E-04	7.98E-03		apical part of cell (GO:0045177)	176	22	5.43	+	4.05	1.21E-07	7.00E-06
protein localization to chromosome, centromeric region (GO:0071459)	9	3	.28	+	10.81	4.78E-03	4.99E-02		protein-containing complex binding (GO:0044877)	295	25	9.10	+	2.75	1.22E-05	1.06E-03		distal axon (GO:0150034)	105	13	3.24	+	4.01	5.16E-05	1.35E-03
protein localization to condensed chromosome (GO:1903083)	9	3	.28	+	10.81	4.78E-03	4.98E-02		cytoskeletal protein binding (GO:0008092)	331	28	10.21	+	2.74	3.77E-06	3.39E-04		actin cytoskeleton (GO:0015629)	126	15	3.89	+	3.86	2.11E-05	5.75E-04
response to cadmium ion (GO:0046686)	9	3	.28	+	10.81	4.78E-03	4.98E-02		enzyme regulator activity (GO:0030234)	428	35	13.20	+	2.65	4.73E-07	9.08E-05		vesicle membrane (GO:0012506)	143	17	4.41	+	3.85	6.11E-06	2.09E-04
positive regulation of photoreceptor cell differentiation (GO:0046534)	9	3	.28	+	10.81	4.78E-03	4.97E-02		enzyme binding (GO:0019899)	424	33	13.08	+	2.52	3.52E-06	3.27E-04		endosome membrane (GO:0010008)	76	9	2.34	+	3.84	9.74E-04	1.69E-02
protein localization to kinetochore (GO:0034501)	9	3	.28	+	10.81	4.78E-03	4.96E-02		protein binding (GO:0005515)	2345	177	72.33	+	2.45	1.51E-31	4.36E-28		perinuclear region of cytoplasm (GO:0048471)	77	9	2.38	+	3.79	1.06E-03	1.79E-02
epithelial cell-cell adhesion (GO:0090136)	9	3	.28	+	10.81	4.78E-03	4.96E-02		ATP binding (GO:0005524)	626	44	19.31	+	2.28	1.02E-06	1.28E-04		cytoplasmic vesicle membrane (GO:0030659)	138	16	4.26	+	3.76	1.52E-05	4.51E-04
regulation of torso signaling pathway (GO:0120175)	9	3	.28	+	10.81	4.78E-03	4.95E-02		adenyl ribonucleotide binding (GO:0032559)	646	45	19.93	+	2.26	8.67E-07	1.39E-04		cytoplasmic side of membrane (GO:0098562)	70	8	2.16	+	3.71	2.26E-03	3.43E-02
regulation of Arp2/3 complex-mediated actin nucleation (GO:0034315)	9	3	.28	+	10.81	4.78E-03	4.94E-02		adenyl nucleotide binding (GO:0030554)	651	45	20.08	+	2.24	1.01E-06	1.33E-04		anchoring junction (GO:0070161)	160	18	4.94	+	3.65	6.58E-06	2.09E-04
anterograde axonal transport (GO:0008089)	12	4	.37	+	10.81	1.08E-03	1.39E-02		purine nucleotide binding (GO:0017076)	813	55	25.08	+	2.19	1.44E-07	2.96E-05		cell-cell junction (GO:0005911)	125	14	3.86	+	3.63	7.25E-05	1.86E-03
Rho protein signal transduction (GO:0007266)	21	7	.65	+	10.81	1.40E-05	2.87E-04		transcription regulator activity (GO:0140110)	725	49	22.36	+	2.19	6.26E-07	1.06E-04		chromosomal region (GO:0098687)	176	19	5.43	+	3.50	6.31E-06	2.05E-04
establishment or maintenance of microtubule cytoskeleton polarity (GO:0030951)	40	13	1.23	+	10.54	3.64E-09	1.35E-07		molecular function regulator (GO:0098772)	591	39	18.23	+	2.14	1.90E-05	1.44E-03		late endosome (GO:0005770)	93	10	2.87	+	3.49	1.02E-03	1.75E-02
positive regulation of hippo signaling (GO:0035332)	31	10	.96	+	10.46	2.53E-07	7.31E-06		purine ribonucleoside triphosphate binding (GO:0035639)	779	51	24.03	+	2.12	8.86E-07	1.34E-04		cytoplasmic region (GO:0099568)	159	17	4.90	+	3.47	2.16E-05	5.78E-04
axon midline choice point recognition (GO:0016199)	25	8	.77	+	10.37	4.33E-06	1.01E-04		purine ribonucleotide binding (GO:0032555)	802	52	24.74	+	2.10	1.17E-06	1.34E-04		precatalytic spliceosome (GO:0071011)	143	14	4.41	+	3.17	2.65E-04	5.80E-03
establishment or maintenance of cytoskeleton polarity (GO:0030952)	47	15	1.45	+	10.35	2.78E-10	1.25E-08		ribonucleotide binding (GO:0032553)	813	52	25.08	+	2.07	1.42E-06	1.58E-04		chromatin (GO:0000785)	289	28	8.91	+	3.14	3.18E-07	1.77E-05
regulation of lamellipodium organization (GO:1902743)	19	6	.59	+	10.24	7.56E-05	1.37E-03		zinc ion binding (GO:0008270)	517	32	15.95	+	2.01	2.96E-04	1.61E-02		axon (GO:0030424)	249	24	7.68	+	3.12	2.44E-06	9.86E-05
ectoderm development (GO:0007398)	16	5	.49	+	10.13	3.21E-04	4.89E-03		DNA-binding transcription factor activity, RNA polymerase II-specific (GO:0000981)	494	30	15.24	+	1.97	6.11E-04	2.84E-02		endosome (GO:0005768)	270	25	8.33	+	3.00	2.92E-06	1.15E-04
synaptic vesicle endosomal processing (GO:0099532)	13	4	.40	+	9.98	1.38E-03	1.73E-02		nucleotide binding (GO:0000166)	950	57	29.30	+	1.95	2.97E-06	2.95E-04		Golgi apparatus subcompartment (GO:0098791)	109	10	3.36	+	2.97	3.02E-03	4.21E-02
axon choice point recognition (GO:0016198)	27	8	.83	+	9.61	6.96E-06	1.55E-04		nucleoside phosphate binding (GO:1901265)	950	57	29.30	+	1.95	2.97E-06	2.85E-04		catalytic step 2 spliceosome (GO:0071013)	126	11	3.89	+	2.83	2.73E-03	3.88E-02
photoreceptor cell axon guidance (GO:0072499)	27	8	.83	+	9.61	6.96E-06	1.54E-04		DNA-binding transcription factor activity (GO:0003700)	557	32	17.18	+	1.86	1.15E-03	4.79E-02		nuclear envelope (GO:0005635)	128	11	3.95	+	2.79	3.06E-03	4.21E-02
regulation of lamellipodium assembly (GO:0010591)	17	5	.52	+	9.54	4.05E-04	5.93E-03		transferase activity (GO:0016740)	1210	69	37.32	+	1.85	1.15E-06	1.39E-04		transcription regulator complex (GO:0005667)	210	18	6.48	+	2.78	1.76E-04	4.28E-03
RNA destabilization (GO:0050779)	28	8	.86	+	9.26	8.72E-06	1.89E-04		anion binding (GO:0043168)	992	56	30.60	+	1.83	1.90E-05	1.40E-03		supramolecular complex (GO:0099080)	352	30	10.86	+	2.76	1.46E-06	6.98E-05
entrainment of circadian clock (GO:0009649)	21	6	.65	+	9.26	1.20E-04	2.07E-03		RNA binding (GO:0003723)	680	38	20.97	+	1.81	6.49E-04	2.92E-02		cell junction (GO:0030054)	457	38	14.10	+	2.70	1.00E-07	6.08E-06
cellular response to inorganic substance (GO:0071241)	18	5	.56	+	9.01	5.05E-04	7.24E-03		small molecule binding (GO:0036094)	1078	60	33.25	+	1.80	1.62E-05	1.29E-03		polymeric cytoskeletal fiber (GO:0099513)	147	12	4.53	+	2.65	2.99E-03	4.21E-02
cell junction maintenance (GO:0034331)	22	6	.68	+	8.84	1.49E-04	2.51E-03		nucleic acid binding (GO:0003676)	1698	94	52.37	+	1.79	2.96E-08	7.10E-06		chromosome (GO:0005694)	588	46	18.14	+	2.54	2.62E-08	1.95E-06
nonassociative learning (GO:0046958)	15	4	.46	+	8.65	2.14E-03	2.53E-02		catalytic activity, acting on a protein (GO:0140096)	1301	72	40.13	+	1.79	2.35E-06	2.50E-04		cytoskeleton (GO:0005856)	554	43	17.09	+	2.52	9.47E-08	6.02E-06
germarium-derived oocyte fate determination (GO:0007294)	27	7	.83	+	8.41	5.46E-05	1.01E-03		organic cyclic compound binding (GO:0097159)	2726	150	84.08	+	1.78	2.33E-13	2.24E-10		intracellular vesicle (GO:0097708)	457	35	14.10	+	2.48	2.17E-06	9.37E-05
mRNA destabilization (GO:0061157)	27	7	.83	+	8.41	5.46E-05	1.00E-03		carbohydrate derivative binding (GO:0097367)	1000	55	30.84	+	1.78	4.67E-05	3.21E-03		cytoplasmic vesicle (GO:0031410)	457	35	14.10	+	2.48	2.17E-06	9.07E-05
epithelial cell morphogenesis (GO:0003382)	31	8	.96	+	8.37	1.64E-05	3.30E-04		heterocyclic compound binding (GO:1901363)	2703	148	83.37	+	1.78	7.46E-13	5.37E-10		vesicle (GO:0031982)	505	38	15.58	+	2.44	1.08E-06	5.32E-05
nucleus localization (GO:0051647)	39	10	1.20	+	8.31	1.50E-06	3.84E-05		ion binding (GO:0043167)	1971	106	60.80	+	1.74	1.22E-08	3.20E-06		synapse (GO:0045202)	312	23	9.62	+	2.39	2.27E-04	5.22E-03
response to BMP (GO:0071772)	16	4	.49	+	8.11	2.62E-03	3.03E-02		DNA binding (GO:0003677)	941	49	29.03	+	1.69	4.59E-04	2.32E-02		nuclear protein-containing complex (GO:0140513)	839	58	25.88	+	2.24	2.29E-08	1.80E-06
positive regulation of mRNA metabolic process (GO:1903313)	40	10	1.23	+	8.11	1.82E-06	4.60E-05		binding (GO:0005488)	5412	278	166.93	+	1.67	1.33E-26	1.92E-23		nucleoplasm (GO:0005654)	553	37	17.06	+	2.17	1.98E-05	5.50E-04
germarium-derived oocyte differentiation (GO:0030706)	32	8	.99	+	8.11	2.00E-05	3.95E-04		molecular_function (GO:0003674)	10945	377	337.60	+	1.12	9.34E-07	1.35E-04		intracellular non-membrane-bounded organelle (GO:0043232)	1603	107	49.44	+	2.16	3.33E-14	4.93E-12
nuclear migration (GO:0007097)	32	8	.99	+	8.11	2.00E-05	3.94E-04		Unclassified (UNCLASSIFIED)	2866	49	88.40	-	.55	9.34E-07	1.28E-04		non-membrane-bounded organelle (GO:0043228)	1603	107	49.44	+	2.16	3.33E-14	4.44E-12
phosphatidylinositol dephosphorylation (GO:0046856)	16	4	.49	+	8.11	2.62E-03	3.02E-02		oxidoreductase activity (GO:0016491)	640	6	19.74	-	.30	5.33E-04	2.52E-02		bounding membrane of organelle (GO:0098588)	361	24	11.14	+	2.16	6.75E-04	1.27E-02
protein autophosphorylation (GO:0046777)	40	10	1.23	+	8.11	1.82E-06	4.58E-05											catalytic complex (GO:1902494)	999	65	30.81	+	2.11	3.09E-08	2.17E-06
cellular component maintenance (GO:0043954)	24	6	.74	+	8.11	2.23E-04	3.60E-03											microtubule cytoskeleton (GO:0015630)	373	24	11.51	+	2.09	1.34E-03	2.22E-02
protein localization to chromosome (GO:0034502)	16	4	.49	+	8.11	2.62E-03	3.02E-02											neuron projection (GO:0043005)	472	30	14.56	+	2.06	4.06E-04	8.34E-03
positive regulation of protein kinase activity (GO:0045860)	24	6	.74	+	8.11	2.23E-04	3.59E-03											transferase complex (GO:1990234)	494	30	15.24	+	1.97	6.11E-04	1.20E-02
positive regulation of mRNA catabolic process (GO:0061014)	36	9	1.11	+	8.11	6.02E-06	1.37E-04											cytosol (GO:0005829)	975	57	30.07	+	1.90	6.29E-06	2.10E-04
actin cytoskeleton reorganization (GO:0031532)	29	7	.89	+	7.83	8.05E-05	1.45E-03											cell projection (GO:0042995)	721	42	22.24	+	1.89	1.66E-04	4.12E-03
nuclear-transcribed mRNA catabolic process, deadenylation-dependent decay (GO:0000288)	25	6	.77	+	7.78	2.70E-04	4.23E-03											plasma membrane (GO:0005886)	1477	85	45.56	+	1.87	3.68E-08	2.46E-06
biological process involved in interaction with host (GO:0051701)	25	6	.77	+	7.78	2.70E-04	4.22E-03											plasma membrane bounded cell projection (GO:0120025)	714	41	22.02	+	1.86	2.42E-04	5.47E-03
viral entry into host cell (GO:0046718)	25	6	.77	+	7.78	2.70E-04	4.22E-03											nucleus (GO:0005634)	2801	159	86.40	+	1.84	1.83E-15	4.87E-13
movement in host environment (GO:0052126)	25	6	.77	+	7.78	2.70E-04	4.21E-03											nuclear lumen (GO:0031981)	830	46	25.60	+	1.80	1.96E-04	4.58E-03
entry into host (GO:0044409)	25	6	.77	+	7.78	2.70E-04	4.20E-03											cell periphery (GO:0071944)	1860	101	57.37	+	1.76	1.92E-08	1.60E-06
regulation of endocytosis (GO:0030100)	59	14	1.82	+	7.69	2.75E-08	9.22E-07											protein-containing complex (GO:0032991)	2744	140	84.64	+	1.65	6.25E-10	5.57E-08
microtubule organizing center localization (GO:0061842)	17	4	.52	+	7.63	3.16E-03	3.57E-02											intracellular anatomical structure (GO:0005622)	6583	323	203.05	+	1.59	1.92E-31	2.56E-28
regulation of protein localization to membrane (GO:1905475)	17	4	.52	+	7.63	3.16E-03	3.56E-02											cytoplasm (GO:0005737)	4476	216	138.06	+	1.56	1.69E-14	2.82E-12
centrosome localization (GO:0051642)	17	4	.52	+	7.63	3.16E-03	3.56E-02											intracellular organelle (GO:0043229)	5519	259	170.23	+	1.52	1.56E-17	1.04E-14
presynaptic active zone organization (GO:1990709)	17	4	.52	+	7.63	3.16E-03	3.55E-02											endomembrane system (GO:0012505)	1247	58	38.46	+	1.51	2.07E-03	3.22E-02
cell migration involved in gastrulation (GO:0042074)	17	4	.52	+	7.63	3.16E-03	3.55E-02											organelle (GO:0043226)	5618	260	173.29	+	1.50	1.05E-16	3.49E-14
adult somatic muscle development (GO:0007527)	17	4	.52	+	7.63	3.16E-03	3.54E-02											intracellular membrane-bounded organelle (GO:0043231)	4880	219	150.52	+	1.45	2.57E-11	3.12E-09
phagocytosis, engulfment (GO:0006911)	17	4	.52	+	7.63	3.16E-03	3.54E-02											membrane (GO:0016020)	2938	129	90.62	+	1.42	1.98E-05	5.61E-04
negative regulation of ERBB signaling pathway (GO:1901185)	30	7	.93	+	7.56	9.67E-05	1.71E-03											membrane-bounded organelle (GO:0043227)	5079	223	156.66	+	1.42	1.46E-10	1.63E-08
melanotic encapsulation of foreign target (GO:0035011)	30	7	.93	+	7.56	9.67E-05	1.70E-03											cellular anatomical entity (GO:0110165)	9184	361	283.28	+	1.27	5.27E-17	2.34E-14
negative regulation of epidermal growth factor receptor signaling pathway (GO:0042059)	30	7	.93	+	7.56	9.67E-05	1.70E-03											cellular_component (GO:0005575)	11033	389	340.31	+	1.14	2.88E-10	2.75E-08
epidermal growth factor receptor signaling pathway (GO:0007173)	26	6	.80	+	7.48	3.24E-04	4.91E-03											intrinsic component of membrane (GO:0031224)	1525	28	47.04	-	.60	2.62E-03	3.84E-02
viral life cycle (GO:0019058)	26	6	.80	+	7.48	3.24E-04	4.90E-03											Unclassified (UNCLASSIFIED)	2778	37	85.69	-	.43	2.88E-10	2.96E-08
ERBB signaling pathway (GO:0038127)	26	6	.80	+	7.48	3.24E-04	4.89E-03											extracellular region (GO:0005576)	1051	10	32.42	-	.31	5.39E-06	1.89E-04
positive regulation of filopodium assembly (GO:0051491)	26	6	.80	+	7.48	3.24E-04	4.88E-03											mitochondrion (GO:0005739)	857	5	26.43	-	.19	7.63E-07	4.07E-05
larval somatic muscle development (GO:0007526)	35	8	1.08	+	7.41	3.48E-05	6.60E-04											extracellular space (GO:0005615)	695	4	21.44	-	.19	1.03E-05	3.12E-04
positive regulation of plasma membrane bounded cell projection assembly (GO:0120034)	31	7	.96	+	7.32	1.16E-04	2.00E-03											mitochondrial protein-containing complex (GO:0098798)	258	0	7.96	-	< 0.01	6.54E-04	1.25E-02
regulation of hippo signaling (GO:0035330)	71	16	2.19	+	7.31	5.27E-09	1.92E-07											external encapsulating structure (GO:0030312)	307	0	9.47	-	< 0.01	1.32E-04	3.34E-03
negative regulation of cell adhesion (GO:0007162)	18	4	.56	+	7.20	3.77E-03	4.07E-02											extracellular matrix (GO:0031012)	273	0	8.42	-	< 0.01	4.45E-04	9.01E-03
peptidyl-threonine phosphorylation (GO:0018107)	18	4	.56	+	7.20	3.77E-03	4.06E-02
biological process involved in symbiotic interaction (GO:0044403)	27	6	.83	+	7.20	3.86E-04	5.72E-03
regulation of intracellular mRNA localization (GO:1904580)	27	6	.83	+	7.20	3.86E-04	5.71E-03
organelle transport along microtubule (GO:0072384)	27	6	.83	+	7.20	3.86E-04	5.70E-03
vesicle cytoskeletal trafficking (GO:0099518)	23	5	.71	+	7.05	1.30E-03	1.66E-02
synaptic vesicle transport (GO:0048489)	23	5	.71	+	7.05	1.30E-03	1.66E-02
positive regulation of establishment of protein localization (GO:1904951)	37	8	1.14	+	7.01	4.91E-05	9.11E-04
positive regulation of canonical Wnt signaling pathway (GO:0090263)	51	11	1.57	+	6.99	1.95E-06	4.86E-05
regulation of axonogenesis (GO:0050770)	51	11	1.57	+	6.99	1.95E-06	4.85E-05
axonal transport (GO:0098930)	28	6	.86	+	6.95	4.57E-04	6.60E-03
regulation of ERBB signaling pathway (GO:1901184)	42	9	1.30	+	6.95	1.76E-05	3.53E-04
regulation of epidermal growth factor receptor signaling pathway (GO:0042058)	42	9	1.30	+	6.95	1.76E-05	3.53E-04
ovarian nurse cell to oocyte transport (GO:0007300)	33	7	1.02	+	6.88	1.62E-04	2.71E-03
peptidyl-threonine modification (GO:0018210)	19	4	.59	+	6.83	4.46E-03	4.70E-02
positive regulation of protein localization (GO:1903829)	57	12	1.76	+	6.83	8.30E-07	2.21E-05
negative regulation of neural precursor cell proliferation (GO:2000178)	19	4	.59	+	6.83	4.46E-03	4.69E-02
negative regulation of neuroblast proliferation (GO:0007406)	19	4	.59	+	6.83	4.46E-03	4.69E-02
axo-dendritic transport (GO:0008088)	43	9	1.33	+	6.79	2.07E-05	4.09E-04
mitochondrion localization (GO:0051646)	24	5	.74	+	6.75	1.54E-03	1.91E-02
adherens junction organization (GO:0034332)	29	6	.89	+	6.71	5.38E-04	7.61E-03
oocyte fate determination (GO:0030716)	34	7	1.05	+	6.67	1.91E-04	3.10E-03
imaginal disc-derived wing vein morphogenesis (GO:0008586)	44	9	1.36	+	6.63	2.43E-05	4.75E-04
neuroblast fate commitment (GO:0014017)	25	5	.77	+	6.48	1.80E-03	2.21E-02
negative regulation of organ growth (GO:0046621)	25	5	.77	+	6.48	1.80E-03	2.21E-02
positive regulation of endocytosis (GO:0045807)	40	8	1.23	+	6.48	7.94E-05	1.43E-03
actin-mediated cell contraction (GO:0070252)	25	5	.77	+	6.48	1.80E-03	2.20E-02
regulation of pole plasm oskar mRNA localization (GO:0007317)	25	5	.77	+	6.48	1.80E-03	2.20E-02
rhythmic behavior (GO:0007622)	71	14	2.19	+	6.39	2.04E-07	5.96E-06
positive regulation of Wnt signaling pathway (GO:0030177)	56	11	1.73	+	6.37	4.30E-06	1.01E-04
regulation of actin filament-based process (GO:0032970)	107	21	3.30	+	6.36	1.96E-10	9.21E-09
positive regulation of protein phosphorylation (GO:0001934)	51	10	1.57	+	6.36	1.19E-05	2.50E-04
regulation of mitotic sister chromatid separation (GO:0010965)	36	7	1.11	+	6.30	2.59E-04	4.11E-03
positive regulation of protein transport (GO:0051222)	36	7	1.11	+	6.30	2.59E-04	4.10E-03
positive regulation of cell projection organization (GO:0031346)	67	13	2.07	+	6.29	6.54E-07	1.78E-05
viral process (GO:0016032)	31	6	.96	+	6.27	7.33E-04	1.00E-02
regulation of mitotic metaphase/anaphase transition (GO:0030071)	31	6	.96	+	6.27	7.33E-04	1.00E-02
synaptic vesicle localization (GO:0097479)	26	5	.80	+	6.23	2.09E-03	2.49E-02
positive regulation of synaptic transmission (GO:0050806)	26	5	.80	+	6.23	2.09E-03	2.48E-02
regulation of actin cytoskeleton organization (GO:0032956)	105	20	3.24	+	6.18	8.44E-10	3.47E-08
regulation of cell shape (GO:0008360)	63	12	1.94	+	6.18	2.09E-06	5.20E-05
regulation of protein kinase activity (GO:0045859)	63	12	1.94	+	6.18	2.09E-06	5.18E-05
presynaptic endocytosis (GO:0140238)	37	7	1.14	+	6.13	3.01E-04	4.64E-03
long-term memory (GO:0007616)	74	14	2.28	+	6.13	3.18E-07	9.03E-06
synaptic vesicle endocytosis (GO:0048488)	37	7	1.14	+	6.13	3.01E-04	4.63E-03
regulation of chromosome separation (GO:1905818)	37	7	1.14	+	6.13	3.01E-04	4.62E-03
oocyte construction (GO:0007308)	122	23	3.76	+	6.11	5.38E-11	2.76E-09
circadian behavior (GO:0048512)	69	13	2.13	+	6.11	8.77E-07	2.30E-05
endocytosis (GO:0006897)	133	25	4.10	+	6.09	8.14E-12	4.57E-10
axon extension (GO:0048675)	32	6	.99	+	6.08	8.49E-04	1.12E-02
regulation of metaphase/anaphase transition of cell cycle (GO:1902099)	32	6	.99	+	6.08	8.49E-04	1.12E-02
regulation of protein phosphorylation (GO:0001932)	107	20	3.30	+	6.06	1.13E-09	4.46E-08
immune effector process (GO:0002252)	43	8	1.33	+	6.03	1.24E-04	2.13E-03
synaptic vesicle recycling (GO:0036465)	43	8	1.33	+	6.03	1.24E-04	2.12E-03
pole plasm oskar mRNA localization (GO:0045451)	27	5	.83	+	6.00	2.42E-03	2.82E-02
regulation of intracellular protein transport (GO:0033157)	27	5	.83	+	6.00	2.42E-03	2.82E-02
regulation of nucleocytoplasmic transport (GO:0046822)	27	5	.83	+	6.00	2.42E-03	2.82E-02
Wnt signaling pathway (GO:0016055)	27	5	.83	+	6.00	2.42E-03	2.81E-02
regulation of canonical Wnt signaling pathway (GO:0060828)	92	17	2.84	+	5.99	2.35E-08	8.03E-07
oocyte dorsal/ventral axis specification (GO:0007310)	38	7	1.17	+	5.97	3.47E-04	5.19E-03
rhythmic process (GO:0048511)	93	17	2.87	+	5.93	2.70E-08	9.08E-07
negative regulation of synapse assembly (GO:0051964)	44	8	1.36	+	5.89	1.43E-04	2.43E-03
regulation of organ growth (GO:0046620)	66	12	2.04	+	5.89	3.21E-06	7.75E-05
melanization defense response (GO:0035006)	44	8	1.36	+	5.89	1.43E-04	2.42E-03
negative regulation of Wnt signaling pathway (GO:0030178)	44	8	1.36	+	5.89	1.43E-04	2.42E-03
negative regulation of synapse organization (GO:1905809)	44	8	1.36	+	5.89	1.43E-04	2.41E-03
dorsal appendage formation (GO:0046843)	55	10	1.70	+	5.89	2.13E-05	4.18E-04
regulation of sister chromatid segregation (GO:0033045)	39	7	1.20	+	5.82	3.99E-04	5.85E-03
border follicle cell migration (GO:0007298)	95	17	2.93	+	5.80	3.56E-08	1.18E-06
establishment of mitotic spindle localization (GO:0040001)	28	5	.86	+	5.79	2.78E-03	3.19E-02
regulation of protein depolymerization (GO:1901879)	28	5	.86	+	5.79	2.78E-03	3.19E-02
peripheral nervous system development (GO:0007422)	56	10	1.73	+	5.79	2.44E-05	4.75E-04
oocyte axis specification (GO:0007309)	118	21	3.64	+	5.77	9.45E-10	3.80E-08
negative regulation of cell junction assembly (GO:1901889)	45	8	1.39	+	5.76	1.64E-04	2.72E-03
locomotor rhythm (GO:0045475)	62	11	1.91	+	5.75	1.01E-05	2.18E-04
neuron projection extension (GO:1990138)	34	6	1.05	+	5.72	1.12E-03	1.44E-02
regulation of Wnt signaling pathway (GO:0030111)	102	18	3.15	+	5.72	1.70E-08	5.87E-07
circadian rhythm (GO:0007623)	91	16	2.81	+	5.70	1.12E-07	3.37E-06
ovarian follicle cell migration (GO:0007297)	109	19	3.36	+	5.65	8.11E-09	2.89E-07
response to ethanol (GO:0045471)	69	12	2.13	+	5.64	4.82E-06	1.11E-04
RNA transport (GO:0050658)	92	16	2.84	+	5.64	1.27E-07	3.82E-06
nucleic acid transport (GO:0050657)	92	16	2.84	+	5.64	1.27E-07	3.81E-06
MAPK cascade (GO:0000165)	29	5	.89	+	5.59	3.19E-03	3.57E-02
establishment or maintenance of polarity of follicular epithelium (GO:0016334)	29	5	.89	+	5.59	3.19E-03	3.56E-02
regulation of axon extension (GO:0030516)	29	5	.89	+	5.59	3.19E-03	3.56E-02
positive regulation of organ growth (GO:0046622)	29	5	.89	+	5.59	3.19E-03	3.55E-02
regulation of extent of cell growth (GO:0061387)	29	5	.89	+	5.59	3.19E-03	3.55E-02
establishment of cell polarity (GO:0030010)	58	10	1.79	+	5.59	3.19E-05	6.08E-04
membrane invagination (GO:0010324)	29	5	.89	+	5.59	3.19E-03	3.54E-02
plasma membrane invagination (GO:0099024)	29	5	.89	+	5.59	3.19E-03	3.54E-02
regulation of establishment of protein localization (GO:0070201)	64	11	1.97	+	5.57	1.32E-05	2.74E-04
receptor-mediated endocytosis (GO:0006898)	41	7	1.26	+	5.54	5.21E-04	7.45E-03
Ras protein signal transduction (GO:0007265)	82	14	2.53	+	5.54	9.52E-07	2.49E-05
regulation of chromosome segregation (GO:0051983)	41	7	1.26	+	5.54	5.21E-04	7.43E-03
negative regulation of hippo signaling (GO:0035331)	41	7	1.26	+	5.54	5.21E-04	7.42E-03
encapsulation of foreign target (GO:0035010)	41	7	1.26	+	5.54	5.21E-04	7.41E-03
positive regulation of cell size (GO:0045793)	41	7	1.26	+	5.54	5.21E-04	7.39E-03
establishment of RNA localization (GO:0051236)	94	16	2.90	+	5.52	1.65E-07	4.87E-06
regulation of mRNA catabolic process (GO:0061013)	53	9	1.63	+	5.51	8.78E-05	1.57E-03
somatic muscle development (GO:0007525)	77	13	2.38	+	5.47	2.60E-06	6.34E-05
oocyte development (GO:0048599)	137	23	4.23	+	5.44	4.10E-10	1.73E-08
vascular endothelial growth factor receptor signaling pathway (GO:0048010)	30	5	.93	+	5.40	3.63E-03	3.97E-02
cytoplasm organization (GO:0007028)	66	11	2.04	+	5.40	1.71E-05	3.44E-04
melanin metabolic process (GO:0006582)	48	8	1.48	+	5.40	2.43E-04	3.89E-03
regulation of neuron projection development (GO:0010975)	102	17	3.15	+	5.40	8.90E-08	2.77E-06
polysaccharide metabolic process (GO:0005976)	30	5	.93	+	5.40	3.63E-03	3.96E-02
cell surface receptor signaling pathway involved in cell-cell signaling (GO:1905114)	30	5	.93	+	5.40	3.63E-03	3.96E-02
histone H3 acetylation (GO:0043966)	30	5	.93	+	5.40	3.63E-03	3.95E-02
regulation of filopodium assembly (GO:0051489)	36	6	1.11	+	5.40	1.46E-03	1.83E-02
dorsal/ventral axis specification (GO:0009950)	72	12	2.22	+	5.40	7.10E-06	1.57E-04
cellular polysaccharide metabolic process (GO:0044264)	30	5	.93	+	5.40	3.63E-03	3.95E-02
regulation of embryonic development (GO:0045995)	48	8	1.48	+	5.40	2.43E-04	3.88E-03
positive regulation of smoothened signaling pathway (GO:0045880)	48	8	1.48	+	5.40	2.43E-04	3.87E-03
positive regulation of Notch signaling pathway (GO:0045747)	36	6	1.11	+	5.40	1.46E-03	1.82E-02
establishment of vesicle localization (GO:0051650)	54	9	1.67	+	5.40	9.98E-05	1.75E-03
regulation of cell morphogenesis (GO:0022604)	84	14	2.59	+	5.40	1.23E-06	3.17E-05
negative regulation of canonical Wnt signaling pathway (GO:0090090)	42	7	1.30	+	5.40	5.93E-04	8.27E-03
regulation of GTPase activity (GO:0043087)	103	17	3.18	+	5.35	1.01E-07	3.06E-06
developmental growth involved in morphogenesis (GO:0060560)	79	13	2.44	+	5.33	3.35E-06	8.03E-05
regulation of protein transport (GO:0051223)	61	10	1.88	+	5.31	4.67E-05	8.73E-04
regulation of protein localization (GO:0032880)	110	18	3.39	+	5.31	4.76E-08	1.56E-06
oocyte differentiation (GO:0009994)	159	26	4.90	+	5.30	4.86E-11	2.51E-09
regulation of RNA stability (GO:0043487)	49	8	1.51	+	5.29	2.75E-04	4.26E-03
negative regulation of neuromuscular junction development (GO:1904397)	43	7	1.33	+	5.28	6.72E-04	9.26E-03
negative regulation of synaptic assembly at neuromuscular junction (GO:0045886)	43	7	1.33	+	5.28	6.72E-04	9.24E-03
regulation of supramolecular fiber organization (GO:1902903)	111	18	3.42	+	5.26	5.39E-08	1.75E-06
negative regulation of protein phosphorylation (GO:0001933)	37	6	1.14	+	5.26	1.65E-03	2.04E-02
muscle cell cellular homeostasis (GO:0046716)	31	5	.96	+	5.23	4.11E-03	4.38E-02
cell growth (GO:0016049)	75	12	2.31	+	5.19	1.03E-05	2.20E-04
regulation of cell junction assembly (GO:1901888)	125	20	3.86	+	5.19	1.19E-08	4.18E-07
regulation of plasma membrane bounded cell projection organization (GO:0120035)	144	23	4.44	+	5.18	9.75E-10	3.90E-08
regulation of mRNA stability (GO:0043488)	44	7	1.36	+	5.16	7.59E-04	1.03E-02
establishment or maintenance of cell polarity (GO:0007163)	195	31	6.01	+	5.15	1.23E-12	8.11E-11
learning (GO:0007612)	63	10	1.94	+	5.15	5.96E-05	1.09E-03
regulation of synapse assembly (GO:0051963)	120	19	3.70	+	5.13	3.23E-08	1.08E-06
actin filament-based movement (GO:0030048)	38	6	1.17	+	5.12	1.87E-03	2.27E-02
regulation of protein serine/threonine kinase activity (GO:0071900)	38	6	1.17	+	5.12	1.87E-03	2.26E-02
regulation of actin filament organization (GO:0110053)	76	12	2.34	+	5.12	1.16E-05	2.44E-04
negative regulation of smoothened signaling pathway (GO:0045879)	51	8	1.57	+	5.09	3.50E-04	5.19E-03
germ-line cyst formation (GO:0048134)	32	5	.99	+	5.07	4.64E-03	4.86E-02
negative regulation of translation (GO:0017148)	77	12	2.38	+	5.05	1.30E-05	2.70E-04
transmembrane receptor protein tyrosine kinase signaling pathway (GO:0007169)	122	19	3.76	+	5.05	4.08E-08	1.35E-06
axis specification (GO:0009798)	193	30	5.95	+	5.04	4.76E-12	2.77E-10
regulation of cell projection organization (GO:0031344)	148	23	4.57	+	5.04	1.56E-09	6.13E-08
regulation of cytoskeleton organization (GO:0051493)	161	25	4.97	+	5.03	3.05E-10	1.36E-08
learning or memory (GO:0007611)	161	25	4.97	+	5.03	3.05E-10	1.35E-08
vesicle localization (GO:0051648)	58	9	1.79	+	5.03	1.62E-04	2.71E-03
regulation of mRNA metabolic process (GO:1903311)	155	24	4.78	+	5.02	7.32E-10	3.06E-08
cell maturation (GO:0048469)	168	26	5.18	+	5.02	1.43E-10	6.82E-09
nucleobase-containing compound transport (GO:0015931)	110	17	3.39	+	5.01	2.34E-07	6.78E-06
cognition (GO:0050890)	162	25	5.00	+	5.00	3.42E-10	1.47E-08
wing disc dorsal/ventral pattern formation (GO:0048190)	52	8	1.60	+	4.99	3.94E-04	5.80E-03
ameboidal-type cell migration (GO:0001667)	156	24	4.81	+	4.99	8.22E-10	3.39E-08
negative regulation of phosphorylation (GO:0042326)	39	6	1.20	+	4.99	2.10E-03	2.49E-02
enzyme linked receptor protein signaling pathway (GO:0007167)	150	23	4.63	+	4.97	1.97E-09	7.58E-08
regulation of developmental growth (GO:0048638)	236	36	7.28	+	4.95	5.30E-14	4.26E-12
protein localization to plasma membrane (GO:0072659)	59	9	1.82	+	4.95	1.82E-04	2.99E-03
response to growth factor (GO:0070848)	46	7	1.42	+	4.93	9.60E-04	1.25E-02
positive regulation of cytoskeleton organization (GO:0051495)	46	7	1.42	+	4.93	9.60E-04	1.25E-02
anatomical structure maturation (GO:0071695)	171	26	5.27	+	4.93	2.01E-10	9.40E-09
regulation of cell size (GO:0008361)	106	16	3.27	+	4.89	7.03E-07	1.89E-05
neural precursor cell proliferation (GO:0061351)	53	8	1.63	+	4.89	4.41E-04	6.41E-03
neuroblast proliferation (GO:0007405)	53	8	1.63	+	4.89	4.41E-04	6.40E-03
regulation of vesicle-mediated transport (GO:0060627)	126	19	3.89	+	4.89	6.46E-08	2.08E-06
regulation of mRNA splicing, via spliceosome (GO:0048024)	93	14	2.87	+	4.88	3.59E-06	8.53E-05
epithelial cell migration (GO:0010631)	140	21	4.32	+	4.86	1.42E-08	4.93E-07
wing disc pattern formation (GO:0035222)	80	12	2.47	+	4.86	1.84E-05	3.66E-04
negative regulation of nervous system development (GO:0051961)	87	13	2.68	+	4.84	8.58E-06	1.87E-04
regulation of small GTPase mediated signal transduction (GO:0051056)	87	13	2.68	+	4.84	8.58E-06	1.86E-04
epithelium migration (GO:0090132)	141	21	4.35	+	4.83	1.58E-08	5.49E-07
positive regulation of kinase activity (GO:0033674)	47	7	1.45	+	4.83	1.07E-03	1.39E-02
small GTPase mediated signal transduction (GO:0007264)	101	15	3.12	+	4.81	1.88E-06	4.71E-05
neuron recognition (GO:0008038)	115	17	3.55	+	4.79	4.11E-07	1.15E-05
regulation of smoothened signaling pathway (GO:0008589)	88	13	2.71	+	4.79	9.58E-06	2.07E-04
positive regulation of catabolic process (GO:0009896)	176	26	5.43	+	4.79	3.52E-10	1.50E-08
tissue migration (GO:0090130)	149	22	4.60	+	4.79	8.26E-09	2.93E-07
regulation of cellular localization (GO:0060341)	122	18	3.76	+	4.78	1.92E-07	5.64E-06
regulation of phosphorylation (GO:0042325)	143	21	4.41	+	4.76	1.97E-08	6.78E-07
mushroom body development (GO:0016319)	75	11	2.31	+	4.75	4.92E-05	9.11E-04
regulation of growth (GO:0040008)	308	45	9.50	+	4.74	1.30E-16	1.56E-14
positive regulation of phosphorus metabolic process (GO:0010562)	89	13	2.75	+	4.74	1.07E-05	2.27E-04
positive regulation of phosphate metabolic process (GO:0045937)	89	13	2.75	+	4.74	1.07E-05	2.27E-04
regulation of kinase activity (GO:0043549)	89	13	2.75	+	4.74	1.07E-05	2.26E-04
phagocytosis (GO:0006909)	48	7	1.48	+	4.73	1.20E-03	1.53E-02
behavioral response to ethanol (GO:0048149)	55	8	1.70	+	4.72	5.51E-04	7.78E-03
posttranscriptional gene silencing (GO:0016441)	55	8	1.70	+	4.72	5.51E-04	7.76E-03
anterior/posterior axis specification, embryo (GO:0008595)	110	16	3.39	+	4.72	1.09E-06	2.85E-05
developmental cell growth (GO:0048588)	55	8	1.70	+	4.72	5.51E-04	7.75E-03
tripartite regional subdivision (GO:0007351)	110	16	3.39	+	4.72	1.09E-06	2.84E-05
positive regulation of cellular catabolic process (GO:0031331)	159	23	4.90	+	4.69	5.34E-09	1.94E-07
regulation of mRNA processing (GO:0050684)	104	15	3.21	+	4.68	2.60E-06	6.36E-05
regulation of actin filament length (GO:0030832)	56	8	1.73	+	4.63	6.14E-04	8.54E-03
positive regulation of phosphorylation (GO:0042327)	77	11	2.38	+	4.63	6.10E-05	1.11E-03
dendrite morphogenesis (GO:0048813)	133	19	4.10	+	4.63	1.38E-07	4.12E-06
negative regulation of developmental growth (GO:0048640)	91	13	2.81	+	4.63	1.32E-05	2.73E-04
regulation of actin polymerization or depolymerization (GO:0008064)	56	8	1.73	+	4.63	6.14E-04	8.52E-03
cell recognition (GO:0008037)	119	17	3.67	+	4.63	6.32E-07	1.73E-05
dorsal/ventral pattern formation, imaginal disc (GO:0007450)	56	8	1.73	+	4.63	6.14E-04	8.51E-03
developmental maturation (GO:0021700)	189	27	5.83	+	4.63	3.12E-10	1.38E-08
germarium-derived egg chamber formation (GO:0007293)	98	14	3.02	+	4.63	6.18E-06	1.41E-04
neuroblast differentiation (GO:0014016)	42	6	1.30	+	4.63	2.94E-03	3.33E-02
post-transcriptional gene silencing by RNA (GO:0035194)	49	7	1.51	+	4.63	1.34E-03	1.69E-02
regulation of plasma membrane bounded cell projection assembly (GO:0120032)	49	7	1.51	+	4.63	1.34E-03	1.69E-02
regulation of cell projection assembly (GO:0060491)	49	7	1.51	+	4.63	1.34E-03	1.69E-02
regulation of anatomical structure morphogenesis (GO:0022603)	183	26	5.64	+	4.61	7.45E-10	3.09E-08
regulation of cellular component size (GO:0032535)	169	24	5.21	+	4.60	3.43E-09	1.28E-07
cell fate determination (GO:0001709)	127	18	3.92	+	4.59	3.29E-07	9.29E-06
memory (GO:0007613)	120	17	3.70	+	4.59	7.02E-07	1.90E-05
regulation of synaptic assembly at neuromuscular junction (GO:0008582)	113	16	3.49	+	4.59	1.50E-06	3.84E-05
embryonic axis specification (GO:0000578)	113	16	3.49	+	4.59	1.50E-06	3.83E-05
regulation of circadian rhythm (GO:0042752)	92	13	2.84	+	4.58	1.47E-05	3.00E-04
regulation of RNA splicing (GO:0043484)	107	15	3.30	+	4.54	3.56E-06	8.50E-05
positive regulation of intracellular signal transduction (GO:1902533)	179	25	5.52	+	4.53	2.18E-09	8.31E-08
positive regulation of supramolecular fiber organization (GO:1902905)	43	6	1.33	+	4.52	3.26E-03	3.62E-02
mitotic cell cycle phase transition (GO:0044772)	43	6	1.33	+	4.52	3.26E-03	3.61E-02
negative regulation of cellular amide metabolic process (GO:0034249)	86	12	2.65	+	4.52	3.50E-05	6.62E-04
regulation of alternative mRNA splicing, via spliceosome (GO:0000381)	86	12	2.65	+	4.52	3.50E-05	6.61E-04
wing disc development (GO:0035220)	373	52	11.51	+	4.52	2.79E-18	4.03E-16
negative regulation of growth (GO:0045926)	108	15	3.33	+	4.50	3.95E-06	9.36E-05
eggshell chorion assembly (GO:0007306)	87	12	2.68	+	4.47	3.87E-05	7.28E-04
peptidyl-serine phosphorylation (GO:0018105)	58	8	1.79	+	4.47	7.56E-04	1.03E-02
compound eye photoreceptor development (GO:0042051)	80	11	2.47	+	4.46	8.32E-05	1.49E-03
regulation of synapse organization (GO:0050807)	160	22	4.94	+	4.46	2.63E-08	8.88E-07
negative regulation of developmental process (GO:0051093)	204	28	6.29	+	4.45	3.32E-10	1.45E-08
wing disc morphogenesis (GO:0007472)	277	38	8.54	+	4.45	2.04E-13	1.51E-11
negative regulation of cell population proliferation (GO:0008285)	73	10	2.25	+	4.44	1.79E-04	2.95E-03
positive regulation of GTPase activity (GO:0043547)	73	10	2.25	+	4.44	1.79E-04	2.95E-03
brain development (GO:0007420)	117	16	3.61	+	4.43	2.26E-06	5.57E-05
dendrite development (GO:0016358)	139	19	4.29	+	4.43	2.57E-07	7.39E-06
regulation of cellular response to insulin stimulus (GO:1900076)	44	6	1.36	+	4.42	3.62E-03	3.97E-02
asymmetric cell division (GO:0008356)	103	14	3.18	+	4.41	1.03E-05	2.21E-04
dorsal closure (GO:0007391)	103	14	3.18	+	4.41	1.03E-05	2.20E-04
phenol-containing compound metabolic process (GO:0018958)	59	8	1.82	+	4.40	8.37E-04	1.11E-02
pole plasm assembly (GO:0007315)	59	8	1.82	+	4.40	8.37E-04	1.11E-02
imaginal disc pattern formation (GO:0007447)	111	15	3.42	+	4.38	5.34E-06	1.23E-04
dorsal/ventral pattern formation (GO:0009953)	148	20	4.57	+	4.38	1.47E-07	4.35E-06
regulation of epithelial cell migration (GO:0010632)	52	7	1.60	+	4.36	1.82E-03	2.22E-02
regulation of neuromuscular junction development (GO:1904396)	119	16	3.67	+	4.36	2.76E-06	6.70E-05
protein localization to cell periphery (GO:1990778)	67	9	2.07	+	4.35	4.27E-04	6.21E-03
eye photoreceptor cell development (GO:0042462)	82	11	2.53	+	4.35	1.02E-04	1.77E-03
eye development (GO:0001654)	360	48	11.10	+	4.32	3.00E-16	3.44E-14
visual system development (GO:0150063)	360	48	11.10	+	4.32	3.00E-16	3.39E-14
cellular response to growth factor stimulus (GO:0071363)	45	6	1.39	+	4.32	4.00E-03	4.27E-02
second-messenger-mediated signaling (GO:0019932)	45	6	1.39	+	4.32	4.00E-03	4.27E-02
sensory system development (GO:0048880)	360	48	11.10	+	4.32	3.00E-16	3.35E-14
animal organ formation (GO:0048645)	45	6	1.39	+	4.32	4.00E-03	4.26E-02
positive regulation of cellular component organization (GO:0051130)	263	35	8.11	+	4.31	4.15E-12	2.45E-10
regulation of multicellular organismal development (GO:2000026)	279	37	8.61	+	4.30	1.08E-12	7.24E-11
imaginal disc-derived wing morphogenesis (GO:0007476)	264	35	8.14	+	4.30	4.57E-12	2.68E-10
regulation of chromosome organization (GO:0033044)	68	9	2.10	+	4.29	4.71E-04	6.78E-03
regulation of actin filament polymerization (GO:0030833)	53	7	1.63	+	4.28	2.01E-03	2.40E-02
photoreceptor cell development (GO:0042461)	99	13	3.05	+	4.26	2.96E-05	5.69E-04
peptidyl-serine modification (GO:0018209)	61	8	1.88	+	4.25	1.02E-03	1.32E-02
cell migration (GO:0016477)	267	35	8.24	+	4.25	6.10E-12	3.50E-10
regulation of synapse structure or activity (GO:0050803)	191	25	5.89	+	4.24	7.15E-09	2.57E-07
regulation of Notch signaling pathway (GO:0008593)	69	9	2.13	+	4.23	5.18E-04	7.42E-03
cell cycle phase transition (GO:0044770)	46	6	1.42	+	4.23	4.41E-03	4.66E-02
segmentation (GO:0035282)	230	30	7.09	+	4.23	2.32E-10	1.07E-08
regulation of insulin receptor signaling pathway (GO:0046626)	46	6	1.42	+	4.23	4.41E-03	4.65E-02
protein phosphorylation (GO:0006468)	254	33	7.83	+	4.21	3.11E-11	1.64E-09
oocyte anterior/posterior axis specification (GO:0007314)	77	10	2.38	+	4.21	2.65E-04	4.17E-03
imaginal disc-derived wing margin morphogenesis (GO:0008587)	54	7	1.67	+	4.20	2.21E-03	2.61E-02
gastrulation (GO:0007369)	85	11	2.62	+	4.20	1.36E-04	2.32E-03
intracellular signal transduction (GO:0035556)	380	49	11.72	+	4.18	4.77E-16	4.96E-14
negative regulation of multicellular organismal process (GO:0051241)	163	21	5.03	+	4.18	1.48E-07	4.38E-06
head development (GO:0060322)	140	18	4.32	+	4.17	1.19E-06	3.07E-05
epithelial cell development (GO:0002064)	327	42	10.09	+	4.16	7.73E-14	6.03E-12
RNA localization (GO:0006403)	156	20	4.81	+	4.16	3.15E-07	8.98E-06
regulation of cell growth (GO:0001558)	86	11	2.65	+	4.15	1.49E-04	2.52E-03
regulation of neuroblast proliferation (GO:1902692)	47	6	1.45	+	4.14	4.85E-03	4.99E-02
associative learning (GO:0008306)	47	6	1.45	+	4.14	4.85E-03	4.98E-02
post-embryonic appendage morphogenesis (GO:0035120)	307	39	9.47	+	4.12	8.63E-13	5.96E-11
regulation of nervous system development (GO:0051960)	213	27	6.57	+	4.11	3.31E-09	1.24E-07
regulation of cellular component organization (GO:0051128)	671	85	20.70	+	4.11	3.70E-27	1.80E-24
regulation of Ras protein signal transduction (GO:0046578)	79	10	2.44	+	4.10	3.19E-04	4.87E-03
regulation of cellular catabolic process (GO:0031329)	261	33	8.05	+	4.10	5.96E-11	3.04E-09
cellular response to starvation (GO:0009267)	87	11	2.68	+	4.10	1.63E-04	2.72E-03
regulation of intracellular signal transduction (GO:1902531)	349	44	10.76	+	4.09	3.43E-14	2.91E-12
regulation of catabolic process (GO:0009894)	286	36	8.82	+	4.08	8.66E-12	4.83E-10
negative regulation of cellular component organization (GO:0051129)	151	19	4.66	+	4.08	8.05E-07	2.16E-05
cell surface receptor signaling pathway (GO:0007166)	312	39	9.62	+	4.05	1.36E-12	8.85E-11
morphogenesis of embryonic epithelium (GO:0016331)	120	15	3.70	+	4.05	1.25E-05	2.61E-04
transport along microtubule (GO:0010970)	80	10	2.47	+	4.05	3.50E-04	5.22E-03
RNA catabolic process (GO:0006401)	88	11	2.71	+	4.05	1.79E-04	2.96E-03
maternal determination of anterior/posterior axis, embryo (GO:0008358)	80	10	2.47	+	4.05	3.50E-04	5.21E-03
regulation of intracellular transport (GO:0032386)	64	8	1.97	+	4.05	1.35E-03	1.70E-02
secondary metabolic process (GO:0019748)	80	10	2.47	+	4.05	3.50E-04	5.20E-03
centrosome cycle (GO:0007098)	72	9	2.22	+	4.05	6.85E-04	9.41E-03
axon guidance (GO:0007411)	249	31	7.68	+	4.04	3.28E-10	1.44E-08
imaginal disc-derived appendage development (GO:0048737)	323	40	9.96	+	4.01	9.04E-13	6.19E-11
positive regulation of nervous system development (GO:0051962)	105	13	3.24	+	4.01	5.16E-05	9.53E-04
imaginal disc-derived appendage morphogenesis (GO:0035114)	316	39	9.75	+	4.00	1.95E-12	1.22E-10
anterior/posterior axis specification (GO:0009948)	130	16	4.01	+	3.99	7.69E-06	1.69E-04
positive regulation of neurogenesis (GO:0050769)	65	8	2.00	+	3.99	1.48E-03	1.84E-02
oogenesis (GO:0048477)	577	71	17.80	+	3.99	5.73E-22	1.15E-19
regulation of phosphate metabolic process (GO:0019220)	187	23	5.77	+	3.99	8.11E-08	2.55E-06
regulation of phosphorus metabolic process (GO:0051174)	187	23	5.77	+	3.99	8.11E-08	2.54E-06
compound eye development (GO:0048749)	342	42	10.55	+	3.98	3.02E-13	2.18E-11
regulation of autophagy (GO:0010506)	114	14	3.52	+	3.98	2.90E-05	5.58E-04
appendage development (GO:0048736)	326	40	10.06	+	3.98	1.18E-12	7.87E-11
appendage morphogenesis (GO:0035107)	318	39	9.81	+	3.98	2.33E-12	1.43E-10
regulation of cellular component biogenesis (GO:0044087)	302	37	9.32	+	3.97	9.01E-12	4.99E-10
positive regulation of signal transduction (GO:0009967)	409	50	12.62	+	3.96	1.62E-15	1.49E-13
chaeta development (GO:0022416)	82	10	2.53	+	3.95	4.18E-04	6.11E-03
positive regulation of cellular component movement (GO:0051272)	82	10	2.53	+	3.95	4.18E-04	6.10E-03
blastoderm segmentation (GO:0007350)	189	23	5.83	+	3.95	9.66E-08	2.96E-06
regulation of transferase activity (GO:0051338)	107	13	3.30	+	3.94	6.15E-05	1.12E-03
positive regulation of MAPK cascade (GO:0043410)	66	8	2.04	+	3.93	1.61E-03	2.00E-02
post-embryonic animal organ morphogenesis (GO:0048563)	381	46	11.75	+	3.91	3.62E-14	3.03E-12
imaginal disc morphogenesis (GO:0007560)	381	46	11.75	+	3.91	3.62E-14	3.00E-12
response to alcohol (GO:0097305)	116	14	3.58	+	3.91	3.45E-05	6.57E-04
neuron projection guidance (GO:0097485)	257	31	7.93	+	3.91	6.62E-10	2.78E-08
microtubule-based transport (GO:0099111)	83	10	2.56	+	3.91	4.56E-04	6.59E-03
actin filament organization (GO:0007015)	125	15	3.86	+	3.89	1.94E-05	3.86E-04
positive regulation of growth (GO:0045927)	125	15	3.86	+	3.89	1.94E-05	3.85E-04
sensory organ development (GO:0007423)	450	54	13.88	+	3.89	2.21E-16	2.61E-14
chemotaxis (GO:0006935)	267	32	8.24	+	3.89	4.02E-10	1.71E-08
regulation of developmental process (GO:0050793)	669	80	20.64	+	3.88	4.73E-24	1.09E-21
intracellular mRNA localization (GO:0008298)	67	8	2.07	+	3.87	1.76E-03	2.16E-02
pattern specification process (GO:0007389)	511	61	15.76	+	3.87	2.50E-18	3.69E-16
female gamete generation (GO:0007292)	629	75	19.40	+	3.87	1.84E-22	3.99E-20
imaginal disc development (GO:0007444)	538	64	16.59	+	3.86	3.87E-19	6.16E-17
positive regulation of cell communication (GO:0010647)	446	53	13.76	+	3.85	6.24E-16	6.41E-14
positive regulation of signaling (GO:0023056)	446	53	13.76	+	3.85	6.24E-16	6.32E-14
positive regulation of protein modification process (GO:0031401)	101	12	3.12	+	3.85	1.42E-04	2.43E-03
ovarian follicle cell development (GO:0030707)	295	35	9.10	+	3.85	7.54E-11	3.72E-09
gene silencing by RNA (GO:0031047)	59	7	1.82	+	3.85	3.48E-03	3.84E-02
positive regulation of transferase activity (GO:0051347)	59	7	1.82	+	3.85	3.48E-03	3.83E-02
post-embryonic animal organ development (GO:0048569)	447	53	13.79	+	3.84	6.79E-16	6.63E-14
cytoskeleton-dependent intracellular transport (GO:0030705)	93	11	2.87	+	3.83	2.77E-04	4.29E-03
cellular response to nutrient levels (GO:0031669)	93	11	2.87	+	3.83	2.77E-04	4.28E-03
positive regulation of multicellular organismal process (GO:0051240)	203	24	6.26	+	3.83	8.31E-08	2.59E-06
regulation of protein modification process (GO:0031399)	220	26	6.79	+	3.83	2.40E-08	8.13E-07
growth (GO:0040007)	178	21	5.49	+	3.82	5.57E-07	1.54E-05
developmental growth (GO:0048589)	178	21	5.49	+	3.82	5.57E-07	1.53E-05
embryonic pattern specification (GO:0009880)	204	24	6.29	+	3.81	9.03E-08	2.80E-06
positive regulation of cellular component biogenesis (GO:0044089)	136	16	4.19	+	3.81	1.29E-05	2.69E-04
neuron projection development (GO:0031175)	417	49	12.86	+	3.81	1.28E-14	1.13E-12
sensory organ morphogenesis (GO:0090596)	281	33	8.67	+	3.81	3.41E-10	1.48E-08
eye morphogenesis (GO:0048592)	281	33	8.67	+	3.81	3.41E-10	1.47E-08
endosomal transport (GO:0016197)	111	13	3.42	+	3.80	8.65E-05	1.54E-03
microtubule organizing center organization (GO:0031023)	77	9	2.38	+	3.79	1.06E-03	1.37E-02
positive regulation of protein catabolic process (GO:0045732)	77	9	2.38	+	3.79	1.06E-03	1.37E-02
positive regulation of transport (GO:0051050)	154	18	4.75	+	3.79	4.05E-06	9.58E-05
cytosolic transport (GO:0016482)	60	7	1.85	+	3.78	3.79E-03	4.08E-02
morphogenesis of a branching structure (GO:0001763)	60	7	1.85	+	3.78	3.79E-03	4.07E-02
morphogenesis of a branching epithelium (GO:0061138)	60	7	1.85	+	3.78	3.79E-03	4.07E-02
maintenance of location (GO:0051235)	60	7	1.85	+	3.78	3.79E-03	4.06E-02
instar larval or pupal morphogenesis (GO:0048707)	429	50	13.23	+	3.78	8.97E-15	8.05E-13
axon development (GO:0061564)	309	36	9.53	+	3.78	6.35E-11	3.22E-09
metamorphosis (GO:0007552)	455	53	14.03	+	3.78	1.33E-15	1.25E-13
regulation of localization (GO:0032879)	533	62	16.44	+	3.77	4.05E-18	5.55E-16
cell morphogenesis (GO:0000902)	499	58	15.39	+	3.77	5.71E-17	7.30E-15
negative regulation of signal transduction (GO:0009968)	353	41	10.89	+	3.77	3.02E-12	1.83E-10
positive regulation of organelle organization (GO:0010638)	112	13	3.45	+	3.76	9.39E-05	1.67E-03
regionalization (GO:0003002)	474	55	14.62	+	3.76	4.26E-16	4.49E-14
negative regulation of organelle organization (GO:0010639)	69	8	2.13	+	3.76	2.08E-03	2.48E-02
negative regulation of cell differentiation (GO:0045596)	95	11	2.93	+	3.75	3.27E-04	4.92E-03
epithelial cell differentiation (GO:0030855)	380	44	11.72	+	3.75	5.04E-13	3.58E-11
cellular response to extracellular stimulus (GO:0031668)	95	11	2.93	+	3.75	3.27E-04	4.91E-03
regulation of organelle organization (GO:0033043)	320	37	9.87	+	3.75	4.15E-11	2.17E-09
neuron development (GO:0048666)	548	63	16.90	+	3.73	3.57E-18	4.98E-16
nuclear-transcribed mRNA catabolic process (GO:0000956)	61	7	1.88	+	3.72	4.12E-03	4.38E-02
regulation of cellular response to growth factor stimulus (GO:0090287)	61	7	1.88	+	3.72	4.12E-03	4.37E-02
cell population proliferation (GO:0008283)	122	14	3.76	+	3.72	5.70E-05	1.05E-03
regulation of signal transduction (GO:0009966)	777	89	23.97	+	3.71	1.28E-25	4.35E-23
imaginal disc-derived leg morphogenesis (GO:0007480)	70	8	2.16	+	3.71	2.26E-03	2.66E-02
cellular component assembly involved in morphogenesis (GO:0010927)	149	17	4.60	+	3.70	1.00E-05	2.16E-04
photoreceptor cell differentiation (GO:0046530)	193	22	5.95	+	3.70	5.10E-07	1.41E-05
regulation of cellular component movement (GO:0051270)	123	14	3.79	+	3.69	6.18E-05	1.12E-03
embryonic development via the syncytial blastoderm (GO:0001700)	167	19	5.15	+	3.69	3.14E-06	7.62E-05
regulation of cell migration (GO:0030334)	88	10	2.71	+	3.68	6.93E-04	9.48E-03
embryo development ending in birth or egg hatching (GO:0009792)	176	20	5.43	+	3.68	1.76E-06	4.46E-05
regulation of transport (GO:0051049)	309	35	9.53	+	3.67	2.38E-10	1.09E-08
cell morphogenesis involved in differentiation (GO:0000904)	433	49	13.36	+	3.67	4.75E-14	3.90E-12
taxis (GO:0042330)	327	37	10.09	+	3.67	7.30E-11	3.63E-09
positive regulation of cell migration (GO:0030335)	62	7	1.91	+	3.66	4.47E-03	4.69E-02
negative regulation of signaling (GO:0023057)	381	43	11.75	+	3.66	2.06E-12	1.28E-10
cell motility (GO:0048870)	319	36	9.84	+	3.66	1.43E-10	6.79E-09
regulation of multicellular organismal process (GO:0051239)	576	65	17.77	+	3.66	2.31E-18	3.46E-16
post-embryonic animal morphogenesis (GO:0009886)	444	50	13.70	+	3.65	3.04E-14	2.61E-12
neuron projection morphogenesis (GO:0048812)	392	44	12.09	+	3.64	1.33E-12	8.70E-11
regulation of anatomical structure size (GO:0090066)	232	26	7.16	+	3.63	6.34E-08	2.05E-06
cell projection morphogenesis (GO:0048858)	394	44	12.15	+	3.62	1.55E-12	1.00E-10
plasma membrane bounded cell projection morphogenesis (GO:0120039)	394	44	12.15	+	3.62	1.55E-12	9.93E-11
regulation of translation (GO:0006417)	162	18	5.00	+	3.60	7.69E-06	1.69E-04
positive regulation of developmental process (GO:0051094)	234	26	7.22	+	3.60	7.41E-08	2.37E-06
regulation of protein polymerization (GO:0032271)	63	7	1.94	+	3.60	4.84E-03	4.99E-02
localization of cell (GO:0051674)	325	36	10.02	+	3.59	2.28E-10	1.06E-08
axonogenesis (GO:0007409)	298	33	9.19	+	3.59	1.34E-09	5.27E-08
embryonic morphogenesis (GO:0048598)	235	26	7.25	+	3.59	8.01E-08	2.53E-06
muscle structure development (GO:0061061)	199	22	6.14	+	3.58	8.18E-07	2.19E-05
negative regulation of cell communication (GO:0010648)	380	42	11.72	+	3.58	7.01E-12	3.96E-10
compound eye morphogenesis (GO:0001745)	272	30	8.39	+	3.58	8.38E-09	2.96E-07
actin filament-based process (GO:0030029)	273	30	8.42	+	3.56	9.05E-09	3.18E-07
mRNA catabolic process (GO:0006402)	73	8	2.25	+	3.55	2.87E-03	3.27E-02
cell part morphogenesis (GO:0032990)	402	44	12.40	+	3.55	2.89E-12	1.76E-10
negative regulation of response to stimulus (GO:0048585)	404	44	12.46	+	3.53	3.36E-12	2.02E-10
external encapsulating structure organization (GO:0045229)	147	16	4.53	+	3.53	3.09E-05	5.92E-04
regulation of cell motility (GO:2000145)	92	10	2.84	+	3.52	9.48E-04	1.24E-02
animal organ morphogenesis (GO:0009887)	709	77	21.87	+	3.52	8.11E-21	1.54E-18
regulation of MAPK cascade (GO:0043408)	129	14	3.98	+	3.52	9.86E-05	1.73E-03
positive regulation of cell development (GO:0010720)	83	9	2.56	+	3.52	1.71E-03	2.11E-02
cellular component disassembly (GO:0022411)	111	12	3.42	+	3.50	3.16E-04	4.85E-03
leg disc morphogenesis (GO:0007478)	74	8	2.28	+	3.50	3.10E-03	3.51E-02
locomotion (GO:0040011)	611	66	18.85	+	3.50	9.43E-18	1.25E-15
locomotory behavior (GO:0007626)	176	19	5.43	+	3.50	6.31E-06	1.43E-04
anatomical structure homeostasis (GO:0060249)	139	15	4.29	+	3.50	5.95E-05	1.09E-03
cellular response to external stimulus (GO:0071496)	102	11	3.15	+	3.50	5.68E-04	7.96E-03
positive regulation of developmental growth (GO:0048639)	102	11	3.15	+	3.50	5.68E-04	7.94E-03
cell fate commitment (GO:0045165)	297	32	9.16	+	3.49	4.41E-09	1.62E-07
cell morphogenesis involved in neuron differentiation (GO:0048667)	390	42	12.03	+	3.49	1.50E-11	8.19E-10
tube development (GO:0035295)	689	74	21.25	+	3.48	9.47E-20	1.72E-17
phosphorylation (GO:0016310)	308	33	9.50	+	3.47	2.85E-09	1.07E-07
actomyosin structure organization (GO:0031032)	84	9	2.59	+	3.47	1.85E-03	2.25E-02
positive regulation of catalytic activity (GO:0043085)	187	20	5.77	+	3.47	4.10E-06	9.67E-05
regulation of neurogenesis (GO:0050767)	131	14	4.04	+	3.46	1.15E-04	2.00E-03
neuron differentiation (GO:0030182)	693	74	21.38	+	3.46	1.28E-19	2.27E-17
posttranscriptional regulation of gene expression (GO:0010608)	226	24	6.97	+	3.44	5.03E-07	1.40E-05
epithelial tube morphogenesis (GO:0060562)	453	48	13.97	+	3.44	8.04E-13	5.60E-11
microtubule cytoskeleton organization involved in mitosis (GO:1902850)	85	9	2.62	+	3.43	1.99E-03	2.38E-02
regulation of cell communication (GO:0010646)	907	96	27.98	+	3.43	2.42E-25	7.25E-23
regulation of signaling (GO:0023051)	907	96	27.98	+	3.43	2.42E-25	6.98E-23
regulation of locomotion (GO:0040012)	123	13	3.79	+	3.43	2.21E-04	3.56E-03
embryo development (GO:0009790)	511	54	15.76	+	3.43	2.85E-14	2.47E-12
positive regulation of cell differentiation (GO:0045597)	114	12	3.52	+	3.41	3.95E-04	5.81E-03
regulation of protein-containing complex assembly (GO:0043254)	95	10	2.93	+	3.41	1.19E-03	1.52E-02
establishment of organelle localization (GO:0051656)	152	16	4.69	+	3.41	4.47E-05	8.37E-04
morphogenesis of an epithelium (GO:0002009)	571	60	17.61	+	3.41	1.12E-15	1.06E-13
tube morphogenesis (GO:0035239)	496	52	15.30	+	3.40	1.20E-13	9.07E-12
microtubule cytoskeleton organization (GO:0000226)	344	36	10.61	+	3.39	9.43E-10	3.81E-08
germ cell development (GO:0007281)	710	74	21.90	+	3.38	4.53E-19	7.06E-17
positive regulation of gene expression (GO:0010628)	192	20	5.92	+	3.38	5.89E-06	1.35E-04
spindle organization (GO:0007051)	125	13	3.86	+	3.37	2.55E-04	4.04E-03
positive regulation of response to stimulus (GO:0048584)	510	53	15.73	+	3.37	9.36E-14	7.16E-12
epithelium development (GO:0060429)	925	96	28.53	+	3.36	9.27E-25	2.33E-22
regulation of cell development (GO:0060284)	164	17	5.06	+	3.36	3.11E-05	5.95E-04
animal organ development (GO:0048513)	1148	119	35.41	+	3.36	3.98E-31	2.59E-28
regulation of response to stimulus (GO:0048583)	981	101	30.26	+	3.34	7.19E-26	2.67E-23
organelle localization (GO:0051640)	214	22	6.60	+	3.33	2.46E-06	6.04E-05
instar larval or pupal development (GO:0002165)	536	55	16.53	+	3.33	4.91E-14	3.99E-12
regulation of catalytic activity (GO:0050790)	322	33	9.93	+	3.32	7.80E-09	2.79E-07
cellular component morphogenesis (GO:0032989)	527	54	16.26	+	3.32	9.02E-14	6.97E-12
supramolecular fiber organization (GO:0097435)	205	21	6.32	+	3.32	4.39E-06	1.02E-04
eye photoreceptor cell differentiation (GO:0001754)	176	18	5.43	+	3.32	2.15E-05	4.22E-04
negative regulation of cellular protein metabolic process (GO:0032269)	186	19	5.74	+	3.31	1.30E-05	2.70E-04
tissue morphogenesis (GO:0048729)	589	60	18.17	+	3.30	4.07E-15	3.69E-13
signal transduction (GO:0007165)	994	101	30.66	+	3.29	1.85E-25	5.77E-23
negative regulation of protein metabolic process (GO:0051248)	187	19	5.77	+	3.29	1.39E-05	2.85E-04
actin cytoskeleton organization (GO:0030036)	256	26	7.90	+	3.29	3.70E-07	1.04E-05
post-embryonic development (GO:0009791)	611	62	18.85	+	3.29	1.57E-15	1.46E-13
positive regulation of protein metabolic process (GO:0051247)	247	25	7.62	+	3.28	6.60E-07	1.79E-05
anterior/posterior pattern specification (GO:0009952)	188	19	5.80	+	3.28	1.49E-05	3.03E-04
cytoskeleton organization (GO:0007010)	580	58	17.89	+	3.24	2.58E-14	2.26E-12
morphogenesis of a polarized epithelium (GO:0001738)	90	9	2.78	+	3.24	2.84E-03	3.24E-02
extracellular structure organization (GO:0043062)	80	8	2.47	+	3.24	4.79E-03	4.95E-02
positive regulation of hydrolase activity (GO:0051345)	110	11	3.39	+	3.24	1.01E-03	1.31E-02
generation of neurons (GO:0048699)	801	80	24.71	+	3.24	1.37E-19	2.38E-17
regulation of cellular amide metabolic process (GO:0034248)	211	21	6.51	+	3.23	6.62E-06	1.48E-04
tissue development (GO:0009888)	1000	99	30.84	+	3.21	3.87E-24	9.45E-22
negative regulation of molecular function (GO:0044092)	91	9	2.81	+	3.21	3.04E-03	3.45E-02
negative regulation of macromolecule biosynthetic process (GO:0010558)	395	39	12.18	+	3.20	8.51E-10	3.48E-08
negative regulation of cellular macromolecule biosynthetic process (GO:2000113)	395	39	12.18	+	3.20	8.51E-10	3.46E-08
movement of cell or subcellular component (GO:0006928)	679	67	20.94	+	3.20	3.49E-16	3.78E-14
positive regulation of macromolecule metabolic process (GO:0010604)	813	80	25.08	+	3.19	3.13E-19	5.08E-17
regulation of reproductive process (GO:2000241)	122	12	3.76	+	3.19	6.90E-04	9.47E-03
response to endogenous stimulus (GO:0009719)	163	16	5.03	+	3.18	9.58E-05	1.69E-03
stem cell population maintenance (GO:0019827)	102	10	3.15	+	3.18	1.93E-03	2.34E-02
maintenance of cell number (GO:0098727)	102	10	3.15	+	3.18	1.93E-03	2.34E-02
modulation of chemical synaptic transmission (GO:0050804)	143	14	4.41	+	3.17	2.65E-04	4.17E-03
regulation of trans-synaptic signaling (GO:0099177)	143	14	4.41	+	3.17	2.65E-04	4.16E-03
chorion-containing eggshell formation (GO:0007304)	123	12	3.79	+	3.16	7.38E-04	1.00E-02
positive regulation of molecular function (GO:0044093)	236	23	7.28	+	3.16	3.33E-06	8.03E-05
positive regulation of metabolic process (GO:0009893)	903	88	27.85	+	3.16	6.19E-21	1.21E-18
synaptic vesicle cycle (GO:0099504)	103	10	3.18	+	3.15	2.07E-03	2.47E-02
vesicle-mediated transport in synapse (GO:0099003)	103	10	3.18	+	3.15	2.07E-03	2.46E-02
cellular response to endogenous stimulus (GO:0071495)	155	15	4.78	+	3.14	1.82E-04	2.98E-03
regulation of hydrolase activity (GO:0051336)	186	18	5.74	+	3.14	4.22E-05	7.91E-04
cellular process involved in reproduction in multicellular organism (GO:0022412)	849	82	26.19	+	3.13	2.93E-19	4.86E-17
regulation of molecular function (GO:0065009)	415	40	12.80	+	3.12	9.75E-10	3.88E-08
positive regulation of cellular process (GO:0048522)	1568	151	48.36	+	3.12	3.34E-37	5.21E-34
adult behavior (GO:0030534)	156	15	4.81	+	3.12	1.94E-04	3.15E-03
positive regulation of cellular protein metabolic process (GO:0032270)	229	22	7.06	+	3.11	6.73E-06	1.50E-04
eggshell formation (GO:0030703)	125	12	3.86	+	3.11	8.40E-04	1.12E-02
regulation of behavior (GO:0050795)	94	9	2.90	+	3.10	3.71E-03	4.01E-02
negative regulation of cellular process (GO:0048523)	1235	118	38.09	+	3.10	7.36E-28	4.10E-25
regulation of protein metabolic process (GO:0051246)	534	51	16.47	+	3.10	5.40E-12	3.12E-10
regulation of cellular protein metabolic process (GO:0032268)	503	48	15.52	+	3.09	2.47E-11	1.32E-09
negative regulation of RNA metabolic process (GO:0051253)	325	31	10.02	+	3.09	1.01E-07	3.07E-06
positive regulation of nitrogen compound metabolic process (GO:0051173)	735	70	22.67	+	3.09	3.70E-16	3.96E-14
negative regulation of intracellular signal transduction (GO:1902532)	126	12	3.89	+	3.09	8.96E-04	1.18E-02
positive regulation of biological process (GO:0048518)	1717	163	52.96	+	3.08	5.46E-40	1.06E-36
negative regulation of cellular biosynthetic process (GO:0031327)	412	39	12.71	+	3.07	2.56E-09	9.69E-08
programmed cell death (GO:0012501)	159	15	4.90	+	3.06	2.34E-04	3.76E-03
neurogenesis (GO:0022008)	849	80	26.19	+	3.05	3.37E-18	4.78E-16
positive regulation of RNA metabolic process (GO:0051254)	467	44	14.40	+	3.05	2.60E-10	1.18E-08
leg disc development (GO:0035218)	96	9	2.96	+	3.04	4.22E-03	4.46E-02
cell communication (GO:0007154)	1270	119	39.17	+	3.04	2.07E-27	1.08E-24
negative regulation of nucleobase-containing compound metabolic process (GO:0045934)	342	32	10.55	+	3.03	9.37E-08	2.88E-06
negative regulation of cellular metabolic process (GO:0031324)	588	55	18.14	+	3.03	1.56E-12	9.87E-11
negative regulation of biosynthetic process (GO:0009890)	417	39	12.86	+	3.03	3.49E-09	1.30E-07
central nervous system development (GO:0007417)	278	26	8.57	+	3.03	1.55E-06	3.95E-05
negative regulation of nitrogen compound metabolic process (GO:0051172)	525	49	16.19	+	3.03	3.11E-11	1.65E-09
compound eye photoreceptor cell differentiation (GO:0001751)	172	16	5.31	+	3.02	1.70E-04	2.82E-03
negative regulation of biological process (GO:0048519)	1452	135	44.79	+	3.01	3.13E-31	2.22E-28
regulation of mitotic cell cycle phase transition (GO:1901990)	97	9	2.99	+	3.01	4.49E-03	4.71E-02
positive regulation of nucleobase-containing compound metabolic process (GO:0045935)	485	45	14.96	+	3.01	2.53E-10	1.16E-08
signaling (GO:0023052)	1199	111	36.98	+	3.00	5.26E-25	1.37E-22
cell development (GO:0048468)	1288	119	39.73	+	3.00	6.68E-27	2.74E-24
anatomical structure formation involved in morphogenesis (GO:0048646)	531	49	16.38	+	2.99	4.49E-11	2.34E-09
regulation of protein catabolic process (GO:0042176)	98	9	3.02	+	2.98	4.78E-03	5.00E-02
negative regulation of RNA biosynthetic process (GO:1902679)	305	28	9.41	+	2.98	8.63E-07	2.29E-05
negative regulation of transcription, DNA-templated (GO:0045892)	305	28	9.41	+	2.98	8.63E-07	2.28E-05
negative regulation of nucleic acid-templated transcription (GO:1903507)	305	28	9.41	+	2.98	8.63E-07	2.27E-05
nucleobase-containing compound catabolic process (GO:0034655)	142	13	4.38	+	2.97	7.80E-04	1.06E-02
cellular response to oxygen-containing compound (GO:1901701)	153	14	4.72	+	2.97	4.98E-04	7.16E-03
larval development (GO:0002164)	164	15	5.06	+	2.97	3.19E-04	4.88E-03
behavior (GO:0007610)	515	47	15.89	+	2.96	1.63E-10	7.73E-09
positive regulation of cellular metabolic process (GO:0031325)	822	75	25.35	+	2.96	2.36E-16	2.74E-14
cell division (GO:0051301)	242	22	7.46	+	2.95	1.50E-05	3.04E-04
gamete generation (GO:0007276)	914	83	28.19	+	2.94	5.51E-18	7.41E-16
system development (GO:0048731)	1643	149	50.68	+	2.94	7.75E-34	1.01E-30
regulation of cell differentiation (GO:0045595)	277	25	8.54	+	2.93	4.43E-06	1.03E-04
response to temperature stimulus (GO:0009266)	133	12	4.10	+	2.93	1.38E-03	1.73E-02
developmental process involved in reproduction (GO:0003006)	891	80	27.48	+	2.91	4.56E-17	5.94E-15
pigment metabolic process (GO:0042440)	112	10	3.45	+	2.89	3.62E-03	3.97E-02
cellular response to organic substance (GO:0071310)	259	23	7.99	+	2.88	1.36E-05	2.80E-04
nervous system development (GO:0007399)	1018	90	31.40	+	2.87	7.90E-19	1.21E-16
negative regulation of metabolic process (GO:0009892)	754	66	23.26	+	2.84	1.20E-13	9.00E-12
regulation of cell population proliferation (GO:0042127)	218	19	6.72	+	2.83	9.57E-05	1.70E-03
negative regulation of macromolecule metabolic process (GO:0010605)	703	61	21.68	+	2.81	1.65E-12	1.04E-10
regulation of cell cycle phase transition (GO:1901987)	127	11	3.92	+	2.81	2.89E-03	3.29E-02
cell death (GO:0008219)	174	15	5.37	+	2.79	5.68E-04	7.97E-03
response to oxygen-containing compound (GO:1901700)	314	27	9.69	+	2.79	4.25E-06	9.99E-05
negative regulation of transcription by RNA polymerase II (GO:0000122)	211	18	6.51	+	2.77	1.86E-04	3.04E-03
anatomical structure morphogenesis (GO:0009653)	1456	124	44.91	+	2.76	3.99E-25	1.07E-22
plasma membrane bounded cell projection organization (GO:0120036)	626	53	19.31	+	2.74	1.30E-10	6.28E-09
regulation of cell cycle process (GO:0010564)	213	18	6.57	+	2.74	2.07E-04	3.36E-03
microtubule-based process (GO:0007017)	462	39	14.25	+	2.74	4.65E-08	1.52E-06
cell differentiation (GO:0030154)	1592	134	49.11	+	2.73	6.08E-27	2.64E-24
response to starvation (GO:0042594)	155	13	4.78	+	2.72	1.63E-03	2.02E-02
cellular developmental process (GO:0048869)	1604	134	49.48	+	2.71	1.21E-26	4.71E-24
cellular response to stimulus (GO:0051716)	1477	123	45.56	+	2.70	4.31E-24	1.02E-21
regulation of biological quality (GO:0065008)	1273	106	39.27	+	2.70	1.69E-20	3.15E-18
cell projection organization (GO:0030030)	639	53	19.71	+	2.69	2.61E-10	1.18E-08
regulation of cell cycle (GO:0051726)	314	26	9.69	+	2.68	1.19E-05	2.50E-04
heterocycle catabolic process (GO:0046700)	157	13	4.84	+	2.68	1.82E-03	2.22E-02
cellular nitrogen compound catabolic process (GO:0044270)	158	13	4.87	+	2.67	1.91E-03	2.32E-02
response to organic substance (GO:0010033)	475	39	14.65	+	2.66	9.19E-08	2.83E-06
multi-organism reproductive process (GO:0044703)	1048	86	32.33	+	2.66	6.31E-16	6.32E-14
sexual reproduction (GO:0019953)	1048	86	32.33	+	2.66	6.31E-16	6.24E-14
multicellular organismal reproductive process (GO:0048609)	1040	85	32.08	+	2.65	1.07E-15	1.03E-13
vesicle-mediated transport (GO:0016192)	490	40	15.11	+	2.65	7.19E-08	2.31E-06
negative regulation of gene expression (GO:0010629)	307	25	9.47	+	2.64	2.27E-05	4.45E-04
positive regulation of cellular biosynthetic process (GO:0031328)	524	42	16.16	+	2.60	7.73E-08	2.46E-06
positive regulation of biosynthetic process (GO:0009891)	525	42	16.19	+	2.59	7.93E-08	2.52E-06
positive regulation of macromolecule biosynthetic process (GO:0010557)	479	38	14.77	+	2.57	4.17E-07	1.16E-05
aromatic compound catabolic process (GO:0019439)	164	13	5.06	+	2.57	2.59E-03	3.01E-02
protein ubiquitination (GO:0016567)	202	16	6.23	+	2.57	8.82E-04	1.16E-02
regulation of nitrogen compound metabolic process (GO:0051171)	1768	140	54.53	+	2.57	8.38E-26	2.97E-23
RNA splicing, via transesterification reactions (GO:0000375)	216	17	6.66	+	2.55	6.58E-04	9.09E-03
reproductive process (GO:0022414)	1182	93	36.46	+	2.55	3.18E-16	3.49E-14
regulation of metabolic process (GO:0019222)	2149	169	66.29	+	2.55	9.52E-32	8.25E-29
regulation of primary metabolic process (GO:0080090)	1796	141	55.40	+	2.55	1.36E-25	4.44E-23
regulation of macromolecule metabolic process (GO:0060255)	1988	156	61.32	+	2.54	8.63E-29	5.18E-26
regulation of gene expression (GO:0010468)	1611	126	49.69	+	2.54	2.06E-22	4.33E-20
regulation of cellular metabolic process (GO:0031323)	1929	150	59.50	+	2.52	3.77E-27	1.73E-24
cellular response to chemical stimulus (GO:0070887)	374	29	11.54	+	2.51	1.61E-05	3.25E-04
regulation of RNA metabolic process (GO:0051252)	1265	98	39.02	+	2.51	7.52E-17	9.47E-15
immune response (GO:0006955)	181	14	5.58	+	2.51	2.23E-03	2.62E-02
regulation of cellular process (GO:0050794)	3660	280	112.89	+	2.48	6.26E-62	1.63E-58
regulation of nucleobase-containing compound metabolic process (GO:0019219)	1309	100	40.38	+	2.48	1.05E-16	1.28E-14
positive regulation of RNA biosynthetic process (GO:1902680)	419	32	12.92	+	2.48	6.58E-06	1.48E-04
positive regulation of transcription, DNA-templated (GO:0045893)	419	32	12.92	+	2.48	6.58E-06	1.48E-04
positive regulation of nucleic acid-templated transcription (GO:1903508)	419	32	12.92	+	2.48	6.58E-06	1.47E-04
multicellular organism development (GO:0007275)	2280	174	70.33	+	2.47	1.64E-31	1.28E-28
organic cyclic compound catabolic process (GO:1901361)	171	13	5.27	+	2.46	3.63E-03	3.97E-02
mRNA metabolic process (GO:0016071)	343	26	10.58	+	2.46	6.03E-05	1.10E-03
open tracheal system development (GO:0007424)	238	18	7.34	+	2.45	1.10E-03	1.42E-02
response to nutrient levels (GO:0031667)	172	13	5.31	+	2.45	3.80E-03	4.07E-02
histone modification (GO:0016570)	186	14	5.74	+	2.44	2.81E-03	3.21E-02
macromolecule localization (GO:0033036)	878	66	27.08	+	2.44	7.27E-11	3.63E-09
regulation of biological process (GO:0050789)	3962	297	122.21	+	2.43	2.76E-66	2.15E-62
homeostatic process (GO:0042592)	468	35	14.44	+	2.42	3.35E-06	8.01E-05
mRNA splicing, via spliceosome (GO:0000398)	214	16	6.60	+	2.42	2.42E-03	2.83E-02
RNA splicing, via transesterification reactions with bulged adenosine as nucleophile (GO:0000377)	214	16	6.60	+	2.42	2.42E-03	2.83E-02
response to extracellular stimulus (GO:0009991)	174	13	5.37	+	2.42	4.16E-03	4.41E-02
RNA splicing (GO:0008380)	228	17	7.03	+	2.42	1.70E-03	2.10E-02
cellular protein localization (GO:0034613)	514	38	15.85	+	2.40	2.23E-06	5.50E-05
positive regulation of transcription by RNA polymerase II (GO:0045944)	326	24	10.06	+	2.39	1.65E-04	2.73E-03
response to external stimulus (GO:0009605)	929	68	28.65	+	2.37	1.13E-10	5.49E-09
chromatin organization (GO:0006325)	260	19	8.02	+	2.37	9.46E-04	1.24E-02
respiratory system development (GO:0060541)	247	18	7.62	+	2.36	1.36E-03	1.71E-02
anatomical structure development (GO:0048856)	2634	191	81.25	+	2.35	1.95E-32	2.18E-29
mitotic cell cycle process (GO:1903047)	277	20	8.54	+	2.34	7.46E-04	1.01E-02
cellular macromolecule localization (GO:0070727)	569	41	17.55	+	2.34	1.20E-06	3.09E-05
protein localization (GO:0008104)	675	48	20.82	+	2.31	2.23E-07	6.48E-06
developmental process (GO:0032502)	2764	196	85.26	+	2.30	3.16E-32	3.08E-29
mRNA processing (GO:0006397)	268	19	8.27	+	2.30	1.21E-03	1.54E-02
biological regulation (GO:0065007)	4399	309	135.69	+	2.28	3.98E-64	1.55E-60
mitotic cell cycle (GO:0000278)	399	28	12.31	+	2.28	1.16E-04	2.01E-03
protein modification process (GO:0036211)	1130	79	34.85	+	2.27	2.19E-11	1.18E-09
cellular protein modification process (GO:0006464)	1130	79	34.85	+	2.27	2.19E-11	1.18E-09
response to chemical (GO:0042221)	1076	75	33.19	+	2.26	9.38E-11	4.57E-09
regulation of cellular macromolecule biosynthetic process (GO:2000112)	1293	90	39.88	+	2.26	7.90E-13	5.56E-11
protein modification by small protein conjugation (GO:0032446)	230	16	7.09	+	2.26	3.58E-03	3.94E-02
regulation of cellular biosynthetic process (GO:0031326)	1353	94	41.73	+	2.25	2.12E-13	1.56E-11
regulation of macromolecule biosynthetic process (GO:0010556)	1298	90	40.04	+	2.25	9.22E-13	6.26E-11
regulation of biosynthetic process (GO:0009889)	1362	94	42.01	+	2.24	4.05E-13	2.90E-11
cell cycle process (GO:0022402)	513	35	15.82	+	2.21	2.76E-05	5.34E-04
cellular localization (GO:0051641)	1012	69	31.22	+	2.21	2.09E-09	8.00E-08
multicellular organism reproduction (GO:0032504)	1274	86	39.30	+	2.19	1.35E-11	7.43E-10
cell cycle (GO:0007049)	608	41	18.75	+	2.19	8.09E-06	1.77E-04
cellular macromolecule catabolic process (GO:0044265)	445	30	13.73	+	2.19	1.53E-04	2.57E-03
phosphate-containing compound metabolic process (GO:0006796)	789	53	24.34	+	2.18	3.06E-07	8.75E-06
macromolecule modification (GO:0043412)	1229	82	37.91	+	2.16	7.58E-11	3.72E-09
phosphorus metabolic process (GO:0006793)	796	53	24.55	+	2.16	3.52E-07	9.90E-06
regulation of transcription by RNA polymerase II (GO:0006357)	874	58	26.96	+	2.15	1.27E-07	3.84E-06
peptidyl-amino acid modification (GO:0018193)	377	25	11.63	+	2.15	5.23E-04	7.41E-03
regulation of RNA biosynthetic process (GO:2001141)	1105	73	34.08	+	2.14	1.77E-09	6.89E-08
regulation of transcription, DNA-templated (GO:0006355)	1105	73	34.08	+	2.14	1.77E-09	6.85E-08
regulation of nucleic acid-templated transcription (GO:1903506)	1105	73	34.08	+	2.14	1.77E-09	6.82E-08
reproduction (GO:0000003)	1413	93	43.58	+	2.13	6.48E-12	3.69E-10
intracellular transport (GO:0046907)	670	44	20.67	+	2.13	4.77E-06	1.10E-04
response to stimulus (GO:0050896)	2514	165	77.54	+	2.13	2.54E-22	5.21E-20
cell-cell signaling (GO:0007267)	305	20	9.41	+	2.13	2.42E-03	2.83E-02
macromolecule catabolic process (GO:0009057)	492	32	15.18	+	2.11	1.22E-04	2.11E-03
cellular response to stress (GO:0033554)	543	34	16.75	+	2.03	1.52E-04	2.56E-03
organelle organization (GO:0006996)	1699	106	52.41	+	2.02	4.03E-12	2.40E-10
cellular component organization (GO:0016043)	2597	161	80.10	+	2.01	2.67E-19	4.53E-17
response to abiotic stimulus (GO:0009628)	411	25	12.68	+	1.97	2.27E-03	2.66E-02
establishment of localization in cell (GO:0051649)	802	48	24.74	+	1.94	2.48E-05	4.81E-04
multicellular organismal process (GO:0032501)	3485	206	107.49	+	1.92	7.79E-24	1.74E-21
localization (GO:0051179)	2242	131	69.15	+	1.89	2.72E-13	1.99E-11
cellular component organization or biogenesis (GO:0071840)	2756	161	85.01	+	1.89	8.42E-17	1.04E-14
nitrogen compound transport (GO:0071705)	583	34	17.98	+	1.89	6.10E-04	8.50E-03
nervous system process (GO:0050877)	566	33	17.46	+	1.89	7.91E-04	1.07E-02
chromosome organization (GO:0051276)	466	27	14.37	+	1.88	2.67E-03	3.08E-02
cellular protein metabolic process (GO:0044267)	1680	94	51.82	+	1.81	2.38E-08	8.10E-07
cellular macromolecule metabolic process (GO:0044260)	2217	123	68.38	+	1.80	6.88E-11	3.47E-09
cellular component assembly (GO:0022607)	1101	61	33.96	+	1.80	1.35E-05	2.78E-04
system process (GO:0003008)	636	35	19.62	+	1.78	1.52E-03	1.89E-02
organic substance transport (GO:0071702)	737	39	22.73	+	1.72	1.52E-03	1.89E-02
cellular catabolic process (GO:0044248)	796	41	24.55	+	1.67	2.22E-03	2.61E-02
response to stress (GO:0006950)	1130	57	34.85	+	1.64	3.41E-04	5.10E-03
cellular component biogenesis (GO:0044085)	1274	64	39.30	+	1.63	1.86E-04	3.04E-03
establishment of localization (GO:0051234)	1775	89	54.75	+	1.63	5.31E-06	1.22E-04
transport (GO:0006810)	1716	86	52.93	+	1.62	7.98E-06	1.75E-04
macromolecule metabolic process (GO:0043170)	3195	146	98.55	+	1.48	2.83E-07	8.13E-06
cellular process (GO:0009987)	7321	331	225.82	+	1.47	3.36E-25	9.38E-23
cellular metabolic process (GO:0044237)	3873	173	119.46	+	1.45	4.17E-08	1.37E-06
protein metabolic process (GO:0019538)	2179	97	67.21	+	1.44	2.10E-04	3.40E-03
primary metabolic process (GO:0044238)	4017	164	123.90	+	1.32	4.81E-05	8.96E-04
organic substance metabolic process (GO:0071704)	4281	174	132.05	+	1.32	2.61E-05	5.05E-04
metabolic process (GO:0008152)	4543	180	140.13	+	1.28	8.50E-05	1.52E-03
nitrogen compound metabolic process (GO:0006807)	3646	144	112.46	+	1.28	9.97E-04	1.30E-02
biological_process (GO:0008150)	11294	402	348.36	+	1.15	6.25E-14	4.97E-12
organonitrogen compound biosynthetic process (GO:1901566)	790	11	24.37	-	.45	3.71E-03	4.01E-02
Unclassified (UNCLASSIFIED)	2517	24	77.64	-	.31	6.25E-14	4.92E-12
small molecule metabolic process (GO:0044281)	757	7	23.35	-	.30	1.15E-04	1.99E-03
ribosome biogenesis (GO:0042254)	212	0	6.54	-	< 0.01	3.34E-03	3.69E-02

## Sheet: 7
Analysis Type:	PANTHER Overrepresentation Test (Released 20210224)								Analysis Type:	PANTHER Overrepresentation Test (Released 20210224)								Analysis Type:	PANTHER Overrepresentation Test (Released 20210224)
Annotation Version and Release Date:	GO Ontology database DOI: 10.5281/zenodo.5725227 Released 2021-11-16								Annotation Version and Release Date:	GO Ontology database DOI: 10.5281/zenodo.5725227 Released 2021-11-16								Annotation Version and Release Date:	GO Ontology database DOI: 10.5281/zenodo.5725227 Released 2021-11-16
Analyzed List:	upload_1 (Drosophila melanogaster)								Analyzed List:	upload_1 (Drosophila melanogaster)								Analyzed List:	upload_1 (Drosophila melanogaster)
Reference List:	Drosophila melanogaster (all genes in database)								Reference List:	Drosophila melanogaster (all genes in database)								Reference List:	Drosophila melanogaster (all genes in database)
Test Type:	FISHER								Test Type:	FISHER								Test Type:	FISHER
Correction:	FDR								Correction:	FDR								Correction:	FDR
GO biological process complete	Drosophila melanogaster - REFLIST (13811)	upload_1 (603)	upload_1 (expected)	upload_1 (over/under)	upload_1 (fold Enrichment)	upload_1 (raw P-value)	upload_1 (FDR)		GO molecular function complete	Drosophila melanogaster - REFLIST (13811)	upload_1 (603)	upload_1 (expected)	upload_1 (over/under)	upload_1 (fold Enrichment)	upload_1 (raw P-value)	upload_1 (FDR)		GO cellular component complete	Drosophila melanogaster - REFLIST (13811)	upload_1 (603)	upload_1 (expected)	upload_1 (over/under)	upload_1 (fold Enrichment)	upload_1 (raw P-value)	upload_1 (FDR)
mRNA pseudouridine synthesis (GO:1990481)	3	3	.13	+	22.90	1.33E-03	4.40E-02		U3 snoRNA binding (GO:0034511)	5	4	.22	+	18.32	3.23E-04	1.58E-02		PeBoW complex (GO:0070545)	3	3	.13	+	22.90	1.33E-03	2.33E-02
rRNA pseudouridine synthesis (GO:0031118)	6	4	.26	+	15.27	5.20E-04	2.32E-02		snoRNA binding (GO:0030515)	19	13	.83	+	15.67	1.77E-10	5.09E-08		t-UTP complex (GO:0034455)	3	3	.13	+	22.90	1.33E-03	2.30E-02
deoxyribonucleotide biosynthetic process (GO:0009263)	6	4	.26	+	15.27	5.20E-04	2.31E-02		pseudouridine synthase activity (GO:0009982)	9	5	.39	+	12.72	1.84E-04	9.83E-03		Noc complex (GO:0030689)	3	3	.13	+	22.90	1.33E-03	2.27E-02
piRNA biosynthetic process (GO:1990511)	8	5	.35	+	14.31	1.23E-04	6.64E-03		DNA replication origin binding (GO:0003688)	10	5	.44	+	11.45	2.67E-04	1.35E-02		Pwp2p-containing subcomplex of 90S preribosome (GO:0034388)	5	5	.22	+	22.90	2.67E-05	8.90E-04
pseudouridine synthesis (GO:0001522)	13	8	.57	+	14.09	1.12E-06	1.11E-04		tRNA methyltransferase activity (GO:0008175)	21	9	.92	+	9.82	2.40E-06	1.98E-04		Elg1 RFC-like complex (GO:0031391)	5	4	.22	+	18.32	3.23E-04	7.70E-03
U4 snRNA 3'-end processing (GO:0034475)	7	4	.31	+	13.09	7.91E-04	3.18E-02		single-stranded DNA helicase activity (GO:0017116)	12	5	.52	+	9.54	5.13E-04	2.31E-02		90S preribosome (GO:0030686)	26	20	1.14	+	17.62	4.01E-16	2.82E-14
nuclear-transcribed mRNA catabolic process, exonucleolytic, 3'-5' (GO:0034427)	9	5	.39	+	12.72	1.84E-04	9.52E-03		3'-5' DNA helicase activity (GO:0043138)	15	6	.65	+	9.16	1.66E-04	9.00E-03		nuclear pore inner ring (GO:0044611)	4	3	.17	+	17.18	2.25E-03	3.45E-02
DNA unwinding involved in DNA replication (GO:0006268)	11	6	.48	+	12.49	4.36E-05	2.72E-03		intramolecular transferase activity (GO:0016866)	17	6	.74	+	8.08	2.87E-04	1.42E-02		tRNA methyltransferase complex (GO:0043527)	4	3	.17	+	17.18	2.25E-03	3.41E-02
deoxyribonucleotide metabolic process (GO:0009262)	8	4	.35	+	11.45	1.15E-03	4.11E-02		endonuclease activity, active with either ribo- or deoxyribonucleic acids and producing 5'-phosphomonoesters (GO:0016893)	24	8	1.05	+	7.63	3.86E-05	2.23E-03		box H/ACA snoRNP complex (GO:0031429)	4	3	.17	+	17.18	2.25E-03	3.37E-02
positive regulation of transcription by RNA polymerase I (GO:0045943)	8	4	.35	+	11.45	1.15E-03	4.09E-02		DNA helicase activity (GO:0003678)	31	10	1.35	+	7.39	5.28E-06	4.00E-04		box H/ACA RNP complex (GO:0072588)	4	3	.17	+	17.18	2.25E-03	3.33E-02
response to X-ray (GO:0010165)	8	4	.35	+	11.45	1.15E-03	4.07E-02		RNA helicase activity (GO:0003724)	48	15	2.10	+	7.16	3.35E-08	6.43E-06		ribonuclease MRP complex (GO:0000172)	6	4	.26	+	15.27	5.20E-04	1.09E-02
maturation of LSU-rRNA from tricistronic rRNA transcript (SSU-rRNA, 5.8S rRNA, LSU-rRNA) (GO:0000463)	14	6	.61	+	9.82	1.23E-04	6.69E-03		ATP-dependent activity, acting on RNA (GO:0008186)	49	15	2.14	+	7.01	4.21E-08	7.13E-06		sno(s)RNA-containing ribonucleoprotein complex (GO:0005732)	19	12	.83	+	14.47	1.75E-09	8.67E-08
piRNA metabolic process (GO:0034587)	26	11	1.14	+	9.69	1.99E-07	2.31E-05		helicase activity (GO:0004386)	83	25	3.62	+	6.90	1.75E-12	5.61E-10		small-subunit processome (GO:0032040)	35	21	1.53	+	13.74	2.73E-15	1.82E-13
rRNA processing (GO:0006364)	151	63	6.59	+	9.56	2.36E-36	1.02E-33		ATP-dependent activity, acting on DNA (GO:0008094)	63	18	2.75	+	6.54	4.66E-09	1.03E-06		DNA replication factor C complex (GO:0005663)	5	3	.22	+	13.74	3.48E-03	4.80E-02
nuclear-transcribed mRNA catabolic process, exonucleolytic (GO:0000291)	12	5	.52	+	9.54	5.13E-04	2.30E-02		RNA methyltransferase activity (GO:0008173)	48	13	2.10	+	6.20	1.09E-06	1.01E-04		cytoplasmic exosome (RNase complex) (GO:0000177)	9	5	.39	+	12.72	1.84E-04	4.64E-03
tRNA methylation (GO:0030488)	22	9	.96	+	9.37	3.26E-06	2.71E-04		catalytic activity, acting on a tRNA (GO:0140101)	85	21	3.71	+	5.66	2.27E-09	5.44E-07		preribosome (GO:0030684)	71	37	3.10	+	11.94	2.37E-24	2.11E-22
snRNA 3'-end processing (GO:0034472)	22	9	.96	+	9.37	3.26E-06	2.68E-04		single-stranded DNA binding (GO:0003697)	50	12	2.18	+	5.50	8.18E-06	5.89E-04		nuclear exosome (RNase complex) (GO:0000176)	10	5	.44	+	11.45	2.67E-04	6.48E-03
rRNA metabolic process (GO:0016072)	159	65	6.94	+	9.36	4.57E-37	2.23E-34		catalytic activity, acting on a nucleic acid (GO:0140640)	360	79	15.72	+	5.03	4.10E-29	2.95E-26		preribosome, small subunit precursor (GO:0030688)	12	6	.52	+	11.45	6.31E-05	1.75E-03
DNA replication initiation (GO:0006270)	25	10	1.09	+	9.16	1.08E-06	1.08E-04		endonuclease activity (GO:0004519)	64	14	2.79	+	5.01	3.72E-06	2.90E-04		MCM complex (GO:0042555)	8	4	.35	+	11.45	1.15E-03	2.07E-02
double-strand break repair via break-induced replication (GO:0000727)	15	6	.65	+	9.16	1.66E-04	8.73E-03		ligase activity, forming carbon-oxygen bonds (GO:0016875)	37	8	1.62	+	4.95	4.90E-04	2.28E-02		preribosome, large subunit precursor (GO:0030687)	21	10	.92	+	10.91	3.05E-07	1.23E-05
ribosomal large subunit biogenesis (GO:0042273)	61	24	2.66	+	9.01	4.28E-14	1.19E-11		aminoacyl-tRNA ligase activity (GO:0004812)	37	8	1.62	+	4.95	4.90E-04	2.24E-02		CMG complex (GO:0071162)	11	5	.48	+	10.41	3.75E-04	8.78E-03
P granule organization (GO:0030719)	13	5	.57	+	8.81	6.86E-04	2.89E-02		N-methyltransferase activity (GO:0008170)	56	12	2.45	+	4.91	2.19E-05	1.34E-03		multimeric ribonuclease P complex (GO:0030681)	9	4	.39	+	10.18	1.60E-03	2.67E-02
rRNA catabolic process (GO:0016075)	13	5	.57	+	8.81	6.86E-04	2.88E-02		catalytic activity, acting on RNA (GO:0140098)	247	52	10.78	+	4.82	1.03E-18	4.25E-16		exoribonuclease complex (GO:1905354)	14	6	.61	+	9.82	1.23E-04	3.21E-03
mismatch repair (GO:0006298)	13	5	.57	+	8.81	6.86E-04	2.86E-02		catalytic activity, acting on DNA (GO:0140097)	129	27	5.63	+	4.79	2.94E-10	7.69E-08		DNA replication preinitiation complex (GO:0031261)	12	5	.52	+	9.54	5.13E-04	1.09E-02
nuclear RNA surveillance (GO:0071027)	13	5	.57	+	8.81	6.86E-04	2.85E-02		histone binding (GO:0042393)	92	19	4.02	+	4.73	1.55E-07	2.12E-05		exosome (RNase complex) (GO:0000178)	13	5	.57	+	8.81	6.86E-04	1.39E-02
maturation of LSU-rRNA (GO:0000470)	29	11	1.27	+	8.69	4.79E-07	5.19E-05		S-adenosylmethionine-dependent methyltransferase activity (GO:0008757)	90	17	3.93	+	4.33	2.04E-06	1.84E-04		ATAC complex (GO:0140672)	13	5	.57	+	8.81	6.86E-04	1.37E-02
ribosome biogenesis (GO:0042254)	212	80	9.26	+	8.64	1.63E-43	1.16E-40		methyltransferase activity (GO:0008168)	119	22	5.20	+	4.23	9.14E-08	1.46E-05		nucleolus (GO:0005730)	227	71	9.91	+	7.16	2.71E-34	3.29E-32
rRNA modification (GO:0000154)	24	9	1.05	+	8.59	5.79E-06	4.47E-04		transferase activity, transferring one-carbon groups (GO:0016741)	125	22	5.46	+	4.03	1.95E-07	2.44E-05		replication fork (GO:0005657)	32	9	1.40	+	6.44	3.90E-05	1.24E-03
ribosomal large subunit assembly (GO:0000027)	16	6	.70	+	8.59	2.20E-04	1.11E-02		nuclease activity (GO:0004518)	109	18	4.76	+	3.78	5.52E-06	4.08E-04		chromocenter (GO:0010369)	23	6	1.00	+	5.97	1.09E-03	1.99E-02
snRNA processing (GO:0016180)	24	9	1.05	+	8.59	5.79E-06	4.43E-04		RNA binding (GO:0003723)	680	95	29.69	+	3.20	7.01E-22	4.04E-19		SWI/SNF superfamily-type complex (GO:0070603)	52	12	2.27	+	5.29	1.15E-05	4.05E-04
DNA duplex unwinding (GO:0032508)	24	9	1.05	+	8.59	5.79E-06	4.38E-04		chromatin binding (GO:0003682)	224	31	9.78	+	3.17	9.39E-08	1.42E-05		ATPase complex (GO:1904949)	54	12	2.36	+	5.09	1.60E-05	5.47E-04
maturation of SSU-rRNA (GO:0030490)	49	18	2.14	+	8.41	1.65E-10	3.31E-08		hexosyltransferase activity (GO:0016758)	119	15	5.20	+	2.89	4.83E-04	2.28E-02		pole plasm (GO:0045495)	55	11	2.40	+	4.58	8.29E-05	2.26E-03
cleavage involved in rRNA processing (GO:0000469)	25	9	1.09	+	8.25	7.58E-06	5.58E-04		nucleic acid binding (GO:0003676)	1698	202	74.14	+	2.72	1.60E-39	4.60E-36		germ plasm (GO:0060293)	46	9	2.01	+	4.48	4.20E-04	9.34E-03
regulation of peptidyl-lysine acetylation (GO:2000756)	14	5	.61	+	8.18	8.99E-04	3.42E-02		ATP-dependent activity (GO:0140657)	389	43	16.98	+	2.53	1.27E-07	1.83E-05		nuclear chromosome (GO:0000228)	125	23	5.46	+	4.21	5.04E-08	2.24E-06
regulation of protein acetylation (GO:1901983)	14	5	.61	+	8.18	8.99E-04	3.40E-02		glycosyltransferase activity (GO:0016757)	179	19	7.82	+	2.43	8.54E-04	3.78E-02		P granule (GO:0043186)	44	8	1.92	+	4.16	1.32E-03	2.36E-02
regulation of histone acetylation (GO:0035065)	14	5	.61	+	8.18	8.99E-04	3.39E-02		DNA binding (GO:0003677)	941	93	41.08	+	2.26	1.23E-12	4.42E-10		methyltransferase complex (GO:0034708)	57	10	2.49	+	4.02	4.39E-04	9.60E-03
RNA surveillance (GO:0071025)	14	5	.61	+	8.18	8.99E-04	3.37E-02		ATP binding (GO:0005524)	626	58	27.33	+	2.12	2.44E-07	2.93E-05		nuclear pore (GO:0005643)	46	8	2.01	+	3.98	1.70E-03	2.74E-02
snRNA metabolic process (GO:0016073)	31	11	1.35	+	8.13	8.22E-07	8.55E-05		heterocyclic compound binding (GO:1901363)	2703	244	118.02	+	2.07	1.67E-30	2.41E-27		heterochromatin (GO:0000792)	53	9	2.31	+	3.89	1.03E-03	1.92E-02
DNA geometric change (GO:0032392)	26	9	1.14	+	7.93	9.83E-06	6.91E-04		organic cyclic compound binding (GO:0097159)	2726	245	119.02	+	2.06	2.40E-30	2.31E-27		nuclear lumen (GO:0031981)	830	138	36.24	+	3.81	1.65E-39	3.67E-37
ncRNA processing (GO:0034470)	271	91	11.83	+	7.69	4.25E-46	3.32E-43		adenyl ribonucleotide binding (GO:0032559)	646	58	28.20	+	2.06	9.10E-07	9.05E-05		nuclear protein-containing complex (GO:0140513)	839	130	36.63	+	3.55	2.92E-34	3.25E-32
maturation of SSU-rRNA from tricistronic rRNA transcript (SSU-rRNA, 5.8S rRNA, LSU-rRNA) (GO:0000462)	33	11	1.44	+	7.63	1.36E-06	1.31E-04		adenyl nucleotide binding (GO:0030554)	651	58	28.42	+	2.04	1.00E-06	9.61E-05		chromatin (GO:0000785)	289	44	12.62	+	3.49	1.12E-11	6.52E-10
negative regulation of cell cycle G1/S phase transition (GO:1902807)	15	5	.65	+	7.63	1.16E-03	4.07E-02		purine ribonucleoside triphosphate binding (GO:0035639)	779	68	34.01	+	2.00	1.92E-07	2.51E-05		small nuclear ribonucleoprotein complex (GO:0030532)	60	9	2.62	+	3.44	2.23E-03	3.46E-02
negative regulation of G1/S transition of mitotic cell cycle (GO:2000134)	15	5	.65	+	7.63	1.16E-03	4.05E-02		double-stranded DNA binding (GO:0003690)	597	51	26.07	+	1.96	1.26E-05	8.62E-04		chromosome (GO:0005694)	588	88	25.67	+	3.43	4.81E-22	4.01E-20
endonucleolytic cleavage of tricistronic rRNA transcript (SSU-rRNA, 5.8S rRNA, LSU-rRNA) (GO:0000479)	15	5	.65	+	7.63	1.16E-03	4.03E-02		purine ribonucleotide binding (GO:0032555)	802	68	35.02	+	1.94	4.81E-07	5.33E-05		nuclear body (GO:0016604)	75	11	3.27	+	3.36	8.87E-04	1.69E-02
endonucleolytic cleavage involved in rRNA processing (GO:0000478)	15	5	.65	+	7.63	1.16E-03	4.01E-02		ribonucleotide binding (GO:0032553)	813	68	35.50	+	1.92	8.44E-07	9.00E-05		Sm-like protein family complex (GO:0120114)	69	10	3.01	+	3.32	1.63E-03	2.68E-02
ribosomal small subunit biogenesis (GO:0042274)	65	21	2.84	+	7.40	3.59E-11	8.23E-09		purine nucleotide binding (GO:0017076)	813	68	35.50	+	1.92	8.44E-07	8.68E-05		intracellular organelle lumen (GO:0070013)	1019	147	44.49	+	3.30	6.85E-36	1.14E-33
ncRNA metabolic process (GO:0034660)	345	109	15.06	+	7.24	2.79E-53	3.11E-50		sequence-specific double-stranded DNA binding (GO:1990837)	565	45	24.67	+	1.82	2.53E-04	1.30E-02		organelle lumen (GO:0043233)	1020	147	44.53	+	3.30	7.57E-36	1.12E-33
RNA 5'-end processing (GO:0000966)	19	6	.83	+	7.23	4.68E-04	2.14E-02		sequence-specific DNA binding (GO:0043565)	631	50	27.55	+	1.81	1.11E-04	6.25E-03		membrane-enclosed lumen (GO:0031974)	1020	147	44.53	+	3.30	7.57E-36	1.01E-33
ncRNA 5'-end processing (GO:0034471)	19	6	.83	+	7.23	4.68E-04	2.13E-02		nucleotide binding (GO:0000166)	950	75	41.48	+	1.81	2.07E-06	1.80E-04		ribonucleoprotein complex (GO:1990904)	566	79	24.71	+	3.20	3.24E-18	2.40E-16
ncRNA catabolic process (GO:0034661)	16	5	.70	+	7.16	1.47E-03	4.79E-02		nucleoside phosphate binding (GO:1901265)	950	75	41.48	+	1.81	2.07E-06	1.75E-04		histone acetyltransferase complex (GO:0000123)	73	10	3.19	+	3.14	2.37E-03	3.44E-02
tRNA modification (GO:0006400)	61	19	2.66	+	7.13	5.18E-10	9.39E-08		carbohydrate derivative binding (GO:0097367)	1000	74	43.66	+	1.69	1.69E-05	1.08E-03		catalytic step 2 spliceosome (GO:0071013)	126	17	5.50	+	3.09	9.94E-05	2.65E-03
RNA phosphodiester bond hydrolysis, endonucleolytic (GO:0090502)	26	8	1.14	+	7.05	6.19E-05	3.63E-03		anion binding (GO:0043168)	992	73	43.31	+	1.69	3.05E-05	1.79E-03		precatalytic spliceosome (GO:0071011)	143	19	6.24	+	3.04	4.76E-05	1.41E-03
ribonucleoprotein complex biogenesis (GO:0022613)	288	88	12.57	+	7.00	7.54E-42	4.52E-39		small molecule binding (GO:0036094)	1078	78	47.07	+	1.66	2.22E-05	1.33E-03		ribonucleoprotein granule (GO:0035770)	106	14	4.63	+	3.03	4.85E-04	1.04E-02
ncRNA 3'-end processing (GO:0043628)	36	11	1.57	+	7.00	2.76E-06	2.40E-04		transferase activity (GO:0016740)	1210	82	52.83	+	1.55	1.39E-04	7.73E-03		spliceosomal complex (GO:0005681)	190	25	8.30	+	3.01	3.71E-06	1.42E-04
maturation of 5.8S rRNA from tricistronic rRNA transcript (SSU-rRNA, 5.8S rRNA, LSU-rRNA) (GO:0000466)	20	6	.87	+	6.87	5.88E-04	2.56E-02		binding (GO:0005488)	5412	347	236.29	+	1.47	6.64E-19	3.19E-16		protein acetyltransferase complex (GO:0031248)	84	11	3.67	+	3.00	2.02E-03	3.21E-02
maturation of 5.8S rRNA (GO:0000460)	30	9	1.31	+	6.87	2.54E-05	1.61E-03		ion binding (GO:0043167)	1971	120	86.06	+	1.39	2.38E-04	1.25E-02		acetyltransferase complex (GO:1902493)	84	11	3.67	+	3.00	2.02E-03	3.17E-02
RNA modification (GO:0009451)	108	30	4.72	+	6.36	6.15E-14	1.65E-11		catalytic activity (GO:0003824)	3762	223	164.25	+	1.36	3.62E-07	4.17E-05		cytoplasmic ribonucleoprotein granule (GO:0036464)	101	13	4.41	+	2.95	9.47E-04	1.78E-02
RNA phosphodiester bond hydrolysis (GO:0090501)	47	13	2.05	+	6.34	8.91E-07	9.03E-05		transporter activity (GO:0005215)	838	8	36.59	-	.22	2.33E-08	4.79E-06		transferase complex, transferring phosphorus-containing groups (GO:0061695)	157	20	6.85	+	2.92	5.18E-05	1.50E-03
DNA-dependent DNA replication (GO:0006261)	87	24	3.80	+	6.32	2.32E-11	5.48E-09		transmembrane transporter activity (GO:0022857)	780	7	34.06	-	.21	3.78E-08	6.80E-06		nucleus (GO:0005634)	2801	317	122.29	+	2.59	3.49E-65	4.66E-62
DNA replication (GO:0006260)	98	27	4.28	+	6.31	1.33E-12	3.45E-10		ion transmembrane transporter activity (GO:0015075)	488	4	21.31	-	.19	1.01E-05	7.12E-04		intracellular non-membrane-bounded organelle (GO:0043232)	1603	181	69.99	+	2.59	5.75E-32	5.91E-30
DNA amplification (GO:0006277)	22	6	.96	+	6.25	8.96E-04	3.43E-02		inorganic molecular entity transmembrane transporter activity (GO:0015318)	438	3	19.12	-	.16	1.59E-05	1.04E-03		non-membrane-bounded organelle (GO:0043228)	1603	181	69.99	+	2.59	5.75E-32	5.48E-30
karyosome formation (GO:0061988)	30	8	1.31	+	6.11	1.44E-04	7.69E-03		cation transmembrane transporter activity (GO:0008324)	340	1	14.84	-	.07	1.30E-05	8.72E-04		nuclear envelope (GO:0005635)	128	14	5.59	+	2.51	2.51E-03	3.57E-02
oocyte karyosome formation (GO:0030717)	30	8	1.31	+	6.11	1.44E-04	7.64E-03		metal ion transmembrane transporter activity (GO:0046873)	192	0	8.38	-	< 0.01	4.19E-04	2.01E-02		nucleoplasm (GO:0005654)	553	60	24.14	+	2.49	7.10E-10	3.79E-08
cell cycle DNA replication (GO:0044786)	34	9	1.48	+	6.06	5.82E-05	3.44E-03		inorganic cation transmembrane transporter activity (GO:0022890)	319	0	13.93	-	< 0.01	2.58E-06	2.07E-04		polytene chromosome (GO:0005700)	195	20	8.51	+	2.35	8.04E-04	1.58E-02
tRNA processing (GO:0008033)	93	24	4.06	+	5.91	7.51E-11	1.54E-08		active transmembrane transporter activity (GO:0022804)	267	0	11.66	-	< 0.01	1.74E-05	1.09E-03		transferase complex (GO:1990234)	494	48	21.57	+	2.23	8.91E-07	3.50E-05
negative regulation of mitotic cell cycle phase transition (GO:1901991)	51	13	2.23	+	5.84	1.94E-06	1.74E-04											catalytic complex (GO:1902494)	999	91	43.62	+	2.09	1.44E-10	8.02E-09
tRNA metabolic process (GO:0006399)	137	34	5.98	+	5.68	2.11E-14	6.09E-12											protein-containing complex (GO:0032991)	2744	224	119.81	+	1.87	1.01E-21	7.95E-20
nucleosome assembly (GO:0006334)	33	8	1.44	+	5.55	2.52E-04	1.24E-02											intracellular membrane-bounded organelle (GO:0043231)	4880	389	213.06	+	1.83	1.17E-45	7.79E-43
sister chromatid cohesion (GO:0007062)	29	7	1.27	+	5.53	6.27E-04	2.72E-02											membrane-bounded organelle (GO:0043227)	5079	393	221.75	+	1.77	3.37E-43	9.01E-41
RNA methylation (GO:0001510)	54	13	2.36	+	5.51	3.34E-06	2.72E-04											intracellular organelle (GO:0043229)	5519	413	240.96	+	1.71	1.66E-43	7.39E-41
negative regulation of mitotic cell cycle (GO:0045930)	67	16	2.93	+	5.47	2.75E-07	3.11E-05											organelle (GO:0043226)	5618	417	245.29	+	1.70	2.59E-43	8.65E-41
response to ionizing radiation (GO:0010212)	30	7	1.31	+	5.34	7.46E-04	3.06E-02											intracellular anatomical structure (GO:0005622)	6583	445	287.42	+	1.55	2.95E-37	5.62E-35
RNA processing (GO:0006396)	558	125	24.36	+	5.13	2.22E-47	1.92E-44											cellular anatomical entity (GO:0110165)	9184	481	400.98	+	1.20	1.95E-12	1.24E-10
tRNA aminoacylation for protein translation (GO:0006418)	37	8	1.62	+	4.95	4.90E-04	2.21E-02											cellular_component (GO:0005575)	11033	526	481.71	+	1.09	4.05E-06	1.50E-04
chromosome organization involved in meiotic cell cycle (GO:0070192)	56	12	2.45	+	4.91	2.19E-05	1.43E-03											Unclassified (UNCLASSIFIED)	2778	77	121.29	-	.63	4.05E-06	1.46E-04
DNA biosynthetic process (GO:0071897)	42	9	1.83	+	4.91	2.33E-04	1.16E-02											membrane (GO:0016020)	2938	69	128.28	-	.54	8.51E-10	4.37E-08
telomere maintenance (GO:0000723)	33	7	1.44	+	4.86	1.21E-03	4.15E-02											mitochondrion (GO:0005739)	857	20	37.42	-	.53	2.26E-03	3.31E-02
mitotic cell cycle checkpoint signaling (GO:0007093)	44	9	1.92	+	4.68	3.15E-04	1.51E-02											integral component of membrane (GO:0016021)	1496	27	65.32	-	.41	6.76E-08	2.91E-06
chromosome condensation (GO:0030261)	54	11	2.36	+	4.67	7.17E-05	4.15E-03											intrinsic component of membrane (GO:0031224)	1525	27	66.58	-	.41	2.74E-08	1.31E-06
recombinational repair (GO:0000725)	64	13	2.79	+	4.65	1.65E-05	1.10E-03											integral component of plasma membrane (GO:0005887)	511	9	22.31	-	.40	2.42E-03	3.48E-02
double-strand break repair via homologous recombination (GO:0000724)	64	13	2.79	+	4.65	1.65E-05	1.09E-03											plasma membrane (GO:0005886)	1477	26	64.49	-	.40	3.87E-08	1.78E-06
protein-DNA complex assembly (GO:0065004)	69	14	3.01	+	4.65	7.93E-06	5.73E-04											intrinsic component of plasma membrane (GO:0031226)	528	9	23.05	-	.39	1.37E-03	2.32E-02
tRNA aminoacylation (GO:0043039)	40	8	1.75	+	4.58	7.69E-04	3.12E-02											neuron projection (GO:0043005)	472	8	20.61	-	.39	3.41E-03	4.79E-02
RNA metabolic process (GO:0016070)	824	164	35.98	+	4.56	4.29E-57	5.57E-54											cell periphery (GO:0071944)	1860	29	81.21	-	.36	6.92E-12	4.20E-10
DNA recombination (GO:0006310)	96	19	4.19	+	4.53	2.75E-07	3.07E-05											plasma membrane bounded cell projection (GO:0120025)	714	11	31.17	-	.35	5.42E-05	1.54E-03
amino acid activation (GO:0043038)	41	8	1.79	+	4.47	8.85E-04	3.44E-02											cell projection (GO:0042995)	721	11	31.48	-	.35	3.99E-05	1.21E-03
negative regulation of cell cycle phase transition (GO:1901988)	77	15	3.36	+	4.46	5.84E-06	4.38E-04											membrane protein complex (GO:0098796)	532	8	23.23	-	.34	5.92E-04	1.22E-02
RNA 3'-end processing (GO:0031123)	73	14	3.19	+	4.39	1.39E-05	9.36E-04											extracellular space (GO:0005615)	695	10	30.34	-	.33	2.88E-05	9.38E-04
nucleic acid metabolic process (GO:0090304)	1085	205	47.37	+	4.33	7.19E-70	5.61E-66											extracellular region (GO:0005576)	1051	15	45.89	-	.33	1.68E-07	7.02E-06
nucleic acid phosphodiester bond hydrolysis (GO:0090305)	86	16	3.75	+	4.26	4.82E-06	3.80E-04											plasma membrane region (GO:0098590)	348	4	15.19	-	.26	1.67E-03	2.72E-02
methylation (GO:0032259)	130	24	5.68	+	4.23	2.44E-08	3.17E-06											organelle inner membrane (GO:0019866)	247	2	10.78	-	.19	3.42E-03	4.76E-02
macromolecule methylation (GO:0043414)	126	23	5.50	+	4.18	5.73E-08	7.33E-06											mitochondrial membrane (GO:0031966)	301	2	13.14	-	.15	4.01E-04	9.22E-03
regulation of DNA metabolic process (GO:0051052)	44	8	1.92	+	4.16	1.32E-03	4.41E-02											mitochondrial envelope (GO:0005740)	326	2	14.23	-	.14	2.07E-04	5.12E-03
sister chromatid segregation (GO:0000819)	101	18	4.41	+	4.08	2.14E-06	1.90E-04											mitochondrial inner membrane (GO:0005743)	236	1	10.30	-	.10	8.26E-04	1.60E-02
chromosome organization (GO:0051276)	466	80	20.35	+	3.93	2.35E-23	7.64E-21											mitochondrial protein-containing complex (GO:0098798)	258	1	11.26	-	.09	4.06E-04	9.19E-03
chromatin remodeling (GO:0006338)	129	22	5.63	+	3.91	3.15E-07	3.46E-05											extracellular matrix (GO:0031012)	273	1	11.92	-	.08	1.83E-04	4.71E-03
pole plasm assembly (GO:0007315)	59	10	2.58	+	3.88	5.58E-04	2.45E-02											external encapsulating structure (GO:0030312)	307	1	13.40	-	.07	3.98E-05	1.24E-03
negative regulation of cell cycle (GO:0045786)	101	17	4.41	+	3.86	8.01E-06	5.74E-04
cell cycle checkpoint signaling (GO:0000075)	60	10	2.62	+	3.82	6.27E-04	2.70E-02
histone methylation (GO:0016571)	54	9	2.36	+	3.82	1.16E-03	4.01E-02
negative regulation of cell cycle process (GO:0010948)	90	15	3.93	+	3.82	3.00E-05	1.89E-03
regulation of mitotic cell cycle phase transition (GO:1901990)	97	16	4.24	+	3.78	1.84E-05	1.21E-03
nuclear chromosome segregation (GO:0098813)	147	24	6.42	+	3.74	1.88E-07	2.22E-05
nucleobase-containing compound metabolic process (GO:0006139)	1345	218	58.72	+	3.71	3.67E-64	1.43E-60
cellular response to DNA damage stimulus (GO:0006974)	226	36	9.87	+	3.65	2.95E-10	5.48E-08
double-strand break repair (GO:0006302)	96	15	4.19	+	3.58	5.82E-05	3.47E-03
DNA metabolic process (GO:0006259)	282	44	12.31	+	3.57	5.43E-12	1.32E-09
protein-DNA complex subunit organization (GO:0071824)	116	18	5.06	+	3.55	1.18E-05	8.03E-04
heterocycle metabolic process (GO:0046483)	1427	221	62.30	+	3.55	5.52E-62	1.44E-58
DNA repair (GO:0006281)	184	28	8.03	+	3.49	6.81E-08	8.57E-06
cytoplasm organization (GO:0007028)	66	10	2.88	+	3.47	1.21E-03	4.15E-02
cellular aromatic compound metabolic process (GO:0006725)	1471	222	64.23	+	3.46	1.72E-60	3.35E-57
regulation of cell cycle phase transition (GO:1901987)	127	19	5.54	+	3.43	1.08E-05	7.43E-04
mitotic sister chromatid segregation (GO:0000070)	87	13	3.80	+	3.42	2.65E-04	1.29E-02
DNA conformation change (GO:0071103)	188	28	8.21	+	3.41	1.02E-07	1.22E-05
nucleosome organization (GO:0034728)	74	11	3.23	+	3.40	8.03E-04	3.18E-02
organic cyclic compound metabolic process (GO:1901360)	1534	225	66.98	+	3.36	1.95E-59	3.05E-56
positive regulation of cell cycle (GO:0045787)	75	11	3.27	+	3.36	8.87E-04	3.43E-02
ribonucleoprotein complex subunit organization (GO:0071826)	123	18	5.37	+	3.35	2.40E-05	1.53E-03
nuclear export (GO:0051168)	82	12	3.58	+	3.35	5.35E-04	2.36E-02
chromosome segregation (GO:0007059)	166	24	7.25	+	3.31	1.33E-06	1.30E-04
meiosis I cell cycle process (GO:0061982)	111	16	4.85	+	3.30	7.89E-05	4.53E-03
gene expression (GO:0010467)	1116	160	48.73	+	3.28	4.46E-39	2.49E-36
oocyte anterior/posterior axis specification (GO:0007314)	77	11	3.36	+	3.27	1.08E-03	3.93E-02
chromatin organization (GO:0006325)	260	37	11.35	+	3.26	2.70E-09	4.21E-07
ribonucleoprotein complex assembly (GO:0022618)	120	17	5.24	+	3.24	5.78E-05	3.47E-03
regulation of mitotic cell cycle (GO:0007346)	170	24	7.42	+	3.23	1.94E-06	1.76E-04
histone acetylation (GO:0016573)	79	11	3.45	+	3.19	1.30E-03	4.37E-02
eggshell chorion assembly (GO:0007306)	87	12	3.80	+	3.16	8.57E-04	3.36E-02
maternal determination of anterior/posterior axis, embryo (GO:0008358)	80	11	3.49	+	3.15	1.42E-03	4.68E-02
glycosylation (GO:0070085)	103	14	4.50	+	3.11	3.74E-04	1.74E-02
internal protein amino acid acetylation (GO:0006475)	81	11	3.54	+	3.11	1.56E-03	5.04E-02
peptidyl-lysine acetylation (GO:0018394)	81	11	3.54	+	3.11	1.56E-03	5.02E-02
internal peptidyl-lysine acetylation (GO:0018393)	81	11	3.54	+	3.11	1.56E-03	5.00E-02
protein acylation (GO:0043543)	114	15	4.98	+	3.01	3.20E-04	1.52E-02
protein glycosylation (GO:0006486)	99	13	4.32	+	3.01	8.02E-04	3.21E-02
macromolecule glycosylation (GO:0043413)	99	13	4.32	+	3.01	8.02E-04	3.19E-02
DNA packaging (GO:0006323)	160	21	6.99	+	3.01	2.28E-05	1.47E-03
mRNA metabolic process (GO:0016071)	343	45	14.98	+	3.00	5.24E-10	9.30E-08
histone modification (GO:0016570)	186	24	8.12	+	2.96	7.81E-06	5.70E-04
regulation of mRNA splicing, via spliceosome (GO:0048024)	93	12	4.06	+	2.96	1.44E-03	4.73E-02
cellular nitrogen compound metabolic process (GO:0034641)	1776	229	77.54	+	2.95	1.63E-51	1.59E-48
mitotic nuclear division (GO:0140014)	101	13	4.41	+	2.95	9.47E-04	3.54E-02
peptidyl-lysine modification (GO:0018205)	156	20	6.81	+	2.94	4.78E-05	2.96E-03
nuclear transport (GO:0051169)	117	15	5.11	+	2.94	4.11E-04	1.90E-02
nucleocytoplasmic transport (GO:0006913)	117	15	5.11	+	2.94	4.11E-04	1.89E-02
mRNA splicing, via spliceosome (GO:0000398)	214	27	9.34	+	2.89	3.13E-06	2.65E-04
RNA splicing, via transesterification reactions with bulged adenosine as nucleophile (GO:0000377)	214	27	9.34	+	2.89	3.13E-06	2.63E-04
RNA splicing, via transesterification reactions (GO:0000375)	216	27	9.43	+	2.86	3.66E-06	2.95E-04
glycoprotein biosynthetic process (GO:0009101)	116	14	5.06	+	2.76	1.08E-03	3.93E-02
eggshell formation (GO:0030703)	125	15	5.46	+	2.75	7.68E-04	3.14E-02
mitotic cell cycle process (GO:1903047)	277	33	12.09	+	2.73	8.20E-07	8.65E-05
RNA splicing (GO:0008380)	228	27	9.95	+	2.71	9.04E-06	6.41E-04
cell cycle process (GO:0022402)	513	60	22.40	+	2.68	5.69E-11	1.27E-08
mRNA processing (GO:0006397)	268	31	11.70	+	2.65	3.08E-06	2.64E-04
anterior/posterior axis specification (GO:0009948)	130	15	5.68	+	2.64	1.10E-03	3.99E-02
cell cycle (GO:0007049)	608	69	26.55	+	2.60	4.75E-12	1.20E-09
glycoprotein metabolic process (GO:0009100)	142	16	6.20	+	2.58	9.62E-04	3.58E-02
cellular component biogenesis (GO:0044085)	1274	141	55.62	+	2.53	1.40E-23	4.76E-21
regulation of mRNA metabolic process (GO:1903311)	155	17	6.77	+	2.51	8.90E-04	3.42E-02
regulation of cell cycle (GO:0051726)	314	34	13.71	+	2.48	4.19E-06	3.33E-04
meiotic cell cycle process (GO:1903046)	204	22	8.91	+	2.47	2.66E-04	1.29E-02
meiotic cell cycle (GO:0051321)	215	23	9.39	+	2.45	2.02E-04	1.02E-02
mitotic cell cycle (GO:0000278)	399	42	17.42	+	2.41	6.62E-07	7.07E-05
cellular macromolecule biosynthetic process (GO:0034645)	747	76	32.61	+	2.33	6.26E-11	1.32E-08
nuclear division (GO:0000280)	246	25	10.74	+	2.33	2.93E-04	1.41E-02
anterior/posterior pattern specification (GO:0009952)	188	19	8.21	+	2.31	1.25E-03	4.24E-02
organelle fission (GO:0048285)	259	26	11.31	+	2.30	2.27E-04	1.13E-02
macromolecule biosynthetic process (GO:0009059)	766	76	33.44	+	2.27	1.98E-10	3.86E-08
regulation of cell cycle process (GO:0010564)	213	21	9.30	+	2.26	1.32E-03	4.41E-02
nucleobase-containing compound biosynthetic process (GO:0034654)	321	31	14.02	+	2.21	1.11E-04	6.21E-03
regulation of cell population proliferation (GO:0042127)	218	21	9.52	+	2.21	1.49E-03	4.85E-02
segmentation (GO:0035282)	230	22	10.04	+	2.19	1.16E-03	4.08E-02
macromolecule metabolic process (GO:0043170)	3195	297	139.50	+	2.13	3.75E-42	2.44E-39
aromatic compound biosynthetic process (GO:0019438)	384	35	16.77	+	2.09	9.63E-05	5.41E-03
organic cyclic compound biosynthetic process (GO:1901362)	432	38	18.86	+	2.01	9.33E-05	5.27E-03
peptidyl-amino acid modification (GO:0018193)	377	33	16.46	+	2.00	3.65E-04	1.71E-02
heterocycle biosynthetic process (GO:0018130)	394	34	17.20	+	1.98	3.21E-04	1.52E-02
macromolecule modification (GO:0043412)	1229	106	53.66	+	1.98	5.81E-11	1.26E-08
nitrogen compound metabolic process (GO:0006807)	3646	312	159.19	+	1.96	5.82E-38	3.03E-35
oogenesis (GO:0048477)	577	48	25.19	+	1.91	5.39E-05	3.26E-03
cellular protein-containing complex assembly (GO:0034622)	410	34	17.90	+	1.90	6.53E-04	2.78E-02
cellular metabolic process (GO:0044237)	3873	321	169.10	+	1.90	8.27E-37	3.79E-34
cellular component organization or biogenesis (GO:0071840)	2756	227	120.33	+	1.89	1.44E-22	4.49E-20
cellular biosynthetic process (GO:0044249)	1240	101	54.14	+	1.87	4.22E-09	6.33E-07
primary metabolic process (GO:0044238)	4017	326	175.39	+	1.86	8.64E-36	3.55E-33
female gamete generation (GO:0007292)	629	51	27.46	+	1.86	4.84E-05	2.97E-03
cellular response to stress (GO:0033554)	543	44	23.71	+	1.86	1.92E-04	9.78E-03
regulation of macromolecule biosynthetic process (GO:0010556)	1298	105	56.67	+	1.85	2.44E-09	3.96E-07
cellular macromolecule metabolic process (GO:0044260)	2217	179	96.80	+	1.85	3.34E-16	1.00E-13
biosynthetic process (GO:0009058)	1302	105	56.85	+	1.85	2.67E-09	4.24E-07
regulation of cellular macromolecule biosynthetic process (GO:2000112)	1293	104	56.45	+	1.84	3.69E-09	5.65E-07
regionalization (GO:0003002)	474	38	20.70	+	1.84	6.45E-04	2.77E-02
organic substance biosynthetic process (GO:1901576)	1275	101	55.67	+	1.81	1.55E-08	2.13E-06
regulation of nucleobase-containing compound metabolic process (GO:0019219)	1309	103	57.15	+	1.80	1.51E-08	2.11E-06
regulation of cellular biosynthetic process (GO:0031326)	1353	106	59.07	+	1.79	1.09E-08	1.54E-06
pattern specification process (GO:0007389)	511	40	22.31	+	1.79	6.84E-04	2.90E-02
regulation of biosynthetic process (GO:0009889)	1362	106	59.47	+	1.78	1.78E-08	2.39E-06
regulation of gene expression (GO:0010468)	1611	125	70.34	+	1.78	5.64E-10	9.77E-08
organic substance metabolic process (GO:0071704)	4281	332	186.91	+	1.78	8.67E-33	3.38E-30
regulation of RNA metabolic process (GO:0051252)	1265	98	55.23	+	1.77	7.28E-08	9.01E-06
protein-containing complex subunit organization (GO:0043933)	534	41	23.31	+	1.76	8.77E-04	3.42E-02
regulation of RNA biosynthetic process (GO:2001141)	1105	84	48.25	+	1.74	1.56E-06	1.48E-04
regulation of transcription, DNA-templated (GO:0006355)	1105	84	48.25	+	1.74	1.56E-06	1.46E-04
regulation of nucleic acid-templated transcription (GO:1903506)	1105	84	48.25	+	1.74	1.56E-06	1.45E-04
organelle organization (GO:0006996)	1699	127	74.18	+	1.71	4.28E-09	6.30E-07
germ cell development (GO:0007281)	710	53	31.00	+	1.71	2.63E-04	1.29E-02
metabolic process (GO:0008152)	4543	335	198.35	+	1.69	7.81E-29	2.90E-26
regulation of cellular metabolic process (GO:0031323)	1929	141	84.22	+	1.67	1.52E-09	2.58E-07
regulation of primary metabolic process (GO:0080090)	1796	131	78.41	+	1.67	9.75E-09	1.41E-06
regulation of metabolic process (GO:0019222)	2149	156	93.83	+	1.66	2.12E-10	4.03E-08
regulation of macromolecule metabolic process (GO:0060255)	1988	144	86.80	+	1.66	1.68E-09	2.80E-07
regulation of nitrogen compound metabolic process (GO:0051171)	1768	128	77.19	+	1.66	2.32E-08	3.07E-06
gamete generation (GO:0007276)	914	65	39.91	+	1.63	1.85E-04	9.49E-03
regulation of transcription by RNA polymerase II (GO:0006357)	874	62	38.16	+	1.62	3.55E-04	1.67E-02
cellular process involved in reproduction in multicellular organism (GO:0022412)	849	59	37.07	+	1.59	7.75E-04	3.13E-02
protein modification process (GO:0036211)	1130	78	49.34	+	1.58	1.17E-04	6.45E-03
cellular protein modification process (GO:0006464)	1130	78	49.34	+	1.58	1.17E-04	6.41E-03
positive regulation of metabolic process (GO:0009893)	903	62	39.43	+	1.57	8.07E-04	3.18E-02
multi-organism reproductive process (GO:0044703)	1048	69	45.76	+	1.51	1.03E-03	3.80E-02
sexual reproduction (GO:0019953)	1048	69	45.76	+	1.51	1.03E-03	3.79E-02
cellular component assembly (GO:0022607)	1101	71	48.07	+	1.48	1.36E-03	4.48E-02
reproductive process (GO:0022414)	1182	76	51.61	+	1.47	1.12E-03	4.04E-02
cellular component organization (GO:0016043)	2597	160	113.39	+	1.41	6.36E-06	4.73E-04
cellular process (GO:0009987)	7321	445	319.64	+	1.39	1.37E-24	4.86E-22
regulation of biological process (GO:0050789)	3962	234	172.98	+	1.35	2.05E-07	2.35E-05
regulation of cellular process (GO:0050794)	3660	212	159.80	+	1.33	4.98E-06	3.88E-04
biological regulation (GO:0065007)	4399	239	192.06	+	1.24	8.63E-05	4.92E-03
biological_process (GO:0008150)	11294	534	493.11	+	1.08	1.04E-05	7.25E-04
localization (GO:0051179)	2242	64	97.89	-	.65	1.38E-04	7.41E-03
Unclassified (UNCLASSIFIED)	2517	69	109.89	-	.63	1.04E-05	7.19E-04
transport (GO:0006810)	1716	38	74.92	-	.51	1.57E-06	1.45E-04
proteolysis (GO:0006508)	860	19	37.55	-	.51	1.22E-03	4.14E-02
establishment of localization (GO:0051234)	1775	39	77.50	-	.50	8.44E-07	8.67E-05
system process (GO:0003008)	636	9	27.77	-	.32	7.16E-05	4.17E-03
nervous system process (GO:0050877)	566	8	24.71	-	.32	1.71E-04	8.94E-03
ion transport (GO:0006811)	493	5	21.52	-	.23	5.08E-05	3.10E-03
ion transmembrane transport (GO:0034220)	321	3	14.02	-	.21	1.04E-03	3.81E-02
cation transport (GO:0006812)	330	3	14.41	-	.21	7.37E-04	3.04E-02
transmembrane transport (GO:0055085)	662	5	28.90	-	.17	9.21E-08	1.12E-05
inorganic cation transmembrane transport (GO:0098662)	229	1	10.00	-	.10	1.23E-03	4.17E-02
sensory perception of chemical stimulus (GO:0007606)	273	1	11.92	-	.08	1.83E-04	9.54E-03
sensory perception (GO:0007600)	372	1	16.24	-	.06	2.72E-06	2.39E-04

## Sheet: 8
Analysis Type:	PANTHER Overrepresentation Test (Released 20210224)								Analysis Type:	PANTHER Overrepresentation Test (Released 20210224)								Analysis Type:	PANTHER Overrepresentation Test (Released 20210224)
Annotation Version and Release Date:	GO Ontology database DOI: 10.5281/zenodo.5725227 Released 2021-11-16								Annotation Version and Release Date:	GO Ontology database DOI: 10.5281/zenodo.5725227 Released 2021-11-16								Annotation Version and Release Date:	GO Ontology database DOI: 10.5281/zenodo.5725227 Released 2021-11-16
Analyzed List:	upload_1 (Drosophila melanogaster)								Analyzed List:	upload_1 (Drosophila melanogaster)								Analyzed List:	upload_1 (Drosophila melanogaster)
Reference List:	Drosophila melanogaster (all genes in database)								Reference List:	Drosophila melanogaster (all genes in database)								Reference List:	Drosophila melanogaster (all genes in database)
Test Type:	FISHER								Test Type:	FISHER								Test Type:	FISHER
Correction:	FDR								Correction:	FDR								Correction:	FDR
GO biological process complete	Drosophila melanogaster - REFLIST (13811)	upload_1 (216)	upload_1 (expected)	upload_1 (over/under)	upload_1 (fold Enrichment)	upload_1 (raw P-value)	upload_1 (FDR)		GO molecular function complete	Drosophila melanogaster - REFLIST (13811)	upload_1 (216)	upload_1 (expected)	upload_1 (over/under)	upload_1 (fold Enrichment)	upload_1 (raw P-value)	upload_1 (FDR)		GO cellular component complete	Drosophila melanogaster - REFLIST (13811)	upload_1 (216)	upload_1 (expected)	upload_1 (over/under)	upload_1 (fold Enrichment)	upload_1 (raw P-value)	upload_1 (FDR)
RNA metabolic process (GO:0016070)	824	0	12.89	-	< 0.01	3.09E-06	1.20E-02											apical part of cell (GO:0045177)	176	16	2.75	+	5.81	4.51E-08	7.53E-06
nucleic acid metabolic process (GO:0090304)	1085	0	16.97	-	< 0.01	4.50E-08	3.51E-04											intrinsic component of plasma membrane (GO:0031226)	528	26	8.26	+	3.15	4.14E-07	5.02E-05
																		integral component of plasma membrane (GO:0005887)	511	24	7.99	+	3.00	2.63E-06	2.34E-04
																		plasma membrane (GO:0005886)	1477	59	23.10	+	2.55	1.49E-11	9.97E-09
																		cell periphery (GO:0071944)	1860	70	29.09	+	2.41	1.69E-12	2.26E-09
																		intrinsic component of membrane (GO:0031224)	1525	53	23.85	+	2.22	2.77E-08	6.15E-06
																		integral component of membrane (GO:0016021)	1496	51	23.40	+	2.18	1.25E-07	1.67E-05
																		membrane (GO:0016020)	2938	83	45.95	+	1.81	1.35E-08	3.60E-06
																		intracellular anatomical structure (GO:0005622)	6583	68	102.96	-	.66	1.85E-06	1.90E-04
																		organelle (GO:0043226)	5618	47	87.86	-	.53	6.66E-09	2.22E-06
																		membrane-bounded organelle (GO:0043227)	5079	42	79.43	-	.53	4.62E-08	6.86E-06
																		intracellular membrane-bounded organelle (GO:0043231)	4880	39	76.32	-	.51	3.42E-08	6.52E-06
																		intracellular organelle (GO:0043229)	5519	44	86.32	-	.51	1.54E-09	6.85E-07
																		nucleus (GO:0005634)	2801	19	43.81	-	.43	7.15E-06	5.96E-04
																		protein-containing complex (GO:0032991)	2744	17	42.92	-	.40	1.69E-06	1.87E-04
																		intracellular non-membrane-bounded organelle (GO:0043232)	1603	8	25.07	-	.32	8.63E-05	6.06E-03
																		non-membrane-bounded organelle (GO:0043228)	1603	8	25.07	-	.32	8.63E-05	5.76E-03
																		intracellular organelle lumen (GO:0070013)	1019	3	15.94	-	.19	1.64E-04	1.04E-02
																		organelle lumen (GO:0043233)	1020	3	15.95	-	.19	1.65E-04	9.99E-03
																		membrane-enclosed lumen (GO:0031974)	1020	3	15.95	-	.19	1.65E-04	9.55E-03
																		catalytic complex (GO:1902494)	999	2	15.62	-	.13	2.62E-05	2.05E-03
																		nuclear protein-containing complex (GO:0140513)	839	1	13.12	-	.08	3.57E-05	2.65E-03
																		intracellular protein-containing complex (GO:0140535)	529	0	8.27	-	< 0.01	4.31E-04	2.40E-02
																		mitochondrion (GO:0005739)	857	0	13.40	-	< 0.01	2.06E-06	1.96E-04

[truncated: 9 more sheets: 9, 10, 11, 12, 13, 14, 15, 16, 17]
