# Supplementary material for: Machine learning analysis of Drosophila testis transcriptomic data reveals potential regulatory sequences
Source: BioData Min. 2026 Mar 31;19:37. doi: 10.1186/s13040-026-00552-2 (PMC13162424; doi:10.1186/s13040-026-00552-2)
Supplement: Supplementary file 11 — Supplementary Material 11: Additional Table S4: GO enrichment analysis of DBSCAN clusters with epsilon = 11, minimum samples = 90 (e11, ms90). [file 13040_2026_552_MOESM11_ESM.xlsx]

## Sheet: 4
DBSCAN	e11 ms90
Analysis Type:	PANTHER Overrepresentation Test (Released 20210224)								Analysis Type:	PANTHER Overrepresentation Test (Released 20210224)								Analysis Type:	PANTHER Overrepresentation Test (Released 20210224)
Annotation Version and Release Date:	GO Ontology database DOI: 10.5281/zenodo.5725227 Released 2021-11-16								Annotation Version and Release Date:	GO Ontology database DOI: 10.5281/zenodo.5725227 Released 2021-11-16								Annotation Version and Release Date:	GO Ontology database DOI: 10.5281/zenodo.5725227 Released 2021-11-16
Analyzed List:	upload_1 (Drosophila melanogaster)								Analyzed List:	upload_1 (Drosophila melanogaster)								Analyzed List:	upload_1 (Drosophila melanogaster)
Reference List:	Drosophila melanogaster (all genes in database)								Reference List:	Drosophila melanogaster (all genes in database)								Reference List:	Drosophila melanogaster (all genes in database)
Test Type:	FISHER								Test Type:	FISHER								Test Type:	FISHER
Correction:	FDR								Correction:	FDR								Correction:	FDR
GO biological process complete	Drosophila melanogaster - REFLIST (13811)	upload_1 (256)	upload_1 (expected)	upload_1 (over/under)	upload_1 (fold Enrichment)	upload_1 (raw P-value)	upload_1 (FDR)		GO molecular function complete	Drosophila melanogaster - REFLIST (13811)	upload_1 (256)	upload_1 (expected)	upload_1 (over/under)	upload_1 (fold Enrichment)	upload_1 (raw P-value)	upload_1 (FDR)		GO cellular component complete	Drosophila melanogaster - REFLIST (13811)	upload_1 (256)	upload_1 (expected)	upload_1 (over/under)	upload_1 (fold Enrichment)	upload_1 (raw P-value)	upload_1 (FDR)
DNA synthesis involved in double-strand break repair via homologous recombination (GO:0043150)	5	3	.09	+	32.37	3.12E-04	3.04E-02		DNA-directed DNA polymerase activity (GO:0003887)	9	4	.17	+	23.98	6.73E-05	1.49E-02		MSL complex (GO:0072487)	7	4	.13	+	30.83	3.20E-05	3.28E-03
DNA synthesis involved in DNA repair (GO:0000731)	14	6	.26	+	23.12	1.07E-06	2.54E-04		DNA polymerase activity (GO:0034061)	9	4	.17	+	23.98	6.73E-05	1.39E-02		dosage compensation complex (GO:0046536)	6	3	.11	+	26.97	4.61E-04	2.68E-02
regulation of mitotic cell cycle, embryonic (GO:0009794)	14	4	.26	+	15.41	2.68E-04	2.68E-02		damaged DNA binding (GO:0003684)	22	6	.41	+	14.71	9.22E-06	2.42E-03		X chromosome (GO:0000805)	6	3	.11	+	26.97	4.61E-04	2.57E-02
DNA duplex unwinding (GO:0032508)	24	6	.44	+	13.49	1.41E-05	2.04E-03		DNA helicase activity (GO:0003678)	31	8	.57	+	13.92	4.07E-07	1.30E-04		X chromosome located dosage compensation complex, transcription activating (GO:0016456)	6	3	.11	+	26.97	4.61E-04	2.46E-02
DNA geometric change (GO:0032392)	26	6	.48	+	12.45	2.09E-05	2.91E-03		ATP-dependent activity, acting on DNA (GO:0008094)	63	11	1.17	+	9.42	8.89E-08	3.20E-05		sex chromosome (GO:0000803)	7	3	.13	+	23.12	6.50E-04	2.89E-02
regulation of chromatin assembly or disassembly (GO:0001672)	25	5	.46	+	10.79	1.88E-04	2.01E-02		catalytic activity, acting on DNA (GO:0140097)	129	18	2.39	+	7.53	1.76E-10	1.02E-07		exon-exon junction complex (GO:0035145)	7	3	.13	+	23.12	6.50E-04	2.80E-02
regulation of response to DNA damage stimulus (GO:2001020)	26	5	.48	+	10.37	2.21E-04	2.30E-02		helicase activity (GO:0004386)	83	11	1.54	+	7.15	1.07E-06	3.07E-04		condensed chromosome (GO:0000793)	97	9	1.80	+	5.01	1.34E-04	1.06E-02
DNA biosynthetic process (GO:0071897)	42	8	.78	+	10.28	2.99E-06	6.48E-04		catalytic activity, acting on a nucleic acid (GO:0140640)	360	25	6.67	+	3.75	3.74E-08	1.54E-05		polytene chromosome (GO:0005700)	195	16	3.61	+	4.43	1.58E-06	1.92E-04
regulation of chromatin organization (GO:1902275)	27	5	.50	+	9.99	2.59E-04	2.62E-02		chromatin binding (GO:0003682)	224	14	4.15	+	3.37	1.19E-04	2.29E-02		chromosomal region (GO:0098687)	176	11	3.26	+	3.37	6.35E-04	2.92E-02
double-strand break repair (GO:0006302)	96	12	1.78	+	6.74	6.05E-07	1.52E-04		DNA binding (GO:0003677)	941	50	17.44	+	2.87	2.97E-11	4.28E-08		spliceosomal complex (GO:0005681)	190	11	3.52	+	3.12	1.15E-03	4.79E-02
positive regulation of GTPase activity (GO:0043547)	73	8	1.35	+	5.91	1.10E-04	1.28E-02		nucleic acid binding (GO:0003676)	1698	83	31.47	+	2.64	7.81E-17	2.25E-13		chromosome (GO:0005694)	588	32	10.90	+	2.94	9.93E-08	1.33E-05
regulation of gene expression, epigenetic (GO:0040029)	104	11	1.93	+	5.71	7.84E-06	1.30E-03		RNA binding (GO:0003723)	680	30	12.60	+	2.38	1.66E-05	3.98E-03		nuclear protein-containing complex (GO:0140513)	839	45	15.55	+	2.89	2.61E-10	3.87E-08
DNA repair (GO:0006281)	184	19	3.41	+	5.57	5.43E-09	1.93E-06		heterocyclic compound binding (GO:1901363)	2703	95	50.10	+	1.90	1.17E-10	1.12E-07		chromatin (GO:0000785)	289	15	5.36	+	2.80	4.63E-04	2.38E-02
DNA recombination (GO:0006310)	96	9	1.78	+	5.06	1.25E-04	1.41E-02		organic cyclic compound binding (GO:0097159)	2726	95	50.53	+	1.88	2.23E-10	1.07E-07		transferase complex (GO:1990234)	494	23	9.16	+	2.51	7.28E-05	6.48E-03
cellular response to DNA damage stimulus (GO:0006974)	226	21	4.19	+	5.01	4.72E-09	1.75E-06		binding (GO:0005488)	5412	152	100.32	+	1.52	1.49E-10	1.07E-07		nucleus (GO:0005634)	2801	119	51.92	+	2.29	2.04E-20	1.36E-17
DNA metabolic process (GO:0006259)	282	26	5.23	+	4.97	7.35E-11	8.19E-08		oxidoreductase activity (GO:0016491)	640	1	11.86	-	.08	1.91E-04	3.44E-02		ribonucleoprotein complex (GO:1990904)	566	24	10.49	+	2.29	2.15E-04	1.51E-02
regulation of GTPase activity (GO:0043087)	103	9	1.91	+	4.71	2.05E-04	2.16E-02											nucleoplasm (GO:0005654)	553	23	10.25	+	2.24	3.73E-04	2.27E-02
positive regulation of hydrolase activity (GO:0051345)	110	9	2.04	+	4.41	3.23E-04	3.11E-02											intracellular protein-containing complex (GO:0140535)	529	22	9.81	+	2.24	5.08E-04	2.51E-02
meiosis I cell cycle process (GO:0061982)	111	9	2.06	+	4.37	3.43E-04	3.23E-02											protein-containing complex (GO:0032991)	2744	105	50.86	+	2.06	1.93E-14	3.68E-12
DNA conformation change (GO:0071103)	188	15	3.48	+	4.30	4.63E-06	9.76E-04											nuclear lumen (GO:0031981)	830	30	15.38	+	1.95	5.43E-04	2.59E-02
meiotic cell cycle (GO:0051321)	215	16	3.99	+	4.01	5.12E-06	9.29E-04											catalytic complex (GO:1902494)	999	36	18.52	+	1.94	1.52E-04	1.13E-02
meiotic cell cycle process (GO:1903046)	204	15	3.78	+	3.97	1.16E-05	1.77E-03											endomembrane system (GO:0012505)	1247	43	23.11	+	1.86	1.04E-04	8.69E-03
meiotic nuclear division (GO:0140013)	165	12	3.06	+	3.92	9.67E-05	1.14E-02											intracellular membrane-bounded organelle (GO:0043231)	4880	164	90.46	+	1.81	3.15E-20	1.05E-17
regulation of mRNA metabolic process (GO:1903311)	155	11	2.87	+	3.83	2.30E-04	2.36E-02											membrane-bounded organelle (GO:0043227)	5079	166	94.14	+	1.76	2.65E-19	5.90E-17
cellular response to stress (GO:0033554)	543	36	10.07	+	3.58	9.56E-11	8.29E-08											intracellular organelle (GO:0043229)	5519	176	102.30	+	1.72	4.11E-20	1.10E-17
chromatin organization (GO:0006325)	260	17	4.82	+	3.53	1.29E-05	1.90E-03											organelle (GO:0043226)	5618	178	104.13	+	1.71	3.01E-20	1.34E-17
nuclear division (GO:0000280)	246	16	4.56	+	3.51	2.48E-05	3.33E-03											intracellular anatomical structure (GO:0005622)	6583	200	122.02	+	1.64	7.49E-23	1.00E-19
regulation of hydrolase activity (GO:0051336)	186	12	3.45	+	3.48	2.76E-04	2.73E-02											cellular anatomical entity (GO:0110165)	9184	216	170.23	+	1.27	1.86E-10	3.10E-08
organelle fission (GO:0048285)	259	16	4.80	+	3.33	4.46E-05	5.61E-03											cellular_component (GO:0005575)	11033	227	204.51	+	1.11	2.67E-04	1.70E-02
chromosome organization (GO:0051276)	466	28	8.64	+	3.24	9.90E-08	2.97E-05											Unclassified (UNCLASSIFIED)	2778	29	51.49	-	.56	2.67E-04	1.78E-02
mRNA processing (GO:0006397)	268	16	4.97	+	3.22	6.55E-05	7.86E-03											extracellular region (GO:0005576)	1051	3	19.48	-	.15	6.08E-06	6.77E-04
negative regulation of gene expression (GO:0010629)	307	18	5.69	+	3.16	2.87E-05	3.79E-03											extracellular space (GO:0005615)	695	1	12.88	-	.08	5.67E-05	5.41E-03
mRNA metabolic process (GO:0016071)	343	20	6.36	+	3.15	1.11E-05	1.73E-03
regulation of organelle organization (GO:0033043)	320	18	5.93	+	3.03	4.80E-05	5.94E-03
nucleic acid metabolic process (GO:0090304)	1085	59	20.11	+	2.93	1.20E-13	4.68E-10
peptidyl-amino acid modification (GO:0018193)	377	19	6.99	+	2.72	1.19E-04	1.37E-02
cell cycle process (GO:0022402)	513	25	9.51	+	2.63	1.70E-05	2.41E-03
cellular macromolecule catabolic process (GO:0044265)	445	21	8.25	+	2.55	1.26E-04	1.41E-02
nucleobase-containing compound metabolic process (GO:0006139)	1345	62	24.93	+	2.49	2.59E-11	3.37E-08
negative regulation of macromolecule metabolic process (GO:0010605)	703	32	13.03	+	2.46	5.06E-06	9.40E-04
cell cycle (GO:0007049)	608	27	11.27	+	2.40	4.36E-05	5.58E-03
regulation of nucleobase-containing compound metabolic process (GO:0019219)	1309	58	24.26	+	2.39	6.59E-10	3.02E-07
heterocycle metabolic process (GO:0046483)	1427	63	26.45	+	2.38	1.01E-10	7.89E-08
regulation of gene expression (GO:0010468)	1611	71	29.86	+	2.38	4.25E-12	6.64E-09
cellular aromatic compound metabolic process (GO:0006725)	1471	64	27.27	+	2.35	1.71E-10	1.03E-07
regulation of cellular component organization (GO:0051128)	671	29	12.44	+	2.33	3.21E-05	4.18E-03
regulation of RNA metabolic process (GO:0051252)	1265	54	23.45	+	2.30	1.25E-08	4.07E-06
macromolecule catabolic process (GO:0009057)	492	21	9.12	+	2.30	5.30E-04	4.86E-02
RNA metabolic process (GO:0016070)	824	35	15.27	+	2.29	7.63E-06	1.29E-03
negative regulation of metabolic process (GO:0009892)	754	32	13.98	+	2.29	2.19E-05	3.00E-03
organic cyclic compound metabolic process (GO:1901360)	1534	65	28.43	+	2.29	2.44E-10	1.36E-07
regulation of macromolecule metabolic process (GO:0060255)	1988	84	36.85	+	2.28	1.89E-13	4.91E-10
response to stress (GO:0006950)	1130	47	20.95	+	2.24	2.62E-07	7.57E-05
regulation of metabolic process (GO:0019222)	2149	89	39.83	+	2.23	7.70E-14	6.01E-10
regulation of nitrogen compound metabolic process (GO:0051171)	1768	71	32.77	+	2.17	4.16E-10	2.16E-07
regulation of primary metabolic process (GO:0080090)	1796	71	33.29	+	2.13	6.01E-10	2.93E-07
cellular nitrogen compound metabolic process (GO:0034641)	1776	70	32.92	+	2.13	9.38E-10	4.07E-07
regulation of cellular metabolic process (GO:0031323)	1929	76	35.76	+	2.13	1.65E-10	1.07E-07
regulation of RNA biosynthetic process (GO:2001141)	1105	43	20.48	+	2.10	4.77E-06	9.79E-04
regulation of transcription, DNA-templated (GO:0006355)	1105	43	20.48	+	2.10	4.77E-06	9.54E-04
regulation of nucleic acid-templated transcription (GO:1903506)	1105	43	20.48	+	2.10	4.77E-06	9.30E-04
regulation of transcription by RNA polymerase II (GO:0006357)	874	34	16.20	+	2.10	5.38E-05	6.55E-03
negative regulation of biological process (GO:0048519)	1452	54	26.91	+	2.01	1.02E-06	2.48E-04
regulation of macromolecule biosynthetic process (GO:0010556)	1298	48	24.06	+	2.00	4.82E-06	9.18E-04
cellular macromolecule metabolic process (GO:0044260)	2217	81	41.09	+	1.97	1.08E-09	4.44E-07
regulation of cellular macromolecule biosynthetic process (GO:2000112)	1293	47	23.97	+	1.96	1.22E-05	1.83E-03
regulation of cellular biosynthetic process (GO:0031326)	1353	49	25.08	+	1.95	7.03E-06	1.22E-03
regulation of biosynthetic process (GO:0009889)	1362	49	25.25	+	1.94	7.88E-06	1.28E-03
positive regulation of metabolic process (GO:0009893)	903	32	16.74	+	1.91	5.30E-04	4.92E-02
organelle organization (GO:0006996)	1699	58	31.49	+	1.84	5.41E-06	9.60E-04
negative regulation of cellular process (GO:0048523)	1235	42	22.89	+	1.83	1.57E-04	1.70E-02
macromolecule metabolic process (GO:0043170)	3195	103	59.22	+	1.74	1.59E-09	6.19E-07
regulation of biological process (GO:0050789)	3962	127	73.44	+	1.73	4.16E-12	8.11E-09
regulation of cellular process (GO:0050794)	3660	117	67.84	+	1.72	7.58E-11	7.39E-08
cellular component organization (GO:0016043)	2597	83	48.14	+	1.72	2.98E-07	8.31E-05
cellular response to stimulus (GO:0051716)	1477	47	27.38	+	1.72	3.30E-04	3.14E-02
system development (GO:0048731)	1643	52	30.45	+	1.71	1.37E-04	1.50E-02
cellular component organization or biogenesis (GO:0071840)	2756	86	51.09	+	1.68	3.86E-07	1.00E-04
biological regulation (GO:0065007)	4399	132	81.54	+	1.62	1.23E-10	8.69E-08
cellular metabolic process (GO:0044237)	3873	114	71.79	+	1.59	3.36E-08	1.05E-05
nitrogen compound metabolic process (GO:0006807)	3646	106	67.58	+	1.57	3.14E-07	8.44E-05
primary metabolic process (GO:0044238)	4017	111	74.46	+	1.49	1.52E-06	3.38E-04
organic substance metabolic process (GO:0071704)	4281	117	79.35	+	1.47	1.13E-06	2.60E-04
metabolic process (GO:0008152)	4543	119	84.21	+	1.41	8.62E-06	1.37E-03
cellular process (GO:0009987)	7321	182	135.70	+	1.34	6.18E-09	2.10E-06

## Sheet: 5
Analysis Type:	PANTHER Overrepresentation Test (Released 20210224)								Analysis Type:	PANTHER Overrepresentation Test (Released 20210224)								Analysis Type:	PANTHER Overrepresentation Test (Released 20210224)
Annotation Version and Release Date:	GO Ontology database DOI: 10.5281/zenodo.5725227 Released 2021-11-16								Annotation Version and Release Date:	GO Ontology database DOI: 10.5281/zenodo.5725227 Released 2021-11-16								Annotation Version and Release Date:	GO Ontology database DOI: 10.5281/zenodo.5725227 Released 2021-11-16
Analyzed List:	upload_1 (Drosophila melanogaster)								Analyzed List:	upload_1 (Drosophila melanogaster)								Analyzed List:	upload_1 (Drosophila melanogaster)
Reference List:	Drosophila melanogaster (all genes in database)								Reference List:	Drosophila melanogaster (all genes in database)								Reference List:	Drosophila melanogaster (all genes in database)
Test Type:	FISHER								Test Type:	FISHER								Test Type:	FISHER
Correction:	FDR								Correction:	FDR								Correction:	FDR
GO biological process complete	Drosophila melanogaster - REFLIST (13811)	upload_1 (606)	upload_1 (expected)	upload_1 (over/under)	upload_1 (fold Enrichment)	upload_1 (raw P-value)	upload_1 (FDR)		GO molecular function complete	Drosophila melanogaster - REFLIST (13811)	upload_1 (606)	upload_1 (expected)	upload_1 (over/under)	upload_1 (fold Enrichment)	upload_1 (raw P-value)	upload_1 (FDR)		GO cellular component complete	Drosophila melanogaster - REFLIST (13811)	upload_1 (606)	upload_1 (expected)	upload_1 (over/under)	upload_1 (fold Enrichment)	upload_1 (raw P-value)	upload_1 (FDR)
protein localization to cilium (GO:0061512)	11	6	.48	+	12.43	4.48E-05	3.18E-02		passive transmembrane transporter activity (GO:0022803)	268	28	11.76	+	2.38	5.64E-05	5.41E-02		ciliary cap (GO:0061822)	5	5	.22	+	22.79	2.73E-05	4.55E-03
non-motile cilium assembly (GO:1905515)	25	8	1.10	+	7.29	5.08E-05	3.05E-02		channel activity (GO:0015267)	268	28	11.76	+	2.38	5.64E-05	4.06E-02		ciliary transition zone (GO:0035869)	20	11	.88	+	12.53	2.60E-08	3.47E-05
cilium assembly (GO:0060271)	143	22	6.27	+	3.51	1.59E-06	6.22E-03		transporter activity (GO:0005215)	838	68	36.77	+	1.85	2.97E-06	8.57E-03		ciliary basal body (GO:0036064)	43	10	1.89	+	5.30	6.07E-05	9.01E-03
cilium organization (GO:0044782)	159	23	6.98	+	3.30	2.38E-06	4.64E-03		transmembrane transporter activity (GO:0022857)	780	63	34.22	+	1.84	7.81E-06	1.12E-02		cilium (GO:0005929)	188	26	8.25	+	3.15	1.13E-06	3.77E-04
plasma membrane bounded cell projection assembly (GO:0120031)	165	22	7.24	+	3.04	1.26E-05	1.40E-02											intrinsic component of membrane (GO:0031224)	1525	103	66.91	+	1.54	1.83E-05	4.08E-03
cell projection assembly (GO:0030031)	181	22	7.94	+	2.77	4.54E-05	2.95E-02											integral component of membrane (GO:0016021)	1496	101	65.64	+	1.54	2.14E-05	4.09E-03
organic substance metabolic process (GO:0071704)	4281	143	187.84	-	.76	8.79E-05	3.81E-02											cytoplasm (GO:0005737)	4476	139	196.40	-	.71	5.80E-07	2.58E-04
primary metabolic process (GO:0044238)	4017	133	176.26	-	.75	1.15E-04	4.47E-02											cytosol (GO:0005829)	975	15	42.78	-	.35	1.48E-06	3.96E-04
metabolic process (GO:0008152)	4543	149	199.34	-	.75	1.37E-05	1.19E-02											mitochondrion (GO:0005739)	857	10	37.60	-	.27	1.71E-07	1.14E-04
cellular metabolic process (GO:0044237)	3873	122	169.94	-	.72	1.26E-05	1.23E-02
multicellular organism development (GO:0007275)	2280	64	100.04	-	.64	6.13E-05	3.19E-02
cellular nitrogen compound metabolic process (GO:0034641)	1776	47	77.93	-	.60	1.04E-04	4.27E-02
regulation of response to stimulus (GO:0048583)	981	16	43.04	-	.37	3.67E-06	5.73E-03
female gamete generation (GO:0007292)	629	9	27.60	-	.33	7.04E-05	3.23E-02
oogenesis (GO:0048477)	577	8	25.32	-	.32	1.27E-04	4.73E-02
regulation of signal transduction (GO:0009966)	777	10	34.09	-	.29	2.35E-06	6.11E-03
amide biosynthetic process (GO:0043604)	346	2	15.18	-	.13	6.54E-05	3.19E-02
translation (GO:0006412)	303	1	13.30	-	.08	6.12E-05	3.41E-02
peptide biosynthetic process (GO:0043043)	308	1	13.51	-	.07	4.00E-05	3.12E-02
negative regulation of signal transduction (GO:0009968)	353	1	15.49	-	.06	5.88E-06	7.64E-03
negative regulation of response to stimulus (GO:0048585)	404	1	17.73	-	.06	8.83E-07	6.89E-03

## Sheet: 6
Analysis Type:	PANTHER Overrepresentation Test (Released 20210224)								Analysis Type:	PANTHER Overrepresentation Test (Released 20210224)								Analysis Type:	PANTHER Overrepresentation Test (Released 20210224)
Annotation Version and Release Date:	GO Ontology database DOI: 10.5281/zenodo.5725227 Released 2021-11-16								Annotation Version and Release Date:	GO Ontology database DOI: 10.5281/zenodo.5725227 Released 2021-11-16								Annotation Version and Release Date:	GO Ontology database DOI: 10.5281/zenodo.5725227 Released 2021-11-16
Analyzed List:	upload_1 (Drosophila melanogaster)								Analyzed List:	upload_1 (Drosophila melanogaster)								Analyzed List:	upload_1 (Drosophila melanogaster)
Reference List:	Drosophila melanogaster (all genes in database)								Reference List:	Drosophila melanogaster (all genes in database)								Reference List:	Drosophila melanogaster (all genes in database)
Test Type:	FISHER								Test Type:	FISHER								Test Type:	FISHER
Correction:	FDR								Correction:	FDR								Correction:	FDR
GO biological process complete	Drosophila melanogaster - REFLIST (13811)	upload_1 (200)	upload_1 (expected)	upload_1 (over/under)	upload_1 (fold Enrichment)	upload_1 (raw P-value)	upload_1 (FDR)		GO molecular function complete	Drosophila melanogaster - REFLIST (13811)	upload_1 (200)	upload_1 (expected)	upload_1 (over/under)	upload_1 (fold Enrichment)	upload_1 (raw P-value)	upload_1 (FDR)		GO cellular component complete	Drosophila melanogaster - REFLIST (13811)	upload_1 (200)	upload_1 (expected)	upload_1 (over/under)	upload_1 (fold Enrichment)	upload_1 (raw P-value)	upload_1 (FDR)
disaccharide biosynthetic process (GO:0046351)	4	3	.06	+	51.79	9.61E-05	1.12E-02		heme binding (GO:0020037)	139	14	2.01	+	6.96	3.89E-08	5.60E-05		larval serum protein complex (GO:0005616)	4	3	.06	+	51.79	9.61E-05	8.56E-03
tetrahydrofolate interconversion (GO:0035999)	5	3	.07	+	41.43	1.52E-04	1.50E-02		tetrapyrrole binding (GO:0046906)	140	14	2.03	+	6.91	4.22E-08	4.06E-05		extracellular region (GO:0005576)	1051	46	15.22	+	3.02	1.85E-11	6.17E-09
serine family amino acid catabolic process (GO:0009071)	7	4	.10	+	39.46	1.23E-05	2.82E-03		iron ion binding (GO:0005506)	154	14	2.23	+	6.28	1.26E-07	9.10E-05		extracellular space (GO:0005615)	695	28	10.06	+	2.78	1.41E-06	1.44E-04
tetrahydrofolate metabolic process (GO:0046653)	8	4	.12	+	34.53	1.82E-05	3.31E-03		oxidoreductase activity, acting on paired donors, with incorporation or reduction of molecular oxygen (GO:0016705)	170	13	2.46	+	5.28	2.22E-06	9.12E-04		Unclassified (UNCLASSIFIED)	2778	73	40.23	+	1.81	1.11E-07	1.65E-05
disaccharide metabolic process (GO:0005984)	7	3	.10	+	29.59	3.19E-04	2.80E-02		oxidoreductase activity (GO:0016491)	640	35	9.27	+	3.78	2.54E-11	7.33E-08		cellular_component (GO:0005575)	11033	127	159.77	-	.79	1.11E-07	1.49E-05
folic acid-containing compound metabolic process (GO:0006760)	12	4	.17	+	23.02	6.41E-05	8.20E-03		catalytic activity (GO:0003824)	3762	87	54.48	+	1.60	1.28E-06	6.16E-04		membrane (GO:0016020)	2938	23	42.55	-	.54	4.52E-04	3.17E-02
serine family amino acid metabolic process (GO:0009069)	15	5	.22	+	23.02	7.34E-06	1.98E-03		nucleic acid binding (GO:0003676)	1698	4	24.59	-	.16	2.81E-07	1.62E-04		intracellular anatomical structure (GO:0005622)	6583	51	95.33	-	.53	1.94E-10	4.31E-08
cellular carbohydrate biosynthetic process (GO:0034637)	19	5	.28	+	18.17	1.92E-05	3.41E-03											intracellular membrane-bounded organelle (GO:0043231)	4880	32	70.67	-	.45	2.16E-09	4.12E-07
pteridine-containing compound metabolic process (GO:0042558)	21	5	.30	+	16.44	2.91E-05	4.63E-03											intracellular organelle (GO:0043229)	5519	35	79.92	-	.44	1.47E-11	6.56E-09
cellular modified amino acid biosynthetic process (GO:0042398)	19	4	.28	+	14.54	2.88E-04	2.56E-02											membrane-bounded organelle (GO:0043227)	5079	32	73.55	-	.44	1.63E-10	4.34E-08
regulation of glucose metabolic process (GO:0010906)	24	5	.35	+	14.39	5.07E-05	7.19E-03											organelle (GO:0043226)	5618	35	81.36	-	.43	3.49E-12	2.33E-09
one-carbon metabolic process (GO:0006730)	25	5	.36	+	13.81	6.01E-05	8.08E-03											protein-containing complex (GO:0032991)	2744	12	39.74	-	.30	4.82E-08	8.04E-06
cellular amino acid biosynthetic process (GO:0008652)	42	8	.61	+	13.15	4.81E-07	1.98E-04											endomembrane system (GO:0012505)	1247	4	18.06	-	.22	8.70E-05	8.30E-03
regulation of cellular carbohydrate metabolic process (GO:0010675)	27	5	.39	+	12.79	8.30E-05	9.96E-03											intracellular non-membrane-bounded organelle (GO:0043232)	1603	4	23.21	-	.17	9.15E-07	1.11E-04
alpha-amino acid biosynthetic process (GO:1901607)	38	7	.55	+	12.72	3.12E-06	1.06E-03											non-membrane-bounded organelle (GO:0043228)	1603	4	23.21	-	.17	9.15E-07	1.02E-04
aspartate family amino acid metabolic process (GO:0009066)	22	4	.32	+	12.56	4.71E-04	3.83E-02											nucleus (GO:0005634)	2801	6	40.56	-	.15	1.52E-12	2.02E-09
antimicrobial humoral response (GO:0019730)	34	6	.49	+	12.19	2.01E-05	3.49E-03											nuclear protein-containing complex (GO:0140513)	839	1	12.15	-	.08	1.17E-04	9.77E-03
alpha-amino acid metabolic process (GO:1901605)	97	17	1.40	+	12.10	4.73E-13	3.69E-09											chromosome (GO:0005694)	588	0	8.51	-	< 0.01	2.81E-04	2.20E-02
cellular carbohydrate catabolic process (GO:0044275)	23	4	.33	+	12.01	5.47E-04	4.31E-02											ribonucleoprotein complex (GO:1990904)	566	0	8.20	-	< 0.01	4.22E-04	3.13E-02
humoral immune response (GO:0006959)	46	8	.67	+	12.01	8.88E-07	3.47E-04
alpha-amino acid catabolic process (GO:1901606)	52	9	.75	+	11.95	1.88E-07	8.62E-05
cellular amino acid catabolic process (GO:0009063)	57	9	.83	+	10.90	3.77E-07	1.63E-04
regulation of carbohydrate metabolic process (GO:0006109)	35	5	.51	+	9.87	2.47E-04	2.24E-02
carbohydrate catabolic process (GO:0016052)	57	7	.83	+	8.48	3.39E-05	5.09E-03
cellular amino acid metabolic process (GO:0006520)	158	18	2.29	+	7.87	6.51E-11	2.54E-07
response to fungus (GO:0009620)	64	7	.93	+	7.55	6.68E-05	8.40E-03
cellular carbohydrate metabolic process (GO:0044262)	80	8	1.16	+	6.91	3.63E-05	5.34E-03
small molecule catabolic process (GO:0044282)	164	15	2.37	+	6.32	4.10E-08	2.67E-05
cellular modified amino acid metabolic process (GO:0006575)	88	8	1.27	+	6.28	6.79E-05	8.41E-03
carboxylic acid catabolic process (GO:0046395)	110	10	1.59	+	6.28	8.34E-06	2.03E-03
organic acid catabolic process (GO:0016054)	111	10	1.61	+	6.22	8.97E-06	2.12E-03
organic acid biosynthetic process (GO:0016053)	121	9	1.75	+	5.14	1.02E-04	1.14E-02
carboxylic acid biosynthetic process (GO:0046394)	121	9	1.75	+	5.14	1.02E-04	1.12E-02
small molecule biosynthetic process (GO:0044283)	207	13	3.00	+	4.34	1.65E-05	3.22E-03
immune response (GO:0006955)	181	11	2.62	+	4.20	9.84E-05	1.11E-02
carbohydrate metabolic process (GO:0005975)	247	15	3.58	+	4.19	5.36E-06	1.61E-03
organic acid metabolic process (GO:0006082)	380	23	5.50	+	4.18	1.56E-08	1.74E-05
carboxylic acid metabolic process (GO:0019752)	374	22	5.42	+	4.06	5.28E-08	2.94E-05
response to external biotic stimulus (GO:0043207)	392	23	5.68	+	4.05	2.69E-08	2.33E-05
response to other organism (GO:0051707)	392	23	5.68	+	4.05	2.69E-08	2.10E-05
response to biotic stimulus (GO:0009607)	392	23	5.68	+	4.05	2.69E-08	1.91E-05
oxoacid metabolic process (GO:0043436)	375	22	5.43	+	4.05	5.52E-08	2.87E-05
response to bacterium (GO:0009617)	232	13	3.36	+	3.87	5.08E-05	7.09E-03
biological process involved in interspecies interaction between organisms (GO:0044419)	438	23	6.34	+	3.63	1.81E-07	8.85E-05
small molecule metabolic process (GO:0044281)	757	36	10.96	+	3.28	5.21E-10	1.35E-06
defense response (GO:0006952)	360	17	5.21	+	3.26	2.92E-05	4.55E-03
immune system process (GO:0002376)	290	13	4.20	+	3.10	4.17E-04	3.42E-02
defense response to other organism (GO:0098542)	343	15	4.97	+	3.02	1.95E-04	1.86E-02
response to external stimulus (GO:0009605)	929	30	13.45	+	2.23	4.90E-05	7.07E-03
Unclassified (UNCLASSIFIED)	2517	62	36.45	+	1.70	1.33E-05	2.88E-03
biological_process (GO:0008150)	11294	138	163.55	-	.84	1.33E-05	2.96E-03
cellular process (GO:0009987)	7321	74	106.02	-	.70	8.32E-06	2.10E-03
biological regulation (GO:0065007)	4399	34	63.70	-	.53	3.51E-06	1.09E-03
macromolecule metabolic process (GO:0043170)	3195	24	46.27	-	.52	9.03E-05	1.07E-02
regulation of cellular process (GO:0050794)	3660	27	53.00	-	.51	1.52E-05	3.12E-03
anatomical structure development (GO:0048856)	2634	19	38.14	-	.50	3.52E-04	2.99E-02
regulation of biological process (GO:0050789)	3962	28	57.37	-	.49	1.70E-06	6.04E-04
developmental process (GO:0032502)	2764	19	40.03	-	.47	1.07E-04	1.12E-02
multicellular organism development (GO:0007275)	2280	15	33.02	-	.45	3.27E-04	2.80E-02
localization (GO:0051179)	2242	14	32.47	-	.43	2.00E-04	1.88E-02
regulation of macromolecule metabolic process (GO:0060255)	1988	11	28.79	-	.38	1.38E-04	1.40E-02
system development (GO:0048731)	1643	8	23.79	-	.34	1.54E-04	1.50E-02
regulation of nitrogen compound metabolic process (GO:0051171)	1768	7	25.60	-	.27	1.34E-05	2.82E-03
cellular component organization (GO:0016043)	2597	10	37.61	-	.27	2.21E-08	2.16E-05
cell differentiation (GO:0030154)	1592	6	23.05	-	.26	2.55E-05	4.33E-03
cellular developmental process (GO:0048869)	1604	6	23.23	-	.26	2.62E-05	4.36E-03
regulation of biosynthetic process (GO:0009889)	1362	5	19.72	-	.25	9.81E-05	1.13E-02
cellular component organization or biogenesis (GO:0071840)	2756	10	39.91	-	.25	2.85E-09	5.55E-06
animal organ development (GO:0048513)	1148	4	16.62	-	.24	3.72E-04	3.09E-02
cellular macromolecule metabolic process (GO:0044260)	2217	7	32.10	-	.22	4.27E-08	2.56E-05
regulation of gene expression (GO:0010468)	1611	5	23.33	-	.21	5.37E-06	1.55E-03
regulation of cellular macromolecule biosynthetic process (GO:2000112)	1293	4	18.72	-	.21	6.17E-05	8.17E-03
regulation of macromolecule biosynthetic process (GO:0010556)	1298	4	18.80	-	.21	6.28E-05	8.17E-03
regulation of cellular biosynthetic process (GO:0031326)	1353	4	19.59	-	.20	2.97E-05	4.55E-03
multicellular organismal reproductive process (GO:0048609)	1040	3	15.06	-	.20	3.24E-04	2.81E-02
multi-organism reproductive process (GO:0044703)	1048	3	15.18	-	.20	2.19E-04	2.03E-02
sexual reproduction (GO:0019953)	1048	3	15.18	-	.20	2.19E-04	2.01E-02
nucleic acid metabolic process (GO:0090304)	1085	3	15.71	-	.19	1.52E-04	1.52E-02
anatomical structure morphogenesis (GO:0009653)	1456	4	21.08	-	.19	6.39E-06	1.78E-03
regulation of RNA biosynthetic process (GO:2001141)	1105	3	16.00	-	.19	1.05E-04	1.14E-02
regulation of transcription, DNA-templated (GO:0006355)	1105	3	16.00	-	.19	1.05E-04	1.12E-02
regulation of nucleic acid-templated transcription (GO:1903506)	1105	3	16.00	-	.19	1.05E-04	1.11E-02
reproductive process (GO:0022414)	1182	3	17.12	-	.18	5.09E-05	6.97E-03
regulation of RNA metabolic process (GO:0051252)	1265	3	18.32	-	.16	1.62E-05	3.23E-03
regulation of nucleobase-containing compound metabolic process (GO:0019219)	1309	3	18.96	-	.16	7.35E-06	1.91E-03
regulation of transcription by RNA polymerase II (GO:0006357)	874	2	12.66	-	.16	5.45E-04	4.34E-02
developmental process involved in reproduction (GO:0003006)	891	2	12.90	-	.16	3.63E-04	3.05E-02
gamete generation (GO:0007276)	914	2	13.24	-	.15	2.48E-04	2.23E-02
cellular localization (GO:0051641)	1012	2	14.65	-	.14	8.20E-05	9.99E-03
cellular component assembly (GO:0022607)	1101	2	15.94	-	.13	2.63E-05	4.27E-03
protein modification process (GO:0036211)	1130	2	16.36	-	.12	1.78E-05	3.40E-03
cellular protein modification process (GO:0006464)	1130	2	16.36	-	.12	1.78E-05	3.31E-03
macromolecule modification (GO:0043412)	1229	2	17.80	-	.11	3.49E-06	1.13E-03
cellular component biogenesis (GO:0044085)	1274	2	18.45	-	.11	1.56E-06	5.80E-04
animal organ morphogenesis (GO:0009887)	709	1	10.27	-	.10	5.38E-04	4.32E-02
establishment of localization in cell (GO:0051649)	802	1	11.61	-	.09	1.69E-04	1.62E-02
RNA metabolic process (GO:0016070)	824	1	11.93	-	.08	1.13E-04	1.16E-02
cellular protein metabolic process (GO:0044267)	1680	2	24.33	-	.08	4.38E-09	6.84E-06
organelle organization (GO:0006996)	1699	2	24.60	-	.08	4.61E-09	6.00E-06

## Sheet: 7
Analysis Type:	PANTHER Overrepresentation Test (Released 20210224)								Analysis Type:	PANTHER Overrepresentation Test (Released 20210224)								Analysis Type:	PANTHER Overrepresentation Test (Released 20210224)
Annotation Version and Release Date:	GO Ontology database DOI: 10.5281/zenodo.5725227 Released 2021-11-16								Annotation Version and Release Date:	GO Ontology database DOI: 10.5281/zenodo.5725227 Released 2021-11-16								Annotation Version and Release Date:	GO Ontology database DOI: 10.5281/zenodo.5725227 Released 2021-11-16
Analyzed List:	upload_1 (Drosophila melanogaster)								Analyzed List:	upload_1 (Drosophila melanogaster)								Analyzed List:	upload_1 (Drosophila melanogaster)
Reference List:	Drosophila melanogaster (all genes in database)								Reference List:	Drosophila melanogaster (all genes in database)								Reference List:	Drosophila melanogaster (all genes in database)
Test Type:	FISHER								Test Type:	FISHER								Test Type:	FISHER
Correction:	FDR								Correction:	FDR								Correction:	FDR
GO biological process complete	Drosophila melanogaster - REFLIST (13811)	upload_1 (162)	upload_1 (expected)	upload_1 (over/under)	upload_1 (fold Enrichment)	upload_1 (raw P-value)	upload_1 (FDR)		GO molecular function complete	Drosophila melanogaster - REFLIST (13811)	upload_1 (162)	upload_1 (expected)	upload_1 (over/under)	upload_1 (fold Enrichment)	upload_1 (raw P-value)	upload_1 (FDR)		GO cellular component complete	Drosophila melanogaster - REFLIST (13811)	upload_1 (162)	upload_1 (expected)	upload_1 (over/under)	upload_1 (fold Enrichment)	upload_1 (raw P-value)	upload_1 (FDR)
glutathione metabolic process (GO:0006749)	52	9	.61	+	14.76	3.14E-08	2.45E-04		alcohol dehydrogenase (NADP+) activity (GO:0008106)	18	4	.21	+	18.95	1.08E-04	2.60E-02		Unclassified (UNCLASSIFIED)	2778	56	32.59	+	1.72	1.93E-05	3.68E-03
cellular modified amino acid metabolic process (GO:0006575)	88	9	1.03	+	8.72	1.81E-06	3.53E-03		aldo-keto reductase (NADP) activity (GO:0004033)	19	4	.22	+	17.95	1.30E-04	2.88E-02		cellular_component (GO:0005575)	11033	106	129.41	-	.82	1.93E-05	3.22E-03
sulfur compound metabolic process (GO:0006790)	167	10	1.96	+	5.10	4.06E-05	2.88E-02		glutathione transferase activity (GO:0004364)	40	8	.47	+	17.05	6.99E-08	2.88E-05		intracellular anatomical structure (GO:0005622)	6583	53	77.22	-	.69	1.37E-04	1.30E-02
Unclassified (UNCLASSIFIED)	2517	53	29.52	+	1.80	1.35E-05	1.32E-02		peroxidase activity (GO:0004601)	35	5	.41	+	12.18	9.33E-05	2.44E-02		intracellular membrane-bounded organelle (GO:0043231)	4880	30	57.24	-	.52	4.18E-06	9.31E-04
biological_process (GO:0008150)	11294	109	132.48	-	.82	1.35E-05	1.51E-02		oxidoreductase activity, acting on peroxide as acceptor (GO:0016684)	38	5	.45	+	11.22	1.33E-04	2.73E-02		intracellular organelle (GO:0043229)	5519	33	64.74	-	.51	1.65E-07	7.32E-05
cellular macromolecule metabolic process (GO:0044260)	2217	4	26.00	-	.15	5.23E-08	2.04E-04		transferase activity, transferring alkyl or aryl (other than methyl) groups (GO:0016765)	65	8	.76	+	10.49	1.95E-06	7.01E-04		membrane-bounded organelle (GO:0043227)	5079	30	59.58	-	.50	6.29E-07	1.68E-04
cellular protein metabolic process (GO:0044267)	1680	2	19.71	-	.10	3.45E-07	8.96E-04		heme binding (GO:0020037)	139	17	1.63	+	10.43	2.89E-12	8.33E-09		organelle (GO:0043226)	5618	33	65.90	-	.50	6.95E-08	9.27E-05
nucleic acid metabolic process (GO:0090304)	1085	1	12.73	-	.08	4.61E-05	3.00E-02		tetrapyrrole binding (GO:0046906)	140	17	1.64	+	10.35	3.21E-12	4.62E-09		nucleus (GO:0005634)	2801	9	32.86	-	.27	1.90E-07	6.34E-05
protein modification process (GO:0036211)	1130	1	13.25	-	.08	3.10E-05	2.68E-02		iron ion binding (GO:0005506)	154	16	1.81	+	8.86	1.22E-10	1.17E-07		protein-containing complex (GO:0032991)	2744	8	32.19	-	.25	8.20E-08	5.47E-05
cellular protein modification process (GO:0006464)	1130	1	13.25	-	.08	3.10E-05	2.42E-02		oxidoreductase activity, acting on paired donors, with incorporation or reduction of molecular oxygen (GO:0016705)	170	14	1.99	+	7.02	2.90E-08	1.39E-05		intracellular non-membrane-bounded organelle (GO:0043232)	1603	4	18.80	-	.21	5.25E-05	7.78E-03
macromolecule modification (GO:0043412)	1229	1	14.42	-	.07	8.95E-06	1.16E-02		oxidoreductase activity (GO:0016491)	640	29	7.51	+	3.86	6.56E-10	4.73E-07		non-membrane-bounded organelle (GO:0043228)	1603	4	18.80	-	.21	5.25E-05	7.00E-03
RNA metabolic process (GO:0016070)	824	0	9.67	-	< 0.01	7.69E-05	4.62E-02		serine hydrolase activity (GO:0017171)	321	14	3.77	+	3.72	3.56E-05	1.03E-02		intracellular organelle lumen (GO:0070013)	1019	1	11.95	-	.08	1.03E-04	1.26E-02
gene expression (GO:0010467)	1116	0	13.09	-	< 0.01	2.65E-06	4.14E-03		catalytic activity (GO:0003824)	3762	79	44.13	+	1.79	7.76E-09	4.47E-06		organelle lumen (GO:0043233)	1020	1	11.96	-	.08	1.03E-04	1.15E-02
									nucleic acid binding (GO:0003676)	1698	4	19.92	-	.20	1.61E-05	5.15E-03		membrane-enclosed lumen (GO:0031974)	1020	1	11.96	-	.08	1.03E-04	1.06E-02

## Sheet: 11
Analysis Type:	PANTHER Overrepresentation Test (Released 20210224)								Analysis Type:	PANTHER Overrepresentation Test (Released 20210224)								Analysis Type:	PANTHER Overrepresentation Test (Released 20210224)
Annotation Version and Release Date:	GO Ontology database DOI: 10.5281/zenodo.5725227 Released 2021-11-16								Annotation Version and Release Date:	GO Ontology database DOI: 10.5281/zenodo.5725227 Released 2021-11-16								Annotation Version and Release Date:	GO Ontology database DOI: 10.5281/zenodo.5725227 Released 2021-11-16
Analyzed List:	upload_1 (Drosophila melanogaster)								Analyzed List:	upload_1 (Drosophila melanogaster)								Analyzed List:	upload_1 (Drosophila melanogaster)
Reference List:	Drosophila melanogaster (all genes in database)								Reference List:	Drosophila melanogaster (all genes in database)								Reference List:	Drosophila melanogaster (all genes in database)
Test Type:	FISHER								Test Type:	FISHER								Test Type:	FISHER
Correction:	FDR								Correction:	FDR								Correction:	FDR
GO biological process complete	Drosophila melanogaster - REFLIST (13811)	upload_1 (153)	upload_1 (expected)	upload_1 (over/under)	upload_1 (fold Enrichment)	upload_1 (raw P-value)	upload_1 (FDR)		GO molecular function complete	Drosophila melanogaster - REFLIST (13811)	upload_1 (153)	upload_1 (expected)	upload_1 (over/under)	upload_1 (fold Enrichment)	upload_1 (raw P-value)	upload_1 (FDR)		GO cellular component complete	Drosophila melanogaster - REFLIST (13811)	upload_1 (153)	upload_1 (expected)	upload_1 (over/under)	upload_1 (fold Enrichment)	upload_1 (raw P-value)	upload_1 (FDR)
cellular process (GO:0009987)	7321	43	81.10	-	.53	7.87E-10	2.05E-06		binding (GO:0005488)	5412	31	59.95	-	.52	9.71E-07	9.33E-04		intracellular anatomical structure (GO:0005622)	6583	37	72.93	-	.51	3.98E-09	1.77E-06
nitrogen compound metabolic process (GO:0006807)	3646	21	40.39	-	.52	2.04E-04	3.53E-02		organic cyclic compound binding (GO:0097159)	2726	7	30.20	-	.23	9.93E-08	1.43E-04		cellular anatomical entity (GO:0110165)	9184	49	101.74	-	.48	6.35E-18	8.48E-15
primary metabolic process (GO:0044238)	4017	23	44.50	-	.52	7.02E-05	1.71E-02		heterocyclic compound binding (GO:1901363)	2703	6	29.94	-	.20	2.49E-08	7.18E-05		organelle (GO:0043226)	5618	29	62.24	-	.47	1.66E-08	3.70E-06
cellular metabolic process (GO:0044237)	3873	22	42.91	-	.51	8.70E-05	1.94E-02		nucleic acid binding (GO:0003676)	1698	3	18.81	-	.16	8.37E-06	6.03E-03		intracellular organelle (GO:0043229)	5519	28	61.14	-	.46	1.50E-08	4.01E-06
organic substance metabolic process (GO:0071704)	4281	23	47.43	-	.48	8.62E-06	2.93E-03		DNA binding (GO:0003677)	941	0	10.42	-	< 0.01	5.30E-05	3.06E-02		membrane-bounded organelle (GO:0043227)	5079	23	56.27	-	.41	4.89E-09	1.63E-06
metabolic process (GO:0008152)	4543	23	50.33	-	.46	8.77E-07	5.26E-04											protein-containing complex (GO:0032991)	2744	12	30.40	-	.39	5.91E-05	9.86E-03
macromolecule metabolic process (GO:0043170)	3195	14	35.39	-	.40	1.09E-05	3.55E-03											intracellular membrane-bounded organelle (GO:0043231)	4880	17	54.06	-	.31	1.64E-11	1.10E-08
regulation of cellular process (GO:0050794)	3660	13	40.55	-	.32	4.68E-08	6.08E-05											nucleus (GO:0005634)	2801	9	31.03	-	.29	1.20E-06	2.29E-04
regulation of biological process (GO:0050789)	3962	13	43.89	-	.30	1.31E-09	2.56E-06
biological regulation (GO:0065007)	4399	13	48.73	-	.27	8.98E-12	7.01E-08
developmental process (GO:0032502)	2764	8	30.62	-	.26	3.55E-07	3.08E-04
multicellular organismal process (GO:0032501)	3485	9	38.61	-	.23	7.08E-10	2.76E-06
cell differentiation (GO:0030154)	1592	4	17.64	-	.23	1.02E-04	2.15E-02
cellular developmental process (GO:0048869)	1604	4	17.77	-	.23	1.02E-04	2.10E-02
regulation of gene expression (GO:0010468)	1611	4	17.85	-	.22	1.03E-04	2.06E-02
response to stimulus (GO:0050896)	2514	6	27.85	-	.22	2.15E-07	2.10E-04
negative regulation of biological process (GO:0048519)	1452	3	16.09	-	.19	8.71E-05	1.89E-02
regulation of macromolecule metabolic process (GO:0060255)	1988	4	22.02	-	.18	2.00E-06	1.04E-03
anatomical structure development (GO:0048856)	2634	5	29.18	-	.17	8.92E-09	1.39E-05
regulation of metabolic process (GO:0019222)	2149	4	23.81	-	.17	3.81E-07	2.97E-04
multicellular organism development (GO:0007275)	2280	4	25.26	-	.16	6.82E-08	7.60E-05
regulation of nitrogen compound metabolic process (GO:0051171)	1768	3	19.59	-	.15	3.66E-06	1.68E-03
regulation of primary metabolic process (GO:0080090)	1796	3	19.90	-	.15	2.40E-06	1.17E-03
negative regulation of cellular process (GO:0048523)	1235	2	13.68	-	.15	1.48E-04	2.76E-02
regulation of cellular metabolic process (GO:0031323)	1929	3	21.37	-	.14	7.06E-07	5.01E-04
regulation of cellular macromolecule biosynthetic process (GO:2000112)	1293	2	14.32	-	.14	1.05E-04	2.05E-02
regulation of macromolecule biosynthetic process (GO:0010556)	1298	2	14.38	-	.14	6.77E-05	1.70E-02
regulation of cellular biosynthetic process (GO:0031326)	1353	2	14.99	-	.13	4.59E-05	1.23E-02
regulation of biosynthetic process (GO:0009889)	1362	2	15.09	-	.13	4.69E-05	1.22E-02
anatomical structure morphogenesis (GO:0009653)	1456	2	16.13	-	.12	1.36E-05	3.92E-03
positive regulation of cellular process (GO:0048522)	1568	2	17.37	-	.12	3.94E-06	1.71E-03
system development (GO:0048731)	1643	2	18.20	-	.11	1.71E-06	9.51E-04
positive regulation of biological process (GO:0048518)	1717	2	19.02	-	.11	7.30E-07	4.75E-04
nervous system development (GO:0007399)	1018	1	11.28	-	.09	2.27E-04	3.86E-02
animal organ development (GO:0048513)	1148	1	12.72	-	.08	4.45E-05	1.24E-02
regulation of RNA metabolic process (GO:0051252)	1265	1	14.01	-	.07	1.29E-05	4.03E-03
regulation of biological quality (GO:0065008)	1273	1	14.10	-	.07	1.31E-05	3.92E-03
regulation of nucleobase-containing compound metabolic process (GO:0019219)	1309	1	14.50	-	.07	8.60E-06	3.05E-03
neurogenesis (GO:0022008)	849	0	9.41	-	< 0.01	1.14E-04	2.18E-02
positive regulation of cellular metabolic process (GO:0031325)	822	0	9.11	-	< 0.01	1.77E-04	3.14E-02
regulation of RNA biosynthetic process (GO:2001141)	1105	0	12.24	-	< 0.01	5.92E-06	2.43E-03
regulation of transcription by RNA polymerase II (GO:0006357)	874	0	9.68	-	< 0.01	7.50E-05	1.77E-02
regulation of transcription, DNA-templated (GO:0006355)	1105	0	12.24	-	< 0.01	5.92E-06	2.31E-03
positive regulation of macromolecule metabolic process (GO:0010604)	813	0	9.01	-	< 0.01	1.74E-04	3.15E-02
generation of neurons (GO:0048699)	801	0	8.87	-	< 0.01	2.86E-04	4.75E-02
positive regulation of metabolic process (GO:0009893)	903	0	10.00	-	< 0.01	7.98E-05	1.83E-02
regulation of nucleic acid-templated transcription (GO:1903506)	1105	0	12.24	-	< 0.01	5.92E-06	2.20E-03

## Sheet: 13
Analysis Type:	PANTHER Overrepresentation Test (Released 20210224)								Analysis Type:	PANTHER Overrepresentation Test (Released 20210224)								Analysis Type:	PANTHER Overrepresentation Test (Released 20210224)
Annotation Version and Release Date:	GO Ontology database DOI: 10.5281/zenodo.5725227 Released 2021-11-16								Annotation Version and Release Date:	GO Ontology database DOI: 10.5281/zenodo.5725227 Released 2021-11-16								Annotation Version and Release Date:	GO Ontology database DOI: 10.5281/zenodo.5725227 Released 2021-11-16
Analyzed List:	upload_1 (Drosophila melanogaster)								Analyzed List:	upload_1 (Drosophila melanogaster)								Analyzed List:	upload_1 (Drosophila melanogaster)
Reference List:	Drosophila melanogaster (all genes in database)								Reference List:	Drosophila melanogaster (all genes in database)								Reference List:	Drosophila melanogaster (all genes in database)
Test Type:	FISHER								Test Type:	FISHER								Test Type:	FISHER
Correction:	FDR								Correction:	FDR								Correction:	FDR
GO biological process complete	Drosophila melanogaster - REFLIST (13811)	upload_1 (650)	upload_1 (expected)	upload_1 (over/under)	upload_1 (fold Enrichment)	upload_1 (raw P-value)	upload_1 (FDR)		GO molecular function complete	Drosophila melanogaster - REFLIST (13811)	upload_1 (650)	upload_1 (expected)	upload_1 (over/under)	upload_1 (fold Enrichment)	upload_1 (raw P-value)	upload_1 (FDR)		GO cellular component complete	Drosophila melanogaster - REFLIST (13811)	upload_1 (650)	upload_1 (expected)	upload_1 (over/under)	upload_1 (fold Enrichment)	upload_1 (raw P-value)	upload_1 (FDR)
succinate transmembrane transport (GO:0071422)	10	5	.47	+	10.62	3.72E-04	1.25E-02		oxaloacetate transmembrane transporter activity (GO:0015131)	10	5	.47	+	10.62	3.72E-04	2.90E-02		TIM23 mitochondrial import inner membrane translocase complex (GO:0005744)	19	7	.89	+	7.83	1.12E-04	3.24E-03
oxaloacetate transport (GO:0015729)	10	5	.47	+	10.62	3.72E-04	1.24E-02		thiosulfate transmembrane transporter activity (GO:0015117)	10	5	.47	+	10.62	3.72E-04	2.82E-02		tricarboxylic acid cycle enzyme complex (GO:0045239)	14	5	.66	+	7.59	1.24E-03	2.59E-02
thiosulfate transport (GO:0015709)	10	5	.47	+	10.62	3.72E-04	1.24E-02		succinate transmembrane transporter activity (GO:0015141)	14	6	.66	+	9.11	1.82E-04	1.64E-02		integral component of mitochondrial inner membrane (GO:0031305)	46	13	2.16	+	6.00	1.62E-06	8.34E-05
succinate transport (GO:0015744)	12	5	.56	+	8.85	7.12E-04	2.14E-02		C4-dicarboxylate transmembrane transporter activity (GO:0015556)	19	7	.89	+	7.83	1.12E-04	1.07E-02		intrinsic component of mitochondrial inner membrane (GO:0031304)	48	13	2.26	+	5.75	2.43E-06	1.16E-04
C4-dicarboxylate transport (GO:0015740)	16	6	.75	+	7.97	3.24E-04	1.10E-02		dicarboxylic acid transmembrane transporter activity (GO:0005310)	22	8	1.04	+	7.73	3.87E-05	4.13E-03		integral component of mitochondrial membrane (GO:0032592)	58	14	2.73	+	5.13	3.18E-06	1.42E-04
phosphate ion transmembrane transport (GO:0035435)	15	5	.71	+	7.08	1.59E-03	4.28E-02		Unclassified (UNCLASSIFIED)	2866	174	134.89	+	1.29	3.80E-04	2.73E-02		intrinsic component of mitochondrial membrane (GO:0098573)	62	14	2.92	+	4.80	6.20E-06	2.36E-04
phosphate ion transport (GO:0006817)	20	6	.94	+	6.37	8.58E-04	2.49E-02		molecular_function (GO:0003674)	10945	476	515.11	-	.92	3.80E-04	2.80E-02		axoneme (GO:0005930)	66	13	3.11	+	4.19	4.63E-05	1.47E-03
protein import into mitochondrial matrix (GO:0030150)	30	9	1.41	+	6.37	4.46E-05	1.97E-03		ion binding (GO:0043167)	1971	60	92.76	-	.65	1.69E-04	1.57E-02		ciliary plasm (GO:0097014)	67	13	3.15	+	4.12	5.31E-05	1.65E-03
dicarboxylic acid transport (GO:0006835)	24	7	1.13	+	6.20	3.67E-04	1.24E-02		protein binding (GO:0005515)	2345	61	110.36	-	.55	8.10E-08	1.23E-05		ciliary basal body (GO:0036064)	43	8	2.02	+	3.95	1.83E-03	3.55E-02
tricarboxylic acid cycle (GO:0006099)	37	10	1.74	+	5.74	3.60E-05	1.64E-03		binding (GO:0005488)	5412	137	254.71	-	.54	5.44E-22	5.22E-19		inner mitochondrial membrane protein complex (GO:0098800)	145	22	6.82	+	3.22	5.78E-06	2.27E-04
mitochondrial transmembrane transport (GO:1990542)	75	15	3.53	+	4.25	1.05E-05	5.30E-04		purine ribonucleoside triphosphate binding (GO:0035639)	779	17	36.66	-	.46	4.04E-04	2.84E-02		plasma membrane bounded cell projection cytoplasm (GO:0032838)	86	13	4.05	+	3.21	4.77E-04	1.16E-02
axoneme assembly (GO:0035082)	57	11	2.68	+	4.10	2.06E-04	7.51E-03		small molecule binding (GO:0036094)	1078	23	50.73	-	.45	1.44E-05	1.73E-03		mitochondrial inner membrane (GO:0005743)	236	35	11.11	+	3.15	1.77E-08	1.69E-06
protein transmembrane import into intracellular organelle (GO:0044743)	47	9	2.21	+	4.07	8.07E-04	2.40E-02		purine ribonucleotide binding (GO:0032555)	802	17	37.75	-	.45	2.40E-04	1.98E-02		mitochondrial membrane (GO:0031966)	301	43	14.17	+	3.04	1.13E-09	1.37E-07
protein localization to mitochondrion (GO:0070585)	64	12	3.01	+	3.98	1.36E-04	5.13E-03		ribonucleotide binding (GO:0032553)	813	17	38.26	-	.44	1.85E-04	1.62E-02		organelle inner membrane (GO:0019866)	247	35	11.62	+	3.01	4.91E-08	3.85E-06
establishment of protein localization to mitochondrion (GO:0072655)	64	12	3.01	+	3.98	1.36E-04	5.10E-03		purine nucleotide binding (GO:0017076)	813	17	38.26	-	.44	1.85E-04	1.57E-02		mitochondrial envelope (GO:0005740)	326	45	15.34	+	2.93	1.21E-09	1.35E-07
protein targeting to mitochondrion (GO:0006626)	56	10	2.64	+	3.79	6.80E-04	2.06E-02		anion binding (GO:0043168)	992	20	46.69	-	.43	1.32E-05	1.66E-03		cilium (GO:0005929)	188	21	8.85	+	2.37	5.46E-04	1.28E-02
mitochondrial transport (GO:0006839)	80	14	3.77	+	3.72	7.45E-05	3.06E-03		adenyl ribonucleotide binding (GO:0032559)	646	13	30.40	-	.43	6.84E-04	4.38E-02		envelope (GO:0031975)	454	48	21.37	+	2.25	8.05E-07	5.12E-05
cilium movement (GO:0003341)	65	11	3.06	+	3.60	5.56E-04	1.74E-02		nucleotide binding (GO:0000166)	950	19	44.71	-	.42	1.84E-05	2.12E-03		organelle envelope (GO:0031967)	454	48	21.37	+	2.25	8.05E-07	4.89E-05
microtubule bundle formation (GO:0001578)	70	11	3.29	+	3.34	9.60E-04	2.74E-02		nucleoside phosphate binding (GO:1901265)	950	19	44.71	-	.42	1.84E-05	2.04E-03		mitochondrial protein-containing complex (GO:0098798)	258	25	12.14	+	2.06	1.22E-03	2.58E-02
carboxylic acid transmembrane transport (GO:1905039)	70	11	3.29	+	3.34	9.60E-04	2.73E-02		adenyl nucleotide binding (GO:0030554)	651	13	30.64	-	.42	5.14E-04	3.44E-02		mitochondrion (GO:0005739)	857	73	40.33	+	1.81	2.53E-06	1.16E-04
organic acid transmembrane transport (GO:1903825)	70	11	3.29	+	3.34	9.60E-04	2.72E-02		carbohydrate derivative binding (GO:0097367)	1000	17	47.06	-	.36	5.98E-07	7.83E-05		cytoskeleton (GO:0005856)	554	43	26.07	+	1.65	2.30E-03	4.39E-02
cilium assembly (GO:0060271)	143	22	6.73	+	3.27	4.74E-06	2.55E-04		heterocyclic compound binding (GO:1901363)	2703	37	127.21	-	.29	3.62E-23	5.21E-20		Unclassified (UNCLASSIFIED)	2778	170	130.74	+	1.30	2.71E-04	6.96E-03
carboxylic acid transport (GO:0046942)	72	11	3.39	+	3.25	1.18E-03	3.27E-02		organic cyclic compound binding (GO:0097159)	2726	37	128.30	-	.29	1.07E-23	3.08E-20		cellular_component (GO:0005575)	11033	480	519.26	-	.92	2.71E-04	7.09E-03
cilium organization (GO:0044782)	159	24	7.48	+	3.21	2.38E-06	1.42E-04		catalytic activity, acting on a nucleic acid (GO:0140640)	360	4	16.94	-	.24	4.44E-04	3.05E-02		organelle (GO:0043226)	5618	204	264.41	-	.77	1.95E-06	9.65E-05
aerobic respiration (GO:0009060)	101	15	4.75	+	3.16	2.14E-04	7.75E-03		structural molecule activity (GO:0005198)	458	5	21.56	-	.23	5.03E-05	5.17E-03		intracellular organelle (GO:0043229)	5519	199	259.75	-	.77	1.48E-06	7.93E-05
cellular respiration (GO:0045333)	111	16	5.22	+	3.06	1.81E-04	6.76E-03		RNA binding (GO:0003723)	680	7	32.00	-	.22	2.19E-07	3.16E-05		intracellular anatomical structure (GO:0005622)	6583	237	309.82	-	.76	2.06E-08	1.83E-06
plasma membrane bounded cell projection assembly (GO:0120031)	165	22	7.77	+	2.83	3.52E-05	1.61E-03		serine hydrolase activity (GO:0017171)	321	3	15.11	-	.20	3.63E-04	2.90E-02		membrane-bounded organelle (GO:0043227)	5079	175	239.04	-	.73	2.12E-07	1.49E-05
cell projection assembly (GO:0030031)	181	22	8.52	+	2.58	1.21E-04	4.75E-03		nucleic acid binding (GO:0003676)	1698	13	79.91	-	.16	4.09E-21	2.95E-18		intracellular membrane-bounded organelle (GO:0043231)	4880	153	229.67	-	.67	2.81E-10	4.17E-08
energy derivation by oxidation of organic compounds (GO:0015980)	135	16	6.35	+	2.52	1.26E-03	3.45E-02		protein dimerization activity (GO:0046983)	276	1	12.99	-	.08	9.05E-05	8.99E-03		membrane (GO:0016020)	2938	92	138.27	-	.67	6.75E-06	2.44E-04
generation of precursor metabolites and energy (GO:0006091)	183	21	8.61	+	2.44	4.28E-04	1.37E-02		transcription regulator activity (GO:0140110)	725	2	34.12	-	.06	1.33E-12	5.45E-10		intracellular non-membrane-bounded organelle (GO:0043232)	1603	50	75.44	-	.66	1.58E-03	3.15E-02
mitochondrion organization (GO:0007005)	231	23	10.87	+	2.12	1.80E-03	4.78E-02		DNA binding (GO:0003677)	941	2	44.29	-	.05	7.60E-17	4.38E-14		non-membrane-bounded organelle (GO:0043228)	1603	50	75.44	-	.66	1.58E-03	3.10E-02
Unclassified (UNCLASSIFIED)	2517	164	118.46	+	1.38	1.70E-05	8.23E-04		DNA-binding transcription factor activity (GO:0003700)	557	1	26.21	-	.04	2.16E-10	4.79E-08		protein-containing complex (GO:0032991)	2744	84	129.14	-	.65	6.24E-06	2.31E-04
biological_process (GO:0008150)	11294	486	531.54	-	.91	1.70E-05	8.28E-04		sequence-specific DNA binding (GO:0043565)	631	1	29.70	-	.03	9.29E-12	2.97E-09		cellular anatomical entity (GO:0110165)	9184	274	432.24	-	.63	4.55E-35	6.07E-32
cellular metabolic process (GO:0044237)	3873	132	182.28	-	.72	1.06E-05	5.34E-04		transcription regulatory region nucleic acid binding (GO:0001067)	542	0	25.51	-	< 0.01	1.89E-11	4.94E-09		integral component of membrane (GO:0016021)	1496	41	70.41	-	.58	1.17E-04	3.33E-03
cellular process (GO:0009987)	7321	249	344.56	-	.72	2.52E-13	5.31E-11		signaling receptor activity (GO:0038023)	406	0	19.11	-	< 0.01	1.30E-08	2.34E-06		intrinsic component of membrane (GO:0031224)	1525	41	71.77	-	.57	7.54E-05	2.24E-03
localization (GO:0051179)	2242	76	105.52	-	.72	1.78E-03	4.76E-02		transmembrane signaling receptor activity (GO:0004888)	339	0	15.95	-	< 0.01	3.36E-07	4.62E-05		endomembrane system (GO:0012505)	1247	29	58.69	-	.49	1.94E-05	6.63E-04
cellular component organization (GO:0016043)	2597	87	122.23	-	.71	3.61E-04	1.23E-02		double-stranded DNA binding (GO:0003690)	597	0	28.10	-	< 0.01	1.02E-12	4.88E-10		extracellular space (GO:0005615)	695	15	32.71	-	.46	7.82E-04	1.68E-02
cellular macromolecule metabolic process (GO:0044260)	2217	74	104.34	-	.71	1.16E-03	3.22E-02		oxidoreductase activity, acting on paired donors, with incorporation or reduction of molecular oxygen (GO:0016705)	170	0	8.00	-	< 0.01	6.16E-04	4.03E-02		nucleus (GO:0005634)	2801	56	131.83	-	.42	1.95E-15	8.69E-13
cellular component organization or biogenesis (GO:0071840)	2756	89	129.71	-	.69	5.18E-05	2.26E-03		cis-regulatory region sequence-specific DNA binding (GO:0000987)	400	0	18.83	-	< 0.01	1.23E-08	2.36E-06		vesicle (GO:0031982)	505	10	23.77	-	.42	2.32E-03	4.36E-02
metabolic process (GO:0008152)	4543	146	213.81	-	.68	1.33E-08	1.40E-06		DNA-binding transcription factor activity, RNA polymerase II-specific (GO:0000981)	494	0	23.25	-	< 0.01	1.41E-10	3.37E-08		plasma membrane (GO:0005886)	1477	23	69.51	-	.33	6.40E-11	1.07E-08
primary metabolic process (GO:0044238)	4017	126	189.06	-	.67	3.35E-08	3.23E-06		RNA polymerase II cis-regulatory region sequence-specific DNA binding (GO:0000978)	392	0	18.45	-	< 0.01	1.84E-08	2.94E-06		intracellular vesicle (GO:0097708)	457	7	21.51	-	.33	5.61E-04	1.29E-02
organic substance metabolic process (GO:0071704)	4281	129	201.48	-	.64	4.92E-10	6.40E-08		RNA polymerase II transcription regulatory region sequence-specific DNA binding (GO:0000977)	492	0	23.16	-	< 0.01	2.26E-10	4.65E-08		cytoplasmic vesicle (GO:0031410)	457	7	21.51	-	.33	5.61E-04	1.27E-02
nitrogen compound metabolic process (GO:0006807)	3646	106	171.60	-	.62	2.25E-09	2.79E-07		transcription cis-regulatory region binding (GO:0000976)	541	0	25.46	-	< 0.01	1.86E-11	5.35E-09		extracellular region (GO:0005576)	1051	16	49.46	-	.32	3.59E-08	2.99E-06
macromolecule metabolic process (GO:0043170)	3195	84	150.37	-	.56	1.44E-10	2.00E-08		sequence-specific double-stranded DNA binding (GO:1990837)	565	0	26.59	-	< 0.01	5.32E-12	1.92E-09		cell periphery (GO:0071944)	1860	23	87.54	-	.26	3.58E-17	2.39E-14
biosynthetic process (GO:0009058)	1302	29	61.28	-	.47	4.04E-06	2.22E-04		molecular transducer activity (GO:0060089)	406	0	19.11	-	< 0.01	1.30E-08	2.20E-06		ribonucleoprotein complex (GO:1990904)	566	6	26.64	-	.23	4.06E-06	1.69E-04
multicellular organismal reproductive process (GO:0048609)	1040	23	48.95	-	.47	4.17E-05	1.85E-03											neuron projection (GO:0043005)	472	5	22.21	-	.23	2.50E-05	8.14E-04
organic substance biosynthetic process (GO:1901576)	1275	28	60.01	-	.47	4.44E-06	2.41E-04											intracellular organelle lumen (GO:0070013)	1019	10	47.96	-	.21	4.12E-11	1.10E-08
multi-organism reproductive process (GO:0044703)	1048	23	49.32	-	.47	3.21E-05	1.49E-03											organelle lumen (GO:0043233)	1020	10	48.01	-	.21	4.15E-11	9.23E-09
sexual reproduction (GO:0019953)	1048	23	49.32	-	.47	3.21E-05	1.48E-03											membrane-enclosed lumen (GO:0031974)	1020	10	48.01	-	.21	4.15E-11	7.91E-09
gamete generation (GO:0007276)	914	20	43.02	-	.46	1.15E-04	4.52E-03											synapse (GO:0045202)	312	3	14.68	-	.20	5.12E-04	1.22E-02
multicellular organism reproduction (GO:0032504)	1274	27	59.96	-	.45	1.61E-06	1.04E-04											cell junction (GO:0030054)	457	4	21.51	-	.19	1.01E-05	3.55E-04
reproductive process (GO:0022414)	1182	25	55.63	-	.45	4.22E-06	2.30E-04											nuclear protein-containing complex (GO:0140513)	839	7	39.49	-	.18	3.54E-10	4.72E-08
cellular biosynthetic process (GO:0044249)	1240	26	58.36	-	.45	2.31E-06	1.39E-04											integral component of plasma membrane (GO:0005887)	511	4	24.05	-	.17	1.20E-06	6.70E-05
reproduction (GO:0000003)	1413	29	66.50	-	.44	1.99E-07	1.58E-05											intrinsic component of plasma membrane (GO:0031226)	528	4	24.85	-	.16	5.84E-07	3.90E-05
cell cycle (GO:0007049)	608	12	28.61	-	.42	7.07E-04	2.14E-02											nucleoplasm (GO:0005654)	553	4	26.03	-	.15	1.96E-07	1.46E-05
locomotion (GO:0040011)	611	12	28.76	-	.42	7.10E-04	2.14E-02											chromatin (GO:0000785)	289	2	13.60	-	.15	2.77E-04	6.97E-03
cellular nitrogen compound metabolic process (GO:0034641)	1776	34	83.59	-	.41	2.89E-10	3.89E-08											plasma membrane region (GO:0098590)	348	2	16.38	-	.12	2.15E-05	7.18E-04
developmental process involved in reproduction (GO:0003006)	891	17	41.93	-	.41	2.06E-05	9.82E-04											polytene chromosome (GO:0005700)	195	1	9.18	-	.11	2.54E-03	4.70E-02
heterocycle metabolic process (GO:0046483)	1427	27	67.16	-	.40	2.23E-08	2.23E-06											chromosome (GO:0005694)	588	3	27.67	-	.11	6.45E-09	6.63E-07
cellular macromolecule biosynthetic process (GO:0034645)	747	14	35.16	-	.40	9.55E-05	3.78E-03											nuclear lumen (GO:0031981)	830	4	39.06	-	.10	1.59E-12	5.31E-10
nucleobase-containing compound metabolic process (GO:0006139)	1345	25	63.30	-	.39	3.25E-08	3.17E-06											dendritic tree (GO:0097447)	207	0	9.74	-	< 0.01	1.27E-04	3.52E-03
cellular amide metabolic process (GO:0043603)	489	9	23.01	-	.39	1.86E-03	4.94E-02											somatodendritic compartment (GO:0036477)	282	0	13.27	-	< 0.01	3.44E-06	1.48E-04
vesicle-mediated transport (GO:0016192)	490	9	23.06	-	.39	1.87E-03	4.96E-02											transcription regulator complex (GO:0005667)	210	0	9.88	-	< 0.01	1.32E-04	3.53E-03
cellular aromatic compound metabolic process (GO:0006725)	1471	27	69.23	-	.39	4.88E-09	5.77E-07											dendrite (GO:0030425)	207	0	9.74	-	< 0.01	1.27E-04	3.45E-03
macromolecule biosynthetic process (GO:0009059)	766	14	36.05	-	.39	5.41E-05	2.34E-03											cell body (GO:0044297)	171	0	8.05	-	< 0.01	6.17E-04	1.37E-02
organic cyclic compound metabolic process (GO:1901360)	1534	27	72.20	-	.37	7.86E-10	9.89E-08											cell cortex (GO:0005938)	185	0	8.71	-	< 0.01	4.42E-04	1.09E-02
lipid metabolic process (GO:0006629)	512	9	24.10	-	.37	7.70E-04	2.30E-02											external encapsulating structure (GO:0030312)	307	0	14.45	-	< 0.01	1.03E-06	5.99E-05
cellular nitrogen compound biosynthetic process (GO:0044271)	703	12	33.09	-	.36	4.03E-05	1.80E-03											neuronal cell body (GO:0043025)	159	0	7.48	-	< 0.01	1.45E-03	2.93E-02
response to organic substance (GO:0010033)	475	8	22.36	-	.36	1.06E-03	2.98E-02											transferase complex, transferring phosphorus-containing groups (GO:0061695)	157	0	7.39	-	< 0.01	1.40E-03	2.88E-02
response to stress (GO:0006950)	1130	19	53.18	-	.36	6.95E-08	6.17E-06											extracellular matrix (GO:0031012)	273	0	12.85	-	< 0.01	5.12E-06	2.07E-04
cellular process involved in reproduction in multicellular organism (GO:0022412)	849	14	39.96	-	.35	3.74E-06	2.09E-04											apical part of cell (GO:0045177)	176	0	8.28	-	< 0.01	6.53E-04	1.43E-02
organic cyclic compound biosynthetic process (GO:1901362)	432	7	20.33	-	.34	1.41E-03	3.82E-02											nucleolus (GO:0005730)	227	0	10.68	-	< 0.01	5.95E-05	1.81E-03
germ cell development (GO:0007281)	710	11	33.42	-	.33	1.19E-05	5.95E-04
regulation of signal transduction (GO:0009966)	777	12	36.57	-	.33	3.55E-06	1.99E-04
regulation of response to stimulus (GO:0048583)	981	15	46.17	-	.32	1.24E-07	1.05E-05
mitotic cell cycle (GO:0000278)	399	6	18.78	-	.32	1.38E-03	3.75E-02
regulation of cellular component organization (GO:0051128)	671	10	31.58	-	.32	1.59E-05	7.85E-04
biological process involved in interspecies interaction between organisms (GO:0044419)	438	6	20.61	-	.29	4.03E-04	1.32E-02
biological regulation (GO:0065007)	4399	60	207.03	-	.29	2.58E-41	2.01E-37
regulation of cell communication (GO:0010646)	907	12	42.69	-	.28	5.75E-08	5.34E-06
regulation of signaling (GO:0023051)	907	12	42.69	-	.28	5.75E-08	5.28E-06
anatomical structure formation involved in morphogenesis (GO:0048646)	531	7	24.99	-	.28	4.55E-05	1.99E-03
regulation of biological process (GO:0050789)	3962	52	186.47	-	.28	1.39E-37	5.42E-34
regulation of cellular process (GO:0050794)	3660	47	172.25	-	.27	6.71E-35	1.31E-31
response to external biotic stimulus (GO:0043207)	392	5	18.45	-	.27	4.97E-04	1.58E-02
response to other organism (GO:0051707)	392	5	18.45	-	.27	4.97E-04	1.58E-02
response to biotic stimulus (GO:0009607)	392	5	18.45	-	.27	4.97E-04	1.57E-02
negative regulation of biological process (GO:0048519)	1452	18	68.34	-	.26	3.04E-13	6.23E-11
nervous system process (GO:0050877)	566	7	26.64	-	.26	1.23E-05	6.13E-04
response to stimulus (GO:0050896)	2514	31	118.32	-	.26	1.54E-23	1.33E-20
negative regulation of cellular process (GO:0048523)	1235	15	58.12	-	.26	1.51E-11	2.41E-09
response to chemical (GO:0042221)	1076	13	50.64	-	.26	3.90E-10	5.16E-08
response to external stimulus (GO:0009605)	929	11	43.72	-	.25	4.71E-09	5.65E-07
regulation of biological quality (GO:0065008)	1273	15	59.91	-	.25	3.71E-12	6.43E-10
multicellular organismal process (GO:0032501)	3485	41	164.02	-	.25	2.35E-35	6.11E-32
defense response to other organism (GO:0098542)	343	4	16.14	-	.25	8.71E-04	2.52E-02
defense response (GO:0006952)	360	4	16.94	-	.24	4.44E-04	1.42E-02
positive regulation of metabolic process (GO:0009893)	903	10	42.50	-	.24	4.21E-09	5.13E-07
positive regulation of macromolecule metabolic process (GO:0010604)	813	9	38.26	-	.24	2.82E-08	2.78E-06
system process (GO:0003008)	636	7	29.93	-	.23	1.23E-06	8.01E-05
positive regulation of cellular metabolic process (GO:0031325)	822	9	38.69	-	.23	1.99E-08	2.02E-06
positive regulation of nitrogen compound metabolic process (GO:0051173)	735	8	34.59	-	.23	1.36E-07	1.14E-05
cell development (GO:0048468)	1288	14	60.62	-	.23	5.51E-13	1.10E-10
cellular response to stimulus (GO:0051716)	1477	16	69.51	-	.23	6.37E-15	1.46E-12
regulation of primary metabolic process (GO:0080090)	1796	19	84.53	-	.22	1.66E-18	5.90E-16
intracellular signal transduction (GO:0035556)	380	4	17.88	-	.22	2.32E-04	8.37E-03
developmental process (GO:0032502)	2764	29	130.08	-	.22	1.38E-29	1.53E-26
regulation of cellular metabolic process (GO:0031323)	1929	20	90.79	-	.22	2.62E-20	1.36E-17
regulation of metabolic process (GO:0019222)	2149	22	101.14	-	.22	8.86E-23	6.29E-20
nucleic acid metabolic process (GO:0090304)	1085	11	51.06	-	.22	1.78E-11	2.77E-09
regulation of macromolecule metabolic process (GO:0060255)	1988	20	93.56	-	.21	2.41E-21	1.57E-18
cell differentiation (GO:0030154)	1592	16	74.93	-	.21	4.77E-17	1.38E-14
cellular developmental process (GO:0048869)	1604	16	75.49	-	.21	3.23E-17	9.71E-15
gene expression (GO:0010467)	1116	11	52.52	-	.21	3.99E-12	6.77E-10
response to abiotic stimulus (GO:0009628)	411	4	19.34	-	.21	5.72E-05	2.47E-03
regulation of nitrogen compound metabolic process (GO:0051171)	1768	17	83.21	-	.20	1.70E-19	6.65E-17
regulation of localization (GO:0032879)	533	5	25.09	-	.20	3.37E-06	1.91E-04
positive regulation of transcription by RNA polymerase II (GO:0045944)	326	3	15.34	-	.20	3.70E-04	1.25E-02
regulation of developmental process (GO:0050793)	669	6	31.49	-	.19	5.99E-08	5.44E-06
RNA processing (GO:0006396)	558	5	26.26	-	.19	1.15E-06	7.61E-05
positive regulation of cellular process (GO:0048522)	1568	14	73.80	-	.19	7.07E-18	2.30E-15
mRNA metabolic process (GO:0016071)	343	3	16.14	-	.19	1.84E-04	6.82E-03
positive regulation of biological process (GO:0048518)	1717	15	80.81	-	.19	5.09E-20	2.48E-17
anatomical structure development (GO:0048856)	2634	23	123.97	-	.19	2.03E-31	3.17E-28
chromosome organization (GO:0051276)	466	4	21.93	-	.18	7.11E-06	3.77E-04
wing disc development (GO:0035220)	373	3	17.55	-	.17	6.62E-05	2.73E-03
tissue development (GO:0009888)	1000	8	47.06	-	.17	2.70E-12	4.90E-10
regulation of response to external stimulus (GO:0032101)	253	2	11.91	-	.17	1.15E-03	3.22E-02
cell communication (GO:0007154)	1270	10	59.77	-	.17	1.79E-15	4.24E-13
regulation of cellular catabolic process (GO:0031329)	261	2	12.28	-	.16	8.06E-04	2.40E-02
positive regulation of cellular component organization (GO:0051130)	263	2	12.38	-	.16	8.13E-04	2.38E-02
imaginal disc-derived wing morphogenesis (GO:0007476)	264	2	12.42	-	.16	8.18E-04	2.39E-02
anatomical structure morphogenesis (GO:0009653)	1456	11	68.53	-	.16	3.02E-18	1.02E-15
ncRNA processing (GO:0034470)	271	2	12.75	-	.16	5.66E-04	1.77E-02
positive regulation of signal transduction (GO:0009967)	409	3	19.25	-	.16	1.61E-05	7.88E-04
wing disc morphogenesis (GO:0007472)	277	2	13.04	-	.15	6.03E-04	1.88E-02
positive regulation of RNA biosynthetic process (GO:1902680)	419	3	19.72	-	.15	7.41E-06	3.86E-04
positive regulation of transcription, DNA-templated (GO:0045893)	419	3	19.72	-	.15	7.41E-06	3.83E-04
positive regulation of nucleic acid-templated transcription (GO:1903508)	419	3	19.72	-	.15	7.41E-06	3.81E-04
morphogenesis of an epithelium (GO:0002009)	571	4	26.87	-	.15	9.47E-08	8.30E-06
regulation of catabolic process (GO:0009894)	286	2	13.46	-	.15	2.76E-04	9.73E-03
regulation of multicellular organismal process (GO:0051239)	576	4	27.11	-	.15	9.73E-08	8.43E-06
tissue morphogenesis (GO:0048729)	589	4	27.72	-	.14	4.54E-08	4.27E-06
positive regulation of cell communication (GO:0010647)	446	3	20.99	-	.14	2.50E-06	1.46E-04
positive regulation of signaling (GO:0023056)	446	3	20.99	-	.14	2.50E-06	1.45E-04
sensory organ development (GO:0007423)	450	3	21.18	-	.14	2.53E-06	1.46E-04
epithelial tube morphogenesis (GO:0060562)	453	3	21.32	-	.14	2.62E-06	1.49E-04
metamorphosis (GO:0007552)	455	3	21.41	-	.14	1.73E-06	1.08E-04
multicellular organism development (GO:0007275)	2280	15	107.31	-	.14	7.37E-31	9.58E-28
cell-cell signaling (GO:0007267)	305	2	14.35	-	.14	1.34E-04	5.14E-03
post-embryonic appendage morphogenesis (GO:0035120)	307	2	14.45	-	.14	1.35E-04	5.15E-03
regulation of growth (GO:0040008)	308	2	14.50	-	.14	1.35E-04	5.13E-03
epithelium development (GO:0060429)	925	6	43.53	-	.14	1.97E-12	3.66E-10
positive regulation of RNA metabolic process (GO:0051254)	467	3	21.98	-	.14	1.21E-06	7.94E-05
regulation of cell cycle (GO:0051726)	314	2	14.78	-	.14	9.30E-05	3.74E-03
imaginal disc-derived appendage morphogenesis (GO:0035114)	316	2	14.87	-	.13	9.36E-05	3.75E-03
regionalization (GO:0003002)	474	3	22.31	-	.13	8.33E-07	5.75E-05
appendage morphogenesis (GO:0035107)	318	2	14.97	-	.13	9.52E-05	3.79E-03
positive regulation of macromolecule biosynthetic process (GO:0010557)	479	3	22.54	-	.13	8.67E-07	5.93E-05
imaginal disc-derived appendage development (GO:0048737)	323	2	15.20	-	.13	6.46E-05	2.71E-03
positive regulation of nucleobase-containing compound metabolic process (GO:0045935)	485	3	22.83	-	.13	5.82E-07	4.13E-05
appendage development (GO:0048736)	326	2	15.34	-	.13	6.56E-05	2.74E-03
taxis (GO:0042330)	327	2	15.39	-	.13	6.62E-05	2.75E-03
RNA metabolic process (GO:0016070)	824	5	38.78	-	.13	1.83E-11	2.80E-09
tube morphogenesis (GO:0035239)	496	3	23.34	-	.13	4.11E-07	3.00E-05
signal transduction (GO:0007165)	994	6	46.78	-	.13	8.84E-14	1.92E-11
positive regulation of response to stimulus (GO:0048584)	510	3	24.00	-	.12	1.90E-07	1.54E-05
pattern specification process (GO:0007389)	511	3	24.05	-	.12	1.91E-07	1.54E-05
signaling (GO:0023052)	1199	7	56.43	-	.12	7.84E-17	2.19E-14
behavior (GO:0007610)	515	3	24.24	-	.12	1.99E-07	1.57E-05
tube development (GO:0035295)	689	4	32.43	-	.12	7.52E-10	9.62E-08
ncRNA metabolic process (GO:0034660)	345	2	16.24	-	.12	3.20E-05	1.49E-03
positive regulation of cellular biosynthetic process (GO:0031328)	524	3	24.66	-	.12	1.38E-07	1.14E-05
positive regulation of biosynthetic process (GO:0009891)	525	3	24.71	-	.12	1.40E-07	1.15E-05
regulation of gene expression (GO:0010468)	1611	9	75.82	-	.12	5.06E-23	3.95E-20
imaginal disc development (GO:0007444)	538	3	25.32	-	.12	6.25E-08	5.61E-06
post-embryonic animal organ morphogenesis (GO:0048563)	381	2	17.93	-	.11	7.38E-06	3.89E-04
imaginal disc morphogenesis (GO:0007560)	381	2	17.93	-	.11	7.38E-06	3.86E-04
negative regulation of cellular metabolic process (GO:0031324)	588	3	27.67	-	.11	6.45E-09	7.30E-07
system development (GO:0048731)	1643	8	77.33	-	.10	1.59E-24	1.55E-21
regulation of RNA metabolic process (GO:0051252)	1265	6	59.54	-	.10	5.45E-19	2.03E-16
regulation of cellular amide metabolic process (GO:0034248)	211	1	9.93	-	.10	1.19E-03	3.28E-02
neurogenesis (GO:0022008)	849	4	39.96	-	.10	7.30E-13	1.39E-10
G protein-coupled receptor signaling pathway (GO:0007186)	214	1	10.07	-	.10	1.23E-03	3.40E-02
instar larval or pupal morphogenesis (GO:0048707)	429	2	20.19	-	.10	7.50E-07	5.27E-05
regulation of cellular macromolecule biosynthetic process (GO:2000112)	1293	6	60.85	-	.10	1.59E-19	6.54E-17
regulation of macromolecule biosynthetic process (GO:0010556)	1298	6	61.09	-	.10	1.05E-19	4.55E-17
cell morphogenesis involved in differentiation (GO:0000904)	433	2	20.38	-	.10	7.74E-07	5.39E-05
regulation of nucleobase-containing compound metabolic process (GO:0019219)	1309	6	61.61	-	.10	6.91E-20	3.17E-17
chemical synaptic transmission (GO:0007268)	219	1	10.31	-	.10	8.12E-04	2.40E-02
anterograde trans-synaptic signaling (GO:0098916)	219	1	10.31	-	.10	8.12E-04	2.39E-02
regulation of RNA biosynthetic process (GO:2001141)	1105	5	52.01	-	.10	9.63E-17	2.59E-14
regulation of transcription, DNA-templated (GO:0006355)	1105	5	52.01	-	.10	9.63E-17	2.50E-14
regulation of nucleic acid-templated transcription (GO:1903506)	1105	5	52.01	-	.10	9.63E-17	2.42E-14
trans-synaptic signaling (GO:0099537)	222	1	10.45	-	.10	8.39E-04	2.44E-02
post-embryonic animal morphogenesis (GO:0009886)	444	2	20.90	-	.10	5.50E-07	3.94E-05
post-embryonic animal organ development (GO:0048569)	447	2	21.04	-	.10	3.53E-07	2.70E-05
regulation of cellular biosynthetic process (GO:0031326)	1353	6	63.68	-	.09	8.64E-21	4.81E-18
posttranscriptional regulation of gene expression (GO:0010608)	226	1	10.64	-	.09	5.54E-04	1.74E-02
regulation of biosynthetic process (GO:0009889)	1362	6	64.10	-	.09	5.69E-21	3.41E-18
animal organ development (GO:0048513)	1148	5	54.03	-	.09	1.23E-17	3.84E-15
neuron differentiation (GO:0030182)	693	3	32.62	-	.09	6.43E-11	9.47E-09
positive regulation of developmental process (GO:0051094)	234	1	11.01	-	.09	3.80E-04	1.26E-02
open tracheal system development (GO:0007424)	238	1	11.20	-	.09	3.89E-04	1.28E-02
cell division (GO:0051301)	242	1	11.39	-	.09	2.61E-04	9.38E-03
detection of stimulus (GO:0051606)	244	1	11.48	-	.09	2.62E-04	9.37E-03
regulation of immune system process (GO:0002682)	244	1	11.48	-	.09	2.62E-04	9.32E-03
respiratory system development (GO:0060541)	247	1	11.62	-	.09	2.68E-04	9.51E-03
axon guidance (GO:0007411)	249	1	11.72	-	.09	2.76E-04	9.71E-03
cell morphogenesis (GO:0000902)	499	2	23.48	-	.09	3.57E-08	3.40E-06
negative regulation of metabolic process (GO:0009892)	754	3	35.49	-	.08	6.56E-12	1.07E-09
nervous system development (GO:0007399)	1018	4	47.91	-	.08	3.73E-16	9.09E-14
neuron projection guidance (GO:0097485)	257	1	12.10	-	.08	1.87E-04	6.93E-03
negative regulation of nitrogen compound metabolic process (GO:0051172)	525	2	24.71	-	.08	1.13E-08	1.22E-06
cellular component morphogenesis (GO:0032989)	527	2	24.80	-	.08	1.14E-08	1.21E-06
cell migration (GO:0016477)	267	1	12.57	-	.08	1.31E-04	5.10E-03
chemotaxis (GO:0006935)	267	1	12.57	-	.08	1.31E-04	5.07E-03
generation of neurons (GO:0048699)	801	3	37.70	-	.08	5.74E-13	1.12E-10
instar larval or pupal development (GO:0002165)	536	2	25.23	-	.08	7.74E-09	8.62E-07
compound eye morphogenesis (GO:0001745)	272	1	12.80	-	.08	8.53E-05	3.47E-03
neuron development (GO:0048666)	548	2	25.79	-	.08	5.48E-09	6.28E-07
regulation of cell differentiation (GO:0045595)	277	1	13.04	-	.08	5.74E-05	2.46E-03
regulation of multicellular organismal development (GO:2000026)	279	1	13.13	-	.08	5.76E-05	2.46E-03
sensory organ morphogenesis (GO:0090596)	281	1	13.22	-	.08	5.85E-05	2.48E-03
eye morphogenesis (GO:0048592)	281	1	13.22	-	.08	5.85E-05	2.47E-03
regulation of transcription by RNA polymerase II (GO:0006357)	874	3	41.13	-	.07	2.37E-14	5.29E-12
axonogenesis (GO:0007409)	298	1	14.03	-	.07	2.72E-05	1.29E-03
regulation of cellular component biogenesis (GO:0044087)	302	1	14.21	-	.07	2.89E-05	1.36E-03
post-embryonic development (GO:0009791)	611	2	28.76	-	.07	2.30E-10	3.15E-08
axon development (GO:0061564)	309	1	14.54	-	.07	1.91E-05	9.22E-04
regulation of transport (GO:0051049)	309	1	14.54	-	.07	1.91E-05	9.16E-04
female gamete generation (GO:0007292)	629	2	29.60	-	.07	1.05E-10	1.49E-08
epithelial cell development (GO:0002064)	327	1	15.39	-	.06	8.99E-06	4.59E-04
compound eye development (GO:0048749)	342	1	16.10	-	.06	4.03E-06	2.23E-04
negative regulation of macromolecule metabolic process (GO:0010605)	703	2	33.09	-	.06	4.46E-12	7.40E-10
animal organ morphogenesis (GO:0009887)	709	2	33.37	-	.06	2.94E-12	5.22E-10
eye development (GO:0001654)	360	1	16.94	-	.06	1.88E-06	1.16E-04
visual system development (GO:0150063)	360	1	16.94	-	.06	1.88E-06	1.15E-04
sensory system development (GO:0048880)	360	1	16.94	-	.06	1.88E-06	1.14E-04
epithelial cell differentiation (GO:0030855)	380	1	17.88	-	.06	9.08E-07	6.16E-05
cell morphogenesis involved in neuron differentiation (GO:0048667)	390	1	18.35	-	.05	3.87E-07	2.93E-05
neuron projection morphogenesis (GO:0048812)	392	1	18.45	-	.05	3.89E-07	2.91E-05
cell projection morphogenesis (GO:0048858)	394	1	18.54	-	.05	3.95E-07	2.94E-05
plasma membrane bounded cell projection morphogenesis (GO:0120039)	394	1	18.54	-	.05	3.95E-07	2.91E-05
cell part morphogenesis (GO:0032990)	402	1	18.92	-	.05	2.66E-07	2.05E-05
neuron projection development (GO:0031175)	417	1	19.63	-	.05	1.20E-07	1.03E-05
oogenesis (GO:0048477)	577	1	27.16	-	.04	1.00E-10	1.45E-08
negative regulation of cellular biosynthetic process (GO:0031327)	412	0	19.39	-	< 0.01	8.33E-09	9.15E-07
regulation of cell development (GO:0060284)	164	0	7.72	-	< 0.01	9.27E-04	2.67E-02
immune system process (GO:0002376)	290	0	13.65	-	< 0.01	2.30E-06	1.39E-04
negative regulation of transcription by RNA polymerase II (GO:0000122)	211	0	9.93	-	< 0.01	1.35E-04	5.14E-03
cell surface receptor signaling pathway (GO:0007166)	312	0	14.68	-	< 0.01	1.09E-06	7.25E-05
cell adhesion (GO:0007155)	179	0	8.42	-	< 0.01	4.14E-04	1.35E-02
response to radiation (GO:0009314)	175	0	8.24	-	< 0.01	6.41E-04	1.98E-02
secretion by cell (GO:0032940)	174	0	8.19	-	< 0.01	6.32E-04	1.96E-02
ovarian follicle cell development (GO:0030707)	295	0	13.88	-	< 0.01	2.43E-06	1.43E-04
embryonic development via the syncytial blastoderm (GO:0001700)	167	0	7.86	-	< 0.01	9.64E-04	2.73E-02
regulation of nervous system development (GO:0051960)	213	0	10.02	-	< 0.01	8.39E-05	3.43E-03
larval development (GO:0002164)	164	0	7.72	-	< 0.01	9.27E-04	2.66E-02
ameboidal-type cell migration (GO:0001667)	156	0	7.34	-	< 0.01	1.39E-03	3.77E-02
secretion (GO:0046903)	194	0	9.13	-	< 0.01	3.00E-04	1.03E-02
negative regulation of RNA biosynthetic process (GO:1902679)	305	0	14.35	-	< 0.01	1.68E-06	1.07E-04
cell fate commitment (GO:0045165)	297	0	13.98	-	< 0.01	2.54E-06	1.46E-04
segmentation (GO:0035282)	230	0	10.82	-	< 0.01	3.78E-05	1.71E-03
cuticle development (GO:0042335)	233	0	10.97	-	< 0.01	3.84E-05	1.73E-03
growth (GO:0040007)	178	0	8.38	-	< 0.01	4.14E-04	1.35E-02
chitin-based cuticle development (GO:0040003)	198	0	9.32	-	< 0.01	1.88E-04	6.92E-03
biological adhesion (GO:0022610)	187	0	8.80	-	< 0.01	2.78E-04	9.71E-03
negative regulation of gene expression (GO:0010629)	307	0	14.45	-	< 0.01	1.03E-06	6.94E-05
gland development (GO:0048732)	175	0	8.24	-	< 0.01	6.41E-04	1.97E-02
regulation of cell population proliferation (GO:0042127)	218	0	10.26	-	< 0.01	8.79E-05	3.55E-03
negative regulation of macromolecule biosynthetic process (GO:0010558)	395	0	18.59	-	< 0.01	1.87E-08	1.95E-06
oocyte differentiation (GO:0009994)	159	0	7.48	-	< 0.01	1.45E-03	3.92E-02
anterior/posterior pattern specification (GO:0009952)	188	0	8.85	-	< 0.01	2.78E-04	9.68E-03
negative regulation of nucleobase-containing compound metabolic process (GO:0045934)	342	0	16.10	-	< 0.01	2.07E-07	1.62E-05
negative regulation of biosynthetic process (GO:0009890)	417	0	19.63	-	< 0.01	5.47E-09	6.37E-07
embryonic pattern specification (GO:0009880)	204	0	9.60	-	< 0.01	1.25E-04	4.88E-03
embryonic morphogenesis (GO:0048598)	235	0	11.06	-	< 0.01	3.96E-05	1.77E-03
developmental growth (GO:0048589)	178	0	8.38	-	< 0.01	4.14E-04	1.34E-02
locomotory behavior (GO:0007626)	176	0	8.28	-	< 0.01	6.53E-04	2.00E-02
regulation of synapse organization (GO:0050807)	160	0	7.53	-	< 0.01	1.48E-03	3.98E-02
regulation of synapse structure or activity (GO:0050803)	191	0	8.99	-	< 0.01	2.84E-04	9.82E-03
negative regulation of transcription, DNA-templated (GO:0045892)	305	0	14.35	-	< 0.01	1.68E-06	1.07E-04
negative regulation of cellular macromolecule biosynthetic process (GO:2000113)	395	0	18.59	-	< 0.01	1.87E-08	1.92E-06
negative regulation of RNA metabolic process (GO:0051253)	325	0	15.30	-	< 0.01	4.63E-07	3.35E-05
positive regulation of multicellular organismal process (GO:0051240)	203	0	9.55	-	< 0.01	2.04E-04	7.46E-03
axis specification (GO:0009798)	193	0	9.08	-	< 0.01	2.94E-04	1.01E-02
embryo development ending in birth or egg hatching (GO:0009792)	176	0	8.28	-	< 0.01	6.53E-04	1.99E-02
embryo development (GO:0009790)	511	0	24.05	-	< 0.01	6.21E-11	9.31E-09
central nervous system development (GO:0007417)	278	0	13.08	-	< 0.01	5.41E-06	2.89E-04
immune response (GO:0006955)	181	0	8.52	-	< 0.01	4.17E-04	1.35E-02
positive regulation of transport (GO:0051050)	154	0	7.25	-	< 0.01	1.37E-03	3.75E-02
detection of chemical stimulus (GO:0009593)	167	0	7.86	-	< 0.01	9.64E-04	2.72E-02
blastoderm segmentation (GO:0007350)	189	0	8.90	-	< 0.01	2.79E-04	9.68E-03
negative regulation of nucleic acid-templated transcription (GO:1903507)	305	0	14.35	-	< 0.01	1.68E-06	1.06E-04

## Sheet: 14
Analysis Type:	PANTHER Overrepresentation Test (Released 20210224)								Analysis Type:	PANTHER Overrepresentation Test (Released 20210224)								Analysis Type:	PANTHER Overrepresentation Test (Released 20210224)
Annotation Version and Release Date:	GO Ontology database DOI: 10.5281/zenodo.5725227 Released 2021-11-16								Annotation Version and Release Date:	GO Ontology database DOI: 10.5281/zenodo.5725227 Released 2021-11-16								Annotation Version and Release Date:	GO Ontology database DOI: 10.5281/zenodo.5725227 Released 2021-11-16
Analyzed List:	upload_1 (Drosophila melanogaster)								Analyzed List:	upload_1 (Drosophila melanogaster)								Analyzed List:	upload_1 (Drosophila melanogaster)
Reference List:	Drosophila melanogaster (all genes in database)								Reference List:	Drosophila melanogaster (all genes in database)								Reference List:	Drosophila melanogaster (all genes in database)
Test Type:	FISHER								Test Type:	FISHER								Test Type:	FISHER
Correction:	FDR								Correction:	FDR								Correction:	FDR
GO biological process complete	Drosophila melanogaster - REFLIST (13811)	upload_1 (64)	upload_1 (expected)	upload_1 (over/under)	upload_1 (fold Enrichment)	upload_1 (raw P-value)	upload_1 (FDR)		GO molecular function complete	Drosophila melanogaster - REFLIST (13811)	upload_1 (64)	upload_1 (expected)	upload_1 (over/under)	upload_1 (fold Enrichment)	upload_1 (raw P-value)	upload_1 (FDR)		GO cellular component complete	Drosophila melanogaster - REFLIST (13811)	upload_1 (64)	upload_1 (expected)	upload_1 (over/under)	upload_1 (fold Enrichment)	upload_1 (raw P-value)	upload_1 (FDR)
mitochondrial electron transport, cytochrome c to oxygen (GO:0006123)	15	4	.07	+	57.55	1.51E-06	2.95E-03		cytochrome-c oxidase activity (GO:0004129)	19	4	.09	+	45.43	3.41E-06	9.83E-03		sperm flagellum (GO:0036126)	21	3	.10	+	30.83	1.77E-04	5.90E-02
spermatid development (GO:0007286)	120	7	.56	+	12.59	1.84E-06	2.87E-03		oxidoreductase activity, acting on a heme group of donors (GO:0016675)	19	4	.09	+	45.43	3.41E-06	4.92E-03		9+2 motile cilium (GO:0097729)	21	3	.10	+	30.83	1.77E-04	4.72E-02
spermatid differentiation (GO:0048515)	129	7	.60	+	11.71	2.90E-06	3.78E-03		manganese ion binding (GO:0030145)	23	4	.11	+	37.53	6.67E-06	6.41E-03		mitochondrial envelope (GO:0005740)	326	10	1.51	+	6.62	2.88E-06	3.84E-03
spermatogenesis (GO:0007283)	263	8	1.22	+	6.56	3.28E-05	3.66E-02		electron transfer activity (GO:0009055)	68	5	.32	+	15.87	2.10E-05	1.51E-02		envelope (GO:0031975)	454	10	2.10	+	4.75	4.76E-05	3.18E-02
regulation of cellular process (GO:0050794)	3660	2	16.96	-	.12	1.23E-06	3.19E-03											organelle envelope (GO:0031967)	454	10	2.10	+	4.75	4.76E-05	2.12E-02
regulation of biological process (GO:0050789)	3962	2	18.36	-	.11	2.14E-07	8.37E-04
biological regulation (GO:0065007)	4399	2	20.38	-	.10	1.67E-08	1.30E-04
