# Supplementary material for: Machine learning analysis of Drosophila testis transcriptomic data reveals potential regulatory sequences
Source: BioData Min. 2026 Mar 31;19:37. doi: 10.1186/s13040-026-00552-2 (PMC13162424; doi:10.1186/s13040-026-00552-2)
Supplement: Supplementary file 12 — Supplementary Material 12: Additional Table S5GO enrichment analysis of DBSCAN clusters with epsilon = 12, minimum samples = 90 (e12, ms90). [file 13040_2026_552_MOESM12_ESM.xlsx]

## Sheet: 4
BSCAN	e12 ms90
Analysis Type:	PANTHER Overrepresentation Test (Released 20210224)								Analysis Type:	PANTHER Overrepresentation Test (Released 20210224)								Analysis Type:	PANTHER Overrepresentation Test (Released 20210224)
Annotation Version and Release Date:	GO Ontology database DOI: 10.5281/zenodo.5725227 Released 2021-11-16								Annotation Version and Release Date:	GO Ontology database DOI: 10.5281/zenodo.5725227 Released 2021-11-16								Annotation Version and Release Date:	GO Ontology database DOI: 10.5281/zenodo.5725227 Released 2021-11-16
Analyzed List:	upload_1 (Drosophila melanogaster)								Analyzed List:	upload_1 (Drosophila melanogaster)								Analyzed List:	upload_1 (Drosophila melanogaster)
Reference List:	Drosophila melanogaster (all genes in database)								Reference List:	Drosophila melanogaster (all genes in database)								Reference List:	Drosophila melanogaster (all genes in database)
Test Type:	FISHER								Test Type:	FISHER								Test Type:	FISHER
Correction:	FDR								Correction:	FDR								Correction:	FDR
GO biological process complete	Drosophila melanogaster - REFLIST (13811)	upload_1 (1259)	upload_1 (expected)	upload_1 (over/under)	upload_1 (fold Enrichment)	upload_1 (raw P-value)	upload_1 (FDR)		GO molecular function complete	Drosophila melanogaster - REFLIST (13811)	upload_1 (1259)	upload_1 (expected)	upload_1 (over/under)	upload_1 (fold Enrichment)	upload_1 (raw P-value)	upload_1 (FDR)		GO cellular component complete	Drosophila melanogaster - REFLIST (13811)	upload_1 (1259)	upload_1 (expected)	upload_1 (over/under)	upload_1 (fold Enrichment)	upload_1 (raw P-value)	upload_1 (FDR)
DNA repair (GO:0006281)	184	38	16.77	+	2.27	2.18E-05	6.06E-03		chromatin binding (GO:0003682)	224	44	20.42	+	2.15	1.61E-05	3.58E-03		ciliary cap (GO:0061822)	5	5	.46	+	10.97	7.12E-04	2.97E-02
cellular response to DNA damage stimulus (GO:0006974)	226	44	20.60	+	2.14	1.77E-05	5.12E-03		DNA binding (GO:0003677)	941	158	85.78	+	1.84	4.47E-12	1.29E-08		ciliary transition zone (GO:0035869)	20	12	1.82	+	6.58	5.11E-06	7.58E-04
positive regulation of RNA biosynthetic process (GO:1902680)	419	72	38.20	+	1.89	2.64E-06	9.82E-04		DNA-binding transcription factor activity (GO:0003700)	557	90	50.78	+	1.77	1.33E-06	6.39E-04		Golgi stack (GO:0005795)	65	17	5.93	+	2.87	3.70E-04	1.65E-02
positive regulation of transcription, DNA-templated (GO:0045893)	419	72	38.20	+	1.89	2.64E-06	9.38E-04		RNA polymerase II cis-regulatory region sequence-specific DNA binding (GO:0000978)	392	63	35.73	+	1.76	6.59E-05	1.05E-02		nuclear body (GO:0016604)	75	19	6.84	+	2.78	2.42E-04	1.29E-02
positive regulation of nucleic acid-templated transcription (GO:1903508)	419	72	38.20	+	1.89	2.64E-06	8.97E-04		cis-regulatory region sequence-specific DNA binding (GO:0000987)	400	64	36.46	+	1.76	7.67E-05	1.16E-02		polytene chromosome (GO:0005700)	195	37	17.78	+	2.08	1.63E-04	1.04E-02
positive regulation of RNA metabolic process (GO:0051254)	467	79	42.57	+	1.86	1.22E-06	4.77E-04		RNA polymerase II transcription regulatory region sequence-specific DNA binding (GO:0000977)	492	78	44.85	+	1.74	1.32E-05	3.18E-03		chromatin (GO:0000785)	289	48	26.35	+	1.82	2.92E-04	1.50E-02
DNA metabolic process (GO:0006259)	282	47	25.71	+	1.83	2.57E-04	4.89E-02		double-stranded DNA binding (GO:0003690)	597	94	54.42	+	1.73	2.02E-06	5.81E-04		Golgi apparatus (GO:0005794)	389	61	35.46	+	1.72	1.77E-04	1.07E-02
positive regulation of nucleobase-containing compound metabolic process (GO:0045935)	485	80	44.21	+	1.81	2.68E-06	8.72E-04		DNA-binding transcription factor activity, RNA polymerase II-specific (GO:0000981)	494	77	45.03	+	1.71	2.72E-05	5.22E-03		chromosome (GO:0005694)	588	90	53.60	+	1.68	9.33E-06	1.13E-03
regulation of RNA biosynthetic process (GO:2001141)	1105	175	100.73	+	1.74	2.00E-11	2.60E-08		sequence-specific DNA binding (GO:0043565)	631	98	57.52	+	1.70	1.90E-06	6.09E-04		nucleoplasm (GO:0005654)	553	83	50.41	+	1.65	3.79E-05	3.61E-03
regulation of transcription, DNA-templated (GO:0006355)	1105	175	100.73	+	1.74	2.00E-11	2.23E-08		transcription regulatory region nucleic acid binding (GO:0001067)	542	84	49.41	+	1.70	1.19E-05	3.12E-03		nucleus (GO:0005634)	2801	389	255.34	+	1.52	2.98E-17	3.98E-14
regulation of nucleic acid-templated transcription (GO:1903506)	1105	175	100.73	+	1.74	2.00E-11	1.95E-08		ATP-dependent activity (GO:0140657)	389	60	35.46	+	1.69	2.55E-04	3.67E-02		nuclear protein-containing complex (GO:0140513)	839	114	76.48	+	1.49	7.91E-05	6.60E-03
regulation of RNA metabolic process (GO:0051252)	1265	200	115.32	+	1.73	5.56E-13	2.17E-09		transcription cis-regulatory region binding (GO:0000976)	541	83	49.32	+	1.68	2.21E-05	4.55E-03		endomembrane system (GO:0012505)	1247	154	113.68	+	1.35	3.09E-04	1.53E-02
regulation of nucleobase-containing compound metabolic process (GO:0019219)	1309	204	119.33	+	1.71	1.16E-12	3.02E-09		transcription regulator activity (GO:0140110)	725	111	66.09	+	1.68	8.53E-07	8.19E-04		membrane-bounded organelle (GO:0043227)	5079	593	463.00	+	1.28	9.97E-13	6.66E-10
positive regulation of macromolecule biosynthetic process (GO:0010557)	479	74	43.67	+	1.69	4.30E-05	1.08E-02		enzyme binding (GO:0019899)	424	64	38.65	+	1.66	3.17E-04	4.35E-02		intracellular membrane-bounded organelle (GO:0043231)	4880	563	444.86	+	1.27	6.03E-11	1.34E-08
regulation of transcription by RNA polymerase II (GO:0006357)	874	135	79.67	+	1.69	2.45E-08	1.20E-05		sequence-specific double-stranded DNA binding (GO:1990837)	565	85	51.50	+	1.65	3.21E-05	5.79E-03		organelle (GO:0043226)	5618	642	512.13	+	1.25	1.93E-12	8.61E-10
regulation of gene expression (GO:0010468)	1611	243	146.86	+	1.65	9.77E-14	7.62E-10		nucleic acid binding (GO:0003676)	1698	242	154.79	+	1.56	2.54E-11	3.65E-08		intracellular organelle (GO:0043229)	5519	628	503.11	+	1.25	1.15E-11	3.83E-09
positive regulation of cellular biosynthetic process (GO:0031328)	524	77	47.77	+	1.61	1.54E-04	3.26E-02		heterocyclic compound binding (GO:1901363)	2703	321	246.40	+	1.30	9.74E-07	5.61E-04		intracellular anatomical structure (GO:0005622)	6583	705	600.10	+	1.17	1.49E-08	2.48E-06
positive regulation of biosynthetic process (GO:0009891)	525	77	47.86	+	1.61	1.57E-04	3.23E-02		organic cyclic compound binding (GO:0097159)	2726	322	248.50	+	1.30	1.52E-06	6.24E-04		cellular anatomical entity (GO:0110165)	9184	938	837.21	+	1.12	4.25E-09	8.11E-07
cellular response to stress (GO:0033554)	543	79	49.50	+	1.60	1.51E-04	3.28E-02		binding (GO:0005488)	5412	581	493.35	+	1.18	1.69E-06	6.07E-04		cellular_component (GO:0005575)	11033	1062	1005.76	+	1.06	1.02E-04	7.55E-03
positive regulation of nitrogen compound metabolic process (GO:0051173)	735	105	67.00	+	1.57	2.75E-05	7.41E-03		oxidoreductase activity (GO:0016491)	640	24	58.34	-	.41	8.78E-07	6.33E-04		Unclassified (UNCLASSIFIED)	2778	197	253.24	-	.78	1.02E-04	8.00E-03
regulation of macromolecule biosynthetic process (GO:0010556)	1298	185	118.32	+	1.56	1.11E-08	6.19E-06		structural constituent of ribosome (GO:0003735)	173	2	15.77	-	.13	5.05E-05	8.57E-03		extracellular region (GO:0005576)	1051	60	95.81	-	.63	1.22E-04	8.16E-03
regulation of cellular macromolecule biosynthetic process (GO:2000112)	1293	184	117.87	+	1.56	1.40E-08	7.27E-06											extracellular space (GO:0005615)	695	33	63.36	-	.52	4.79E-05	4.26E-03
positive regulation of macromolecule metabolic process (GO:0010604)	813	115	74.11	+	1.55	1.29E-05	3.87E-03											mitochondrion (GO:0005739)	857	26	78.12	-	.33	1.87E-11	4.99E-09
regulation of macromolecule metabolic process (GO:0060255)	1988	279	181.22	+	1.54	2.00E-12	3.91E-09											mitochondrial membrane (GO:0031966)	301	9	27.44	-	.33	1.10E-04	7.72E-03
regulation of cellular biosynthetic process (GO:0031326)	1353	189	123.34	+	1.53	2.70E-08	1.24E-05											organelle inner membrane (GO:0019866)	247	7	22.52	-	.31	3.49E-04	1.61E-02
regulation of biosynthetic process (GO:0009889)	1362	189	124.16	+	1.52	4.99E-08	2.16E-05											mitochondrial envelope (GO:0005740)	326	9	29.72	-	.30	2.32E-05	2.38E-03
regulation of metabolic process (GO:0019222)	2149	296	195.90	+	1.51	2.89E-12	4.51E-09											mitochondrial inner membrane (GO:0005743)	236	6	21.51	-	.28	2.38E-04	1.33E-02
regulation of primary metabolic process (GO:0080090)	1796	245	163.72	+	1.50	1.10E-09	8.62E-07											ribosome (GO:0005840)	185	4	16.86	-	.24	5.07E-04	2.18E-02
positive regulation of metabolic process (GO:0009893)	903	123	82.32	+	1.49	3.16E-05	8.23E-03											mitochondrial protein-containing complex (GO:0098798)	258	5	23.52	-	.21	1.42E-05	1.58E-03
regulation of nitrogen compound metabolic process (GO:0051171)	1768	240	161.17	+	1.49	2.51E-09	1.78E-06											mitochondrial matrix (GO:0005759)	150	2	13.67	-	.15	3.22E-04	1.53E-02
positive regulation of cellular metabolic process (GO:0031325)	822	110	74.93	+	1.47	1.83E-04	3.57E-02											ribosomal subunit (GO:0044391)	174	1	15.86	-	.06	6.35E-06	8.47E-04
regulation of cellular metabolic process (GO:0031323)	1929	257	175.85	+	1.46	2.56E-09	1.66E-06											large ribosomal subunit (GO:0015934)	105	0	9.57	-	< 0.01	2.38E-04	1.38E-02
nucleic acid metabolic process (GO:0090304)	1085	140	98.91	+	1.42	1.01E-04	2.24E-02
transport (GO:0006810)	1716	207	156.43	+	1.32	7.02E-05	1.61E-02
establishment of localization (GO:0051234)	1775	210	161.81	+	1.30	1.79E-04	3.58E-02
regulation of biological process (GO:0050789)	3962	468	361.17	+	1.30	6.14E-10	5.32E-07
regulation of cellular process (GO:0050794)	3660	422	333.64	+	1.26	1.58E-07	6.48E-05
biological regulation (GO:0065007)	4399	503	401.01	+	1.25	8.32E-09	4.99E-06
cellular process (GO:0009987)	7321	748	667.38	+	1.12	1.24E-05	3.86E-03
biological_process (GO:0008150)	11294	1086	1029.55	+	1.05	5.28E-05	1.29E-02
Unclassified (UNCLASSIFIED)	2517	173	229.45	-	.75	5.28E-05	1.25E-02

## Sheet: 7
Analysis Type:	PANTHER Overrepresentation Test (Released 20210224)								Analysis Type:	PANTHER Overrepresentation Test (Released 20210224)								Analysis Type:	PANTHER Overrepresentation Test (Released 20210224)
Annotation Version and Release Date:	GO Ontology database DOI: 10.5281/zenodo.5725227 Released 2021-11-16								Annotation Version and Release Date:	GO Ontology database DOI: 10.5281/zenodo.5725227 Released 2021-11-16								Annotation Version and Release Date:	GO Ontology database DOI: 10.5281/zenodo.5725227 Released 2021-11-16
Analyzed List:	upload_1 (Drosophila melanogaster)								Analyzed List:	upload_1 (Drosophila melanogaster)								Analyzed List:	upload_1 (Drosophila melanogaster)
Reference List:	Drosophila melanogaster (all genes in database)								Reference List:	Drosophila melanogaster (all genes in database)								Reference List:	Drosophila melanogaster (all genes in database)
Test Type:	FISHER								Test Type:	FISHER								Test Type:	FISHER
Correction:	FDR								Correction:	FDR								Correction:	FDR
GO biological process complete	Drosophila melanogaster - REFLIST (13811)	upload_1 (192)	upload_1 (expected)	upload_1 (over/under)	upload_1 (fold Enrichment)	upload_1 (raw P-value)	upload_1 (FDR)		GO molecular function complete	Drosophila melanogaster - REFLIST (13811)	upload_1 (192)	upload_1 (expected)	upload_1 (over/under)	upload_1 (fold Enrichment)	upload_1 (raw P-value)	upload_1 (FDR)		GO cellular component complete	Drosophila melanogaster - REFLIST (13811)	upload_1 (192)	upload_1 (expected)	upload_1 (over/under)	upload_1 (fold Enrichment)	upload_1 (raw P-value)	upload_1 (FDR)
Unclassified (UNCLASSIFIED)	2517	57	34.99	+	1.63	1.51E-04	2.03E-02		binding (GO:0005488)	5412	39	75.24	-	.52	3.62E-08	3.47E-05		intracellular anatomical structure (GO:0005622)	6583	49	91.52	-	.54	5.32E-10	2.37E-07
biological_process (GO:0008150)	11294	135	157.01	-	.86	1.51E-04	2.06E-02		organic cyclic compound binding (GO:0097159)	2726	9	37.90	-	.24	3.56E-09	5.12E-06		organelle (GO:0043226)	5618	41	78.10	-	.52	2.81E-08	5.36E-06
organic substance metabolic process (GO:0071704)	4281	35	59.51	-	.59	1.03E-04	1.58E-02		heterocyclic compound binding (GO:1901363)	2703	8	37.58	-	.21	9.23E-10	2.66E-06		intracellular organelle (GO:0043229)	5519	40	76.72	-	.52	2.65E-08	5.89E-06
cellular metabolic process (GO:0044237)	3873	31	53.84	-	.58	1.75E-04	2.32E-02		nucleic acid binding (GO:0003676)	1698	3	23.61	-	.13	8.29E-08	5.97E-05		cellular anatomical entity (GO:0110165)	9184	63	127.68	-	.49	6.37E-21	8.50E-18
primary metabolic process (GO:0044238)	4017	32	55.84	-	.57	1.07E-04	1.60E-02		DNA binding (GO:0003677)	941	0	13.08	-	< 0.01	2.99E-06	1.72E-03		membrane-bounded organelle (GO:0043227)	5079	33	70.61	-	.47	3.95E-09	1.32E-06
nitrogen compound metabolic process (GO:0006807)	3646	29	50.69	-	.57	2.58E-04	3.30E-02											protein-containing complex (GO:0032991)	2744	16	38.15	-	.42	2.14E-05	3.57E-03
metabolic process (GO:0008152)	4543	35	63.16	-	.55	8.52E-06	1.90E-03											intracellular membrane-bounded organelle (GO:0043231)	4880	26	67.84	-	.38	2.29E-11	1.53E-08
cellular process (GO:0009987)	7321	56	101.78	-	.55	4.24E-11	8.27E-08											nucleus (GO:0005634)	2801	10	38.94	-	.26	5.54E-09	1.48E-06
macromolecule metabolic process (GO:0043170)	3195	21	44.42	-	.47	2.81E-05	5.11E-03
cellular component organization (GO:0016043)	2597	17	36.10	-	.47	2.42E-04	3.15E-02
cellular component organization or biogenesis (GO:0071840)	2756	17	38.31	-	.44	5.05E-05	8.75E-03
cellular nitrogen compound metabolic process (GO:0034641)	1776	9	24.69	-	.36	2.78E-04	3.50E-02
regulation of cellular process (GO:0050794)	3660	17	50.88	-	.33	1.46E-09	1.90E-06
regulation of biological process (GO:0050789)	3962	17	55.08	-	.31	2.74E-11	7.13E-08
biological regulation (GO:0065007)	4399	18	61.15	-	.29	2.94E-13	2.29E-09
biosynthetic process (GO:0009058)	1302	5	18.10	-	.28	3.90E-04	4.48E-02
developmental process (GO:0032502)	2764	10	38.43	-	.26	8.45E-09	7.32E-06
multicellular organismal process (GO:0032501)	3485	12	48.45	-	.25	1.13E-11	4.40E-08
cellular response to stimulus (GO:0051716)	1477	5	20.53	-	.24	4.62E-05	8.19E-03
signaling (GO:0023052)	1199	4	16.67	-	.24	3.68E-04	4.29E-02
response to stimulus (GO:0050896)	2514	8	34.95	-	.23	1.19E-08	8.41E-06
cell communication (GO:0007154)	1270	4	17.66	-	.23	1.22E-04	1.76E-02
cell development (GO:0048468)	1288	4	17.91	-	.22	1.25E-04	1.77E-02
response to chemical (GO:0042221)	1076	3	14.96	-	.20	3.12E-04	3.80E-02
nucleic acid metabolic process (GO:0090304)	1085	3	15.08	-	.20	3.20E-04	3.84E-02
anatomical structure development (GO:0048856)	2634	7	36.62	-	.19	3.50E-10	5.46E-07
multicellular organism development (GO:0007275)	2280	6	31.70	-	.19	9.47E-09	7.39E-06
cell differentiation (GO:0030154)	1592	4	22.13	-	.18	2.91E-06	7.82E-04
cellular developmental process (GO:0048869)	1604	4	22.30	-	.18	1.90E-06	6.17E-04
regulation of gene expression (GO:0010468)	1611	4	22.40	-	.18	1.91E-06	5.95E-04
regulation of biological quality (GO:0065008)	1273	3	17.70	-	.17	2.26E-05	4.41E-03
regulation of metabolic process (GO:0019222)	2149	5	29.88	-	.17	7.80E-09	7.61E-06
regulation of cellular biosynthetic process (GO:0031326)	1353	3	18.81	-	.16	1.08E-05	2.28E-03
regulation of biosynthetic process (GO:0009889)	1362	3	18.93	-	.16	7.08E-06	1.67E-03
regulation of cellular metabolic process (GO:0031323)	1929	4	26.82	-	.15	3.42E-08	1.91E-05
negative regulation of biological process (GO:0048519)	1452	3	20.19	-	.15	2.17E-06	6.27E-04
regulation of macromolecule metabolic process (GO:0060255)	1988	4	27.64	-	.14	1.46E-08	9.47E-06
nervous system development (GO:0007399)	1018	2	14.15	-	.14	1.15E-04	1.70E-02
system development (GO:0048731)	1643	3	22.84	-	.13	1.91E-07	8.78E-05
regulation of nitrogen compound metabolic process (GO:0051171)	1768	3	24.58	-	.12	3.63E-08	1.89E-05
regulation of primary metabolic process (GO:0080090)	1796	3	24.97	-	.12	2.36E-08	1.42E-05
negative regulation of cellular process (GO:0048523)	1235	2	17.17	-	.12	7.82E-06	1.79E-03
regulation of cellular macromolecule biosynthetic process (GO:2000112)	1293	2	17.98	-	.11	3.49E-06	9.09E-04
regulation of macromolecule biosynthetic process (GO:0010556)	1298	2	18.04	-	.11	2.25E-06	6.26E-04
anatomical structure morphogenesis (GO:0009653)	1456	2	20.24	-	.10	2.88E-07	1.02E-04
regulation of signal transduction (GO:0009966)	777	1	10.80	-	.09	3.63E-04	4.29E-02
positive regulation of cellular process (GO:0048522)	1568	2	21.80	-	.09	5.36E-08	2.62E-05
positive regulation of biological process (GO:0048518)	1717	2	23.87	-	.08	6.25E-09	6.96E-06
regulation of cell communication (GO:0010646)	907	1	12.61	-	.08	7.92E-05	1.29E-02
regulation of signaling (GO:0023051)	907	1	12.61	-	.08	7.92E-05	1.26E-02
response to external stimulus (GO:0009605)	929	1	12.91	-	.08	5.17E-05	8.76E-03
regulation of response to stimulus (GO:0048583)	981	1	13.64	-	.07	2.28E-05	4.35E-03
animal organ development (GO:0048513)	1148	1	15.96	-	.06	1.96E-06	5.89E-04
regulation of RNA metabolic process (GO:0051252)	1265	1	17.59	-	.06	3.70E-07	1.25E-04
regulation of nucleobase-containing compound metabolic process (GO:0019219)	1309	1	18.20	-	.05	2.49E-07	9.27E-05
neurogenesis (GO:0022008)	849	0	11.80	-	< 0.01	1.03E-05	2.23E-03
positive regulation of cellular metabolic process (GO:0031325)	822	0	11.43	-	< 0.01	1.57E-05	3.14E-03
regulation of RNA biosynthetic process (GO:2001141)	1105	0	15.36	-	< 0.01	2.25E-07	9.75E-05
regulation of transcription by RNA polymerase II (GO:0006357)	874	0	12.15	-	< 0.01	6.74E-06	1.64E-03
regulation of transcription, DNA-templated (GO:0006355)	1105	0	15.36	-	< 0.01	2.25E-07	9.24E-05
positive regulation of macromolecule metabolic process (GO:0010604)	813	0	11.30	-	< 0.01	1.55E-05	3.18E-03
neuron differentiation (GO:0030182)	693	0	9.63	-	< 0.01	1.32E-04	1.84E-02
generation of neurons (GO:0048699)	801	0	11.14	-	< 0.01	2.46E-05	4.56E-03
positive regulation of metabolic process (GO:0009893)	903	0	12.55	-	< 0.01	4.43E-06	1.11E-03
animal organ morphogenesis (GO:0009887)	709	0	9.86	-	< 0.01	8.25E-05	1.29E-02
post-embryonic development (GO:0009791)	611	0	8.49	-	< 0.01	2.79E-04	3.45E-02
positive regulation of nitrogen compound metabolic process (GO:0051173)	735	0	10.22	-	< 0.01	5.43E-05	9.01E-03
regulation of nucleic acid-templated transcription (GO:1903506)	1105	0	15.36	-	< 0.01	2.25E-07	8.78E-05

## Sheet: 8
Analysis Type:	PANTHER Overrepresentation Test (Released 20210224)								Analysis Type:	PANTHER Overrepresentation Test (Released 20210224)								Analysis Type:	PANTHER Overrepresentation Test (Released 20210224)
Annotation Version and Release Date:	GO Ontology database DOI: 10.5281/zenodo.5725227 Released 2021-11-16								Annotation Version and Release Date:	GO Ontology database DOI: 10.5281/zenodo.5725227 Released 2021-11-16								Annotation Version and Release Date:	GO Ontology database DOI: 10.5281/zenodo.5725227 Released 2021-11-16
Analyzed List:	upload_1 (Drosophila melanogaster)								Analyzed List:	upload_1 (Drosophila melanogaster)								Analyzed List:	upload_1 (Drosophila melanogaster)
Reference List:	Drosophila melanogaster (all genes in database)								Reference List:	Drosophila melanogaster (all genes in database)								Reference List:	Drosophila melanogaster (all genes in database)
Test Type:	FISHER								Test Type:	FISHER								Test Type:	FISHER
Correction:	FDR								Correction:	FDR								Correction:	FDR
GO biological process complete	Drosophila melanogaster - REFLIST (13811)	upload_1 (279)	upload_1 (expected)	upload_1 (over/under)	upload_1 (fold Enrichment)	upload_1 (raw P-value)	upload_1 (FDR)		GO molecular function complete	Drosophila melanogaster - REFLIST (13811)	upload_1 (279)	upload_1 (expected)	upload_1 (over/under)	upload_1 (fold Enrichment)	upload_1 (raw P-value)	upload_1 (FDR)		GO cellular component complete	Drosophila melanogaster - REFLIST (13811)	upload_1 (279)	upload_1 (expected)	upload_1 (over/under)	upload_1 (fold Enrichment)	upload_1 (raw P-value)	upload_1 (FDR)
mitotic intra-S DNA damage checkpoint signaling (GO:0031573)	8	4	.16	+	24.75	6.57E-05	5.83E-03		RNA methyltransferase activity (GO:0008173)	48	8	.97	+	8.25	1.33E-05	3.84E-03		nuclear pore outer ring (GO:0031080)	8	4	.16	+	24.75	6.57E-05	2.44E-03
DNA-templated transcription, termination (GO:0006353)	9	4	.18	+	22.00	9.34E-05	8.01E-03		catalytic activity, acting on a tRNA (GO:0140101)	85	10	1.72	+	5.82	1.81E-05	4.74E-03		meiotic spindle (GO:0072687)	13	4	.26	+	15.23	2.92E-04	8.48E-03
metaphase plate congression (GO:0051310)	20	5	.40	+	12.38	1.13E-04	9.46E-03		methyltransferase activity (GO:0008168)	119	13	2.40	+	5.41	2.14E-06	8.82E-04		mRNA cleavage and polyadenylation specificity factor complex (GO:0005847)	10	3	.20	+	14.85	1.90E-03	3.89E-02
mitotic metaphase plate congression (GO:0007080)	16	4	.32	+	12.38	5.68E-04	3.49E-02		transferase activity, transferring one-carbon groups (GO:0016741)	125	13	2.53	+	5.15	3.53E-06	1.13E-03		core mediator complex (GO:0070847)	11	3	.22	+	13.50	2.38E-03	4.81E-02
establishment of chromosome localization (GO:0051303)	23	5	.46	+	10.76	1.99E-04	1.48E-02		S-adenosylmethionine-dependent methyltransferase activity (GO:0008757)	90	9	1.82	+	4.95	1.50E-04	3.09E-02		CMG complex (GO:0071162)	11	3	.22	+	13.50	2.38E-03	4.74E-02
mRNA export from nucleus (GO:0006406)	36	7	.73	+	9.63	1.94E-05	1.96E-03		catalytic activity, acting on RNA (GO:0140098)	247	22	4.99	+	4.41	1.94E-08	1.12E-05		mRNA cleavage factor complex (GO:0005849)	15	4	.30	+	13.20	4.61E-04	1.28E-02
chromosome localization (GO:0050000)	26	5	.53	+	9.52	3.27E-04	2.26E-02		catalytic activity, acting on a nucleic acid (GO:0140640)	360	30	7.27	+	4.13	1.98E-10	2.85E-07		H4/H2A histone acetyltransferase complex (GO:0043189)	20	5	.40	+	12.38	1.13E-04	3.58E-03
mRNA transport (GO:0051028)	48	9	.97	+	9.28	1.61E-06	2.62E-04		RNA binding (GO:0003723)	680	34	13.74	+	2.48	2.30E-06	8.27E-04		NuA4 histone acetyltransferase complex (GO:0035267)	20	5	.40	+	12.38	1.13E-04	3.50E-03
transcription by RNA polymerase III (GO:0006383)	28	5	.57	+	8.84	4.42E-04	2.88E-02		nucleic acid binding (GO:0003676)	1698	78	34.30	+	2.27	3.85E-12	1.11E-08		ESCRT complex (GO:0036452)	20	4	.40	+	9.90	1.17E-03	2.60E-02
mRNA 3'-end processing (GO:0031124)	34	6	.69	+	8.74	1.24E-04	1.03E-02		heterocyclic compound binding (GO:1901363)	2703	97	54.60	+	1.78	5.05E-09	4.85E-06		nuclear replication fork (GO:0043596)	20	4	.40	+	9.90	1.17E-03	2.56E-02
mitochondrial RNA metabolic process (GO:0000959)	29	5	.59	+	8.53	5.10E-04	3.26E-02		organic cyclic compound binding (GO:0097159)	2726	97	55.07	+	1.76	6.12E-09	4.41E-06		replication fork (GO:0005657)	32	6	.65	+	9.28	9.26E-05	3.17E-03
mitotic spindle organization (GO:0007052)	65	11	1.31	+	8.38	2.76E-07	5.82E-05		binding (GO:0005488)	5412	150	109.33	+	1.37	1.21E-06	5.82E-04		SAGA complex (GO:0000124)	25	4	.51	+	7.92	2.42E-03	4.75E-02
RNA export from nucleus (GO:0006405)	49	8	.99	+	8.08	1.52E-05	1.59E-03		transporter activity (GO:0005215)	838	3	16.93	-	.18	5.85E-05	1.30E-02		H4 histone acetyltransferase complex (GO:1902562)	32	5	.65	+	7.73	7.62E-04	1.88E-02
snRNA metabolic process (GO:0016073)	31	5	.63	+	7.98	6.70E-04	3.87E-02		transmembrane transporter activity (GO:0022857)	780	2	15.76	-	.13	2.94E-05	7.05E-03		nuclear pore (GO:0005643)	46	7	.93	+	7.53	7.83E-05	2.82E-03
meiotic chromosome segregation (GO:0045132)	65	10	1.31	+	7.62	2.10E-06	3.22E-04											U2-type spliceosomal complex (GO:0005684)	34	5	.69	+	7.28	9.74E-04	2.37E-02
RNA 3'-end processing (GO:0031123)	73	11	1.47	+	7.46	7.78E-07	1.44E-04											mediator complex (GO:0016592)	35	5	.71	+	7.07	1.10E-03	2.57E-02
RNA biosynthetic process (GO:0032774)	140	21	2.83	+	7.43	7.39E-12	3.20E-09											SAGA-type complex (GO:0070461)	35	5	.71	+	7.07	1.10E-03	2.52E-02
meiotic spindle organization (GO:0000212)	40	6	.81	+	7.43	2.75E-04	1.93E-02											mitotic spindle (GO:0072686)	42	6	.85	+	7.07	3.49E-04	9.90E-03
nucleic acid-templated transcription (GO:0097659)	137	19	2.77	+	6.87	2.53E-10	9.40E-08											histone acetyltransferase complex (GO:0000123)	73	10	1.47	+	6.78	5.37E-06	2.76E-04
transcription, DNA-templated (GO:0006351)	137	19	2.77	+	6.87	2.53E-10	8.98E-08											protein-DNA complex (GO:0032993)	48	6	.97	+	6.19	6.64E-04	1.67E-02
tRNA modification (GO:0006400)	61	8	1.23	+	6.49	6.28E-05	5.63E-03											nuclear DNA-directed RNA polymerase complex (GO:0055029)	92	11	1.86	+	5.92	5.99E-06	2.96E-04
RNA methylation (GO:0001510)	54	7	1.09	+	6.42	1.94E-04	1.45E-02											protein acetyltransferase complex (GO:0031248)	84	10	1.70	+	5.89	1.65E-05	7.33E-04
microtubule cytoskeleton organization involved in mitosis (GO:1902850)	85	11	1.72	+	6.41	2.99E-06	4.32E-04											acetyltransferase complex (GO:1902493)	84	10	1.70	+	5.89	1.65E-05	7.10E-04
mitotic sister chromatid segregation (GO:0000070)	87	11	1.76	+	6.26	3.67E-06	5.03E-04											DNA-directed RNA polymerase complex (GO:0000428)	93	11	1.88	+	5.86	6.58E-06	3.14E-04
DNA-dependent DNA replication (GO:0006261)	87	11	1.76	+	6.26	3.67E-06	4.94E-04											RNA polymerase complex (GO:0030880)	94	11	1.90	+	5.79	7.22E-06	3.33E-04
transcription by RNA polymerase II (GO:0006366)	88	11	1.78	+	6.19	4.06E-06	5.28E-04											nuclear chromosome (GO:0000228)	125	14	2.53	+	5.54	6.60E-07	3.67E-05
DNA replication (GO:0006260)	98	12	1.98	+	6.06	1.80E-06	2.86E-04											nuclear envelope (GO:0005635)	128	12	2.59	+	4.64	2.20E-05	9.17E-04
nuclear export (GO:0051168)	82	10	1.66	+	6.04	1.36E-05	1.45E-03											nuclear protein-containing complex (GO:0140513)	839	76	16.95	+	4.48	5.41E-28	3.61E-25
RNA modification (GO:0009451)	108	13	2.18	+	5.96	7.93E-07	1.44E-04											transferase complex, transferring phosphorus-containing groups (GO:0061695)	157	13	3.17	+	4.10	3.39E-05	1.37E-03
spindle organization (GO:0007051)	125	15	2.53	+	5.94	1.16E-07	2.58E-05											condensed chromosome (GO:0000793)	97	8	1.96	+	4.08	1.14E-03	2.57E-02
mitotic nuclear division (GO:0140014)	101	12	2.04	+	5.88	2.39E-06	3.59E-04											spindle (GO:0005819)	123	9	2.48	+	3.62	1.25E-03	2.69E-02
tRNA processing (GO:0008033)	93	11	1.88	+	5.86	6.58E-06	8.02E-04											catalytic step 2 spliceosome (GO:0071013)	126	9	2.55	+	3.54	1.46E-03	3.10E-02
tRNA metabolic process (GO:0006399)	137	16	2.77	+	5.78	6.12E-08	1.40E-05											spliceosomal complex (GO:0005681)	190	13	3.84	+	3.39	2.06E-04	6.11E-03
nuclear chromosome segregation (GO:0098813)	147	17	2.97	+	5.72	2.68E-08	6.52E-06											transferase complex (GO:1990234)	494	32	9.98	+	3.21	1.61E-08	1.65E-06
vacuolar transport (GO:0007034)	63	7	1.27	+	5.50	4.57E-04	2.95E-02											nuclear lumen (GO:0031981)	830	52	16.77	+	3.10	8.61E-13	1.28E-10
sister chromatid segregation (GO:0000819)	101	11	2.04	+	5.39	1.35E-05	1.46E-03											intracellular protein-containing complex (GO:0140535)	529	33	10.69	+	3.09	2.23E-08	1.98E-06
RNA transport (GO:0050658)	92	10	1.86	+	5.38	3.38E-05	3.26E-03											transcription regulator complex (GO:0005667)	210	13	4.24	+	3.06	5.10E-04	1.36E-02
nucleic acid transport (GO:0050657)	92	10	1.86	+	5.38	3.38E-05	3.22E-03											nucleoplasm (GO:0005654)	553	33	11.17	+	2.95	6.05E-08	5.05E-06
chromosome segregation (GO:0007059)	166	18	3.35	+	5.37	2.57E-08	6.47E-06											chromosome (GO:0005694)	588	34	11.88	+	2.86	7.69E-08	5.70E-06
establishment of RNA localization (GO:0051236)	94	10	1.90	+	5.27	4.00E-05	3.76E-03											nucleolus (GO:0005730)	227	13	4.59	+	2.83	1.01E-03	2.41E-02
meiosis I (GO:0007127)	67	7	1.35	+	5.17	6.42E-04	3.74E-02											nucleus (GO:0005634)	2801	152	56.58	+	2.69	2.14E-35	2.85E-32
macromolecule methylation (GO:0043414)	126	13	2.55	+	5.11	3.83E-06	5.06E-04											intracellular organelle lumen (GO:0070013)	1019	54	20.59	+	2.62	1.33E-10	1.77E-08
histone acetylation (GO:0016573)	79	8	1.60	+	5.01	3.23E-04	2.25E-02											organelle lumen (GO:0043233)	1020	54	20.61	+	2.62	1.37E-10	1.67E-08
methylation (GO:0032259)	130	13	2.63	+	4.95	5.25E-06	6.60E-04											membrane-enclosed lumen (GO:0031974)	1020	54	20.61	+	2.62	1.37E-10	1.53E-08
ncRNA processing (GO:0034470)	271	27	5.47	+	4.93	4.29E-11	1.76E-08											catalytic complex (GO:1902494)	999	49	20.18	+	2.43	2.08E-08	1.99E-06
internal protein amino acid acetylation (GO:0006475)	81	8	1.64	+	4.89	3.77E-04	2.54E-02											protein-containing complex (GO:0032991)	2744	130	55.43	+	2.35	3.92E-23	1.31E-20
peptidyl-lysine acetylation (GO:0018394)	81	8	1.64	+	4.89	3.77E-04	2.52E-02											intracellular membrane-bounded organelle (GO:0043231)	4880	181	98.58	+	1.84	4.80E-23	1.28E-20
internal peptidyl-lysine acetylation (GO:0018393)	81	8	1.64	+	4.89	3.77E-04	2.49E-02											membrane-bounded organelle (GO:0043227)	5079	183	102.60	+	1.78	8.77E-22	1.95E-19
RNA localization (GO:0006403)	156	15	3.15	+	4.76	1.55E-06	2.57E-04											intracellular organelle (GO:0043229)	5519	190	111.49	+	1.70	7.87E-21	1.50E-18
ncRNA metabolic process (GO:0034660)	345	33	6.97	+	4.73	7.16E-13	3.29E-10											intracellular non-membrane-bounded organelle (GO:0043232)	1603	55	32.38	+	1.70	1.04E-04	3.49E-03
nuclear transport (GO:0051169)	117	11	2.36	+	4.65	4.72E-05	4.34E-03											non-membrane-bounded organelle (GO:0043228)	1603	55	32.38	+	1.70	1.04E-04	3.40E-03
nucleocytoplasmic transport (GO:0006913)	117	11	2.36	+	4.65	4.72E-05	4.28E-03											organelle (GO:0043226)	5618	191	113.49	+	1.68	2.14E-20	3.57E-18
RNA metabolic process (GO:0016070)	824	77	16.65	+	4.63	3.29E-29	1.28E-25											intracellular anatomical structure (GO:0005622)	6583	215	132.99	+	1.62	3.87E-23	1.72E-20
nucleic acid phosphodiester bond hydrolysis (GO:0090305)	86	8	1.74	+	4.60	5.46E-04	3.38E-02											cellular anatomical entity (GO:0110165)	9184	222	185.53	+	1.20	2.40E-06	1.28E-04
protein acetylation (GO:0006473)	88	8	1.78	+	4.50	6.29E-04	3.75E-02											cellular_component (GO:0005575)	11033	245	222.88	+	1.10	6.43E-04	1.65E-02
RNA catabolic process (GO:0006401)	88	8	1.78	+	4.50	6.29E-04	3.72E-02											Unclassified (UNCLASSIFIED)	2778	34	56.12	-	.61	6.43E-04	1.68E-02
nucleobase-containing compound transport (GO:0015931)	110	10	2.22	+	4.50	1.35E-04	1.11E-02											membrane (GO:0016020)	2938	25	59.35	-	.42	6.67E-08	5.24E-06
nuclear division (GO:0000280)	246	22	4.97	+	4.43	1.81E-08	5.05E-06											cell periphery (GO:0071944)	1860	11	37.57	-	.29	2.45E-07	1.56E-05
nucleic acid metabolic process (GO:0090304)	1085	95	21.92	+	4.33	1.35E-34	1.05E-30											integral component of membrane (GO:0016021)	1496	7	30.22	-	.23	3.68E-07	2.13E-05
mitotic cell cycle process (GO:1903047)	277	24	5.60	+	4.29	7.05E-09	2.20E-06											intrinsic component of membrane (GO:0031224)	1525	7	30.81	-	.23	2.63E-07	1.59E-05
RNA processing (GO:0006396)	558	48	11.27	+	4.26	1.09E-16	7.75E-14											cell projection (GO:0042995)	721	3	14.57	-	.21	5.04E-04	1.37E-02
organelle fission (GO:0048285)	259	22	5.23	+	4.20	4.26E-08	1.01E-05											plasma membrane (GO:0005886)	1477	6	29.84	-	.20	1.02E-07	7.14E-06
meiotic nuclear division (GO:0140013)	165	14	3.33	+	4.20	1.31E-05	1.44E-03											extracellular space (GO:0005615)	695	2	14.04	-	.14	1.30E-04	3.96E-03
endosomal transport (GO:0016197)	111	9	2.24	+	4.01	6.33E-04	3.71E-02											plasma membrane bounded cell projection (GO:0120025)	714	2	14.42	-	.14	9.01E-05	3.16E-03
mitotic cell cycle (GO:0000278)	399	32	8.06	+	3.97	1.17E-10	4.57E-08											cell junction (GO:0030054)	457	1	9.23	-	.11	1.77E-03	3.69E-02
rRNA processing (GO:0006364)	151	12	3.05	+	3.93	9.78E-05	8.30E-03											extracellular region (GO:0005576)	1051	2	21.23	-	.09	1.97E-07	1.31E-05
mRNA processing (GO:0006397)	268	21	5.41	+	3.88	3.07E-07	6.30E-05											intrinsic component of plasma membrane (GO:0031226)	528	0	10.67	-	< 0.01	3.96E-05	1.56E-03
protein-DNA complex subunit organization (GO:0071824)	116	9	2.34	+	3.84	8.49E-04	4.87E-02											integral component of plasma membrane (GO:0005887)	511	0	10.32	-	< 0.01	6.01E-05	2.29E-03
mRNA metabolic process (GO:0016071)	343	26	6.93	+	3.75	2.12E-08	5.70E-06
rRNA metabolic process (GO:0016072)	159	12	3.21	+	3.74	1.54E-04	1.23E-02
histone modification (GO:0016570)	186	14	3.76	+	3.73	4.53E-05	4.20E-03
meiotic cell cycle (GO:0051321)	215	16	4.34	+	3.68	1.48E-05	1.56E-03
meiotic cell cycle process (GO:1903046)	204	15	4.12	+	3.64	3.13E-05	3.09E-03
DNA metabolic process (GO:0006259)	282	20	5.70	+	3.51	2.51E-06	3.69E-04
nucleobase-containing compound metabolic process (GO:0006139)	1345	95	27.17	+	3.50	1.11E-27	2.88E-24
gene expression (GO:0010467)	1116	78	22.54	+	3.46	5.02E-22	4.89E-19
nucleobase-containing compound biosynthetic process (GO:0034654)	321	22	6.48	+	3.39	1.33E-06	2.25E-04
heterocycle metabolic process (GO:0046483)	1427	96	28.83	+	3.33	1.79E-26	3.49E-23
ribosome biogenesis (GO:0042254)	212	14	4.28	+	3.27	1.67E-04	1.31E-02
mRNA splicing, via spliceosome (GO:0000398)	214	14	4.32	+	3.24	1.84E-04	1.40E-02
RNA splicing, via transesterification reactions with bulged adenosine as nucleophile (GO:0000377)	214	14	4.32	+	3.24	1.84E-04	1.39E-02
cellular aromatic compound metabolic process (GO:0006725)	1471	96	29.72	+	3.23	1.59E-25	2.48E-22
RNA splicing, via transesterification reactions (GO:0000375)	216	14	4.36	+	3.21	2.01E-04	1.48E-02
cell cycle process (GO:0022402)	513	33	10.36	+	3.18	1.11E-08	3.32E-06
cell cycle (GO:0007049)	608	39	12.28	+	3.18	4.77E-10	1.62E-07
regulation of cell cycle (GO:0051726)	314	20	6.34	+	3.15	1.13E-05	1.26E-03
organic cyclic compound metabolic process (GO:1901360)	1534	97	30.99	+	3.13	7.74E-25	8.63E-22
RNA splicing (GO:0008380)	228	14	4.61	+	3.04	3.39E-04	2.32E-02
regulation of cell cycle process (GO:0010564)	213	13	4.30	+	3.02	5.79E-04	3.53E-02
organelle localization (GO:0051640)	214	13	4.32	+	3.01	6.03E-04	3.65E-02
chromosome organization (GO:0051276)	466	28	9.41	+	2.97	5.73E-07	1.12E-04
aromatic compound biosynthetic process (GO:0019438)	384	23	7.76	+	2.96	6.44E-06	7.97E-04
heterocycle biosynthetic process (GO:0018130)	394	23	7.96	+	2.89	9.56E-06	1.10E-03
organic cyclic compound biosynthetic process (GO:1901362)	432	25	8.73	+	2.86	4.47E-06	5.71E-04
ribonucleoprotein complex biogenesis (GO:0022613)	288	16	5.82	+	2.75	3.76E-04	2.55E-02
cellular nitrogen compound metabolic process (GO:0034641)	1776	98	35.88	+	2.73	6.28E-21	5.44E-18
cellular macromolecule biosynthetic process (GO:0034645)	747	41	15.09	+	2.72	1.23E-08	3.56E-06
macromolecule biosynthetic process (GO:0009059)	766	41	15.47	+	2.65	2.41E-08	6.27E-06
cellular macromolecule catabolic process (GO:0044265)	445	22	8.99	+	2.45	2.32E-04	1.67E-02
cellular macromolecule metabolic process (GO:0044260)	2217	102	44.79	+	2.28	2.48E-16	1.62E-13
macromolecule metabolic process (GO:0043170)	3195	146	64.54	+	2.26	2.04E-25	2.65E-22
cellular nitrogen compound biosynthetic process (GO:0044271)	703	30	14.20	+	2.11	1.71E-04	1.32E-02
intracellular transport (GO:0046907)	670	28	13.53	+	2.07	3.84E-04	2.52E-02
regulation of nucleobase-containing compound metabolic process (GO:0019219)	1309	54	26.44	+	2.04	5.98E-07	1.14E-04
establishment of localization in cell (GO:0051649)	802	33	16.20	+	2.04	1.54E-04	1.24E-02
regulation of RNA metabolic process (GO:0051252)	1265	51	25.55	+	2.00	3.20E-06	4.54E-04
macromolecule modification (GO:0043412)	1229	49	24.83	+	1.97	6.79E-06	8.03E-04
cellular localization (GO:0051641)	1012	40	20.44	+	1.96	6.96E-05	6.10E-03
regulation of cellular macromolecule biosynthetic process (GO:2000112)	1293	51	26.12	+	1.95	6.76E-06	8.11E-04
regulation of macromolecule biosynthetic process (GO:0010556)	1298	51	26.22	+	1.94	6.98E-06	8.13E-04
nitrogen compound metabolic process (GO:0006807)	3646	141	73.65	+	1.91	2.50E-17	1.95E-14
regulation of cellular biosynthetic process (GO:0031326)	1353	51	27.33	+	1.87	1.76E-05	1.81E-03
regulation of biosynthetic process (GO:0009889)	1362	51	27.51	+	1.85	1.96E-05	1.97E-03
regulation of nitrogen compound metabolic process (GO:0051171)	1768	66	35.72	+	1.85	8.95E-07	1.59E-04
regulation of cellular metabolic process (GO:0031323)	1929	72	38.97	+	1.85	2.27E-07	4.93E-05
regulation of primary metabolic process (GO:0080090)	1796	67	36.28	+	1.85	1.00E-06	1.74E-04
regulation of gene expression (GO:0010468)	1611	60	32.54	+	1.84	3.55E-06	4.95E-04
cellular metabolic process (GO:0044237)	3873	144	78.24	+	1.84	3.34E-16	2.00E-13
cellular biosynthetic process (GO:0044249)	1240	45	25.05	+	1.80	1.39E-04	1.13E-02
regulation of RNA biosynthetic process (GO:2001141)	1105	40	22.32	+	1.79	5.16E-04	3.27E-02
regulation of transcription, DNA-templated (GO:0006355)	1105	40	22.32	+	1.79	5.16E-04	3.24E-02
regulation of nucleic acid-templated transcription (GO:1903506)	1105	40	22.32	+	1.79	5.16E-04	3.22E-02
organic substance biosynthetic process (GO:1901576)	1275	46	25.76	+	1.79	1.57E-04	1.24E-02
regulation of metabolic process (GO:0019222)	2149	77	43.41	+	1.77	4.65E-07	9.30E-05
regulation of macromolecule metabolic process (GO:0060255)	1988	71	40.16	+	1.77	1.86E-06	2.90E-04
primary metabolic process (GO:0044238)	4017	143	81.15	+	1.76	2.14E-14	1.19E-11
biosynthetic process (GO:0009058)	1302	46	26.30	+	1.75	2.74E-04	1.94E-02
organic substance metabolic process (GO:0071704)	4281	149	86.48	+	1.72	2.24E-14	1.17E-11
metabolic process (GO:0008152)	4543	153	91.77	+	1.67	1.04E-13	5.06E-11
cellular protein metabolic process (GO:0044267)	1680	54	33.94	+	1.59	6.19E-04	3.72E-02
regulation of cellular process (GO:0050794)	3660	108	73.94	+	1.46	1.10E-05	1.24E-03
regulation of biological process (GO:0050789)	3962	113	80.04	+	1.41	3.22E-05	3.14E-03
biological regulation (GO:0065007)	4399	119	88.87	+	1.34	2.09E-04	1.52E-02
cellular process (GO:0009987)	7321	197	147.89	+	1.33	4.21E-09	1.37E-06
response to chemical (GO:0042221)	1076	6	21.74	-	.28	9.26E-05	8.03E-03
response to external stimulus (GO:0009605)	929	5	18.77	-	.27	2.34E-04	1.68E-02
locomotion (GO:0040011)	611	2	12.34	-	.16	8.62E-04	4.91E-02

## Sheet: 10
Analysis Type:	PANTHER Overrepresentation Test (Released 20210224)								Analysis Type:	PANTHER Overrepresentation Test (Released 20210224)								Analysis Type:	PANTHER Overrepresentation Test (Released 20210224)
Annotation Version and Release Date:	GO Ontology database DOI: 10.5281/zenodo.5725227 Released 2021-11-16								Annotation Version and Release Date:	GO Ontology database DOI: 10.5281/zenodo.5725227 Released 2021-11-16								Annotation Version and Release Date:	GO Ontology database DOI: 10.5281/zenodo.5725227 Released 2021-11-16
Analyzed List:	upload_1 (Drosophila melanogaster)								Analyzed List:	upload_1 (Drosophila melanogaster)								Analyzed List:	upload_1 (Drosophila melanogaster)
Reference List:	Drosophila melanogaster (all genes in database)								Reference List:	Drosophila melanogaster (all genes in database)								Reference List:	Drosophila melanogaster (all genes in database)
Test Type:	FISHER								Test Type:	FISHER								Test Type:	FISHER
Correction:	FDR								Correction:	FDR								Correction:	FDR
GO biological process complete	Drosophila melanogaster - REFLIST (13811)	upload_1 (777)	upload_1 (expected)	upload_1 (over/under)	upload_1 (fold Enrichment)	upload_1 (raw P-value)	upload_1 (FDR)		GO molecular function complete	Drosophila melanogaster - REFLIST (13811)	upload_1 (777)	upload_1 (expected)	upload_1 (over/under)	upload_1 (fold Enrichment)	upload_1 (raw P-value)	upload_1 (FDR)		GO cellular component complete	Drosophila melanogaster - REFLIST (13811)	upload_1 (777)	upload_1 (expected)	upload_1 (over/under)	upload_1 (fold Enrichment)	upload_1 (raw P-value)	upload_1 (FDR)
proton-transporting ATP synthase complex assembly (GO:0043461)	5	4	.28	+	14.22	8.11E-04	3.44E-02		small ribosomal subunit rRNA binding (GO:0070181)	8	6	.45	+	13.33	4.65E-05	7.44E-03		Lsm1-7-Pat1 complex (GO:1990726)	5	5	.28	+	17.77	8.52E-05	1.63E-03
mitochondrial proton-transporting ATP synthase complex assembly (GO:0033615)	5	4	.28	+	14.22	8.11E-04	3.42E-02		rRNA binding (GO:0019843)	35	15	1.97	+	7.62	2.70E-08	1.11E-05		organellar large ribosomal subunit (GO:0000315)	50	44	2.81	+	15.64	3.04E-31	2.38E-29
mitochondrial translation (GO:0032543)	98	71	5.51	+	12.88	7.01E-46	1.82E-42		structural constituent of ribosome (GO:0003735)	173	71	9.73	+	7.29	1.44E-33	4.14E-30		mitochondrial large ribosomal subunit (GO:0005762)	50	44	2.81	+	15.64	3.04E-31	2.25E-29
amino acid salvage (GO:0043102)	6	4	.34	+	11.85	1.30E-03	4.93E-02		general transcription initiation factor activity (GO:0140223)	29	9	1.63	+	5.52	1.33E-04	1.74E-02		U6 snRNP (GO:0005688)	7	6	.39	+	15.24	2.78E-05	5.81E-04
L-methionine salvage (GO:0071267)	6	4	.34	+	11.85	1.30E-03	4.91E-02		RNA polymerase II general transcription initiation factor activity (GO:0016251)	26	8	1.46	+	5.47	3.29E-04	3.79E-02		organellar ribosome (GO:0000313)	80	66	4.50	+	14.66	3.40E-45	6.49E-43
L-methionine biosynthetic process (GO:0071265)	6	4	.34	+	11.85	1.30E-03	4.88E-02		hydro-lyase activity (GO:0016836)	47	12	2.64	+	4.54	5.30E-05	8.03E-03		mitochondrial ribosome (GO:0005761)	80	66	4.50	+	14.66	3.40E-45	5.68E-43
L-methionine salvage from methylthioadenosine (GO:0019509)	6	4	.34	+	11.85	1.30E-03	4.86E-02		carbon-oxygen lyase activity (GO:0016835)	55	14	3.09	+	4.52	1.32E-05	2.92E-03		organellar small ribosomal subunit (GO:0000314)	30	22	1.69	+	13.03	4.25E-15	2.10E-13
mitochondrial gene expression (GO:0140053)	122	78	6.86	+	11.36	1.86E-47	7.27E-44		catalytic activity, acting on a tRNA (GO:0140101)	85	16	4.78	+	3.35	8.20E-05	1.13E-02		mitochondrial small ribosomal subunit (GO:0005763)	30	22	1.69	+	13.03	4.25E-15	2.02E-13
proton-transporting two-sector ATPase complex assembly (GO:0070071)	13	8	.73	+	10.94	6.84E-06	5.13E-04		structural molecule activity (GO:0005198)	458	79	25.77	+	3.07	9.42E-17	1.36E-13		signal recognition particle (GO:0048500)	6	4	.34	+	11.85	1.30E-03	1.99E-02
branched-chain amino acid catabolic process (GO:0009083)	10	5	.56	+	8.89	8.12E-04	3.41E-02		catalytic activity, acting on RNA (GO:0140098)	247	37	13.90	+	2.66	5.75E-07	1.84E-04		signal recognition particle, endoplasmic reticulum targeting (GO:0005786)	6	4	.34	+	11.85	1.30E-03	1.96E-02
branched-chain amino acid metabolic process (GO:0009081)	11	5	.62	+	8.08	1.13E-03	4.50E-02		RNA binding (GO:0003723)	680	96	38.26	+	2.51	5.93E-15	5.69E-12		RNA polymerase II, core complex (GO:0005665)	13	7	.73	+	9.57	4.98E-05	9.78E-04
RNA polymerase II preinitiation complex assembly (GO:0051123)	14	6	.79	+	7.62	4.56E-04	2.09E-02		catalytic activity, acting on a nucleic acid (GO:0140640)	360	42	20.25	+	2.07	3.69E-05	6.64E-03		spliceosomal tri-snRNP complex (GO:0097526)	23	12	1.29	+	9.27	1.28E-07	3.65E-06
metallo-sulfur cluster assembly (GO:0031163)	19	8	1.07	+	7.48	5.61E-05	3.47E-03		nucleic acid binding (GO:0003676)	1698	149	95.53	+	1.56	1.17E-07	4.22E-05		guanyl-nucleotide exchange factor complex (GO:0032045)	8	4	.45	+	8.89	2.80E-03	3.78E-02
iron-sulfur cluster assembly (GO:0016226)	19	8	1.07	+	7.48	5.61E-05	3.45E-03		heterocyclic compound binding (GO:1901363)	2703	202	152.07	+	1.33	2.53E-05	4.86E-03		BLOC-1 complex (GO:0031083)	8	4	.45	+	8.89	2.80E-03	3.74E-02
spliceosomal snRNP assembly (GO:0000387)	18	7	1.01	+	6.91	2.44E-04	1.23E-02		organic cyclic compound binding (GO:0097159)	2726	202	153.36	+	1.32	4.03E-05	6.82E-03		mitochondrial matrix (GO:0005759)	150	74	8.44	+	8.77	3.50E-39	3.89E-37
mitochondrial RNA metabolic process (GO:0000959)	29	9	1.63	+	5.52	1.33E-04	7.35E-03		peptidase activity (GO:0008233)	491	10	27.62	-	.36	2.36E-04	2.95E-02		U4/U6 x U5 tri-snRNP complex (GO:0046540)	19	9	1.07	+	8.42	9.10E-06	1.99E-04
translation (GO:0006412)	303	94	17.05	+	5.51	3.66E-36	4.76E-33		RNA polymerase II transcription regulatory region sequence-specific DNA binding (GO:0000977)	492	9	27.68	-	.33	6.93E-05	9.99E-03		U12-type spliceosomal complex (GO:0005689)	11	5	.62	+	8.08	1.13E-03	1.75E-02
peptide biosynthetic process (GO:0043043)	308	94	17.33	+	5.42	1.10E-35	1.22E-32		DNA-binding transcription factor activity (GO:0003700)	557	10	31.34	-	.32	2.15E-05	4.43E-03		large ribosomal subunit (GO:0015934)	105	46	5.91	+	7.79	5.15E-23	3.27E-21
positive regulation of TORC1 signaling (GO:1904263)	27	8	1.52	+	5.27	4.07E-04	1.90E-02		RNA polymerase II cis-regulatory region sequence-specific DNA binding (GO:0000978)	392	7	22.05	-	.32	4.04E-04	4.31E-02		U1 snRNP (GO:0005685)	16	7	.90	+	7.78	1.37E-04	2.54E-03
amide biosynthetic process (GO:0043604)	346	94	19.47	+	4.83	2.53E-32	2.19E-29		cis-regulatory region sequence-specific DNA binding (GO:0000987)	400	7	22.50	-	.31	2.96E-04	3.56E-02		ribosomal subunit (GO:0044391)	174	70	9.79	+	7.15	1.13E-32	1.01E-30
fatty acid beta-oxidation (GO:0006635)	34	9	1.91	+	4.71	3.62E-04	1.73E-02		DNA-binding transcription factor activity, RNA polymerase II-specific (GO:0000981)	494	6	27.79	-	.22	1.37E-06	3.58E-04		ribosome (GO:0005840)	185	72	10.41	+	6.92	7.59E-33	7.23E-31
positive regulation of TOR signaling (GO:0032008)	34	9	1.91	+	4.71	3.62E-04	1.72E-02		signaling receptor activity (GO:0038023)	406	1	22.84	-	.04	7.49E-09	5.40E-06		U5 snRNP (GO:0005682)	13	5	.73	+	6.84	2.03E-03	2.85E-02
transcription initiation from RNA polymerase II promoter (GO:0006367)	48	12	2.70	+	4.44	6.30E-05	3.81E-03		molecular transducer activity (GO:0060089)	406	1	22.84	-	.04	7.49E-09	4.32E-06		small ribosomal subunit (GO:0015935)	72	26	4.05	+	6.42	5.04E-12	2.17E-10
fatty acid oxidation (GO:0019395)	37	9	2.08	+	4.32	6.13E-04	2.75E-02		serine-type endopeptidase activity (GO:0004252)	239	0	13.45	-	< 0.01	3.26E-06	7.83E-04		extrinsic component of organelle membrane (GO:0031312)	14	5	.79	+	6.35	2.63E-03	3.59E-02
peptide metabolic process (GO:0006518)	407	98	22.90	+	4.28	4.16E-30	2.70E-27		transmembrane signaling receptor activity (GO:0004888)	339	0	19.07	-	< 0.01	1.16E-08	5.55E-06		U2 snRNP (GO:0005686)	20	7	1.13	+	6.22	4.11E-04	6.87E-03
lipid oxidation (GO:0034440)	38	9	2.14	+	4.21	7.23E-04	3.13E-02		structural constituent of cuticle (GO:0042302)	151	0	8.50	-	< 0.01	3.97E-04	4.40E-02		spliceosomal snRNP complex (GO:0097525)	51	17	2.87	+	5.92	6.51E-08	1.98E-06
fatty acid catabolic process (GO:0009062)	48	11	2.70	+	4.07	2.44E-04	1.24E-02		serine-type peptidase activity (GO:0008236)	259	0	14.57	-	< 0.01	9.72E-07	2.80E-04		mitochondrial protein-containing complex (GO:0098798)	258	84	14.51	+	5.79	1.37E-33	1.41E-31
transcription by RNA polymerase II (GO:0006366)	88	20	4.95	+	4.04	9.14E-07	8.49E-05											small nuclear ribonucleoprotein complex (GO:0030532)	60	18	3.38	+	5.33	1.02E-07	2.95E-06
DNA-templated transcription, initiation (GO:0006352)	64	14	3.60	+	3.89	5.60E-05	3.49E-03											Sm-like protein family complex (GO:0120114)	69	20	3.88	+	5.15	3.22E-08	1.00E-06
monocarboxylic acid catabolic process (GO:0072329)	51	11	2.87	+	3.83	3.83E-04	1.80E-02											RNA polymerase II, holoenzyme (GO:0016591)	71	19	3.99	+	4.76	2.04E-07	5.67E-06
cellular amide metabolic process (GO:0043603)	489	102	27.51	+	3.71	5.47E-27	2.51E-24											ribonucleoprotein complex (GO:1990904)	566	132	31.84	+	4.15	1.79E-39	2.17E-37
ribosome assembly (GO:0042255)	49	10	2.76	+	3.63	1.01E-03	4.12E-02											catalytic step 2 spliceosome (GO:0071013)	126	29	7.09	+	4.09	2.63E-09	8.78E-08
RNA methylation (GO:0001510)	54	11	3.04	+	3.62	5.84E-04	2.65E-02											mediator complex (GO:0016592)	35	8	1.97	+	4.06	1.72E-03	2.53E-02
ribonucleoprotein complex assembly (GO:0022618)	120	24	6.75	+	3.55	5.82E-07	5.54E-05											COPII-coated ER to Golgi transport vesicle (GO:0030134)	31	7	1.74	+	4.01	3.51E-03	4.60E-02
ribosomal large subunit biogenesis (GO:0042273)	61	12	3.43	+	3.50	4.39E-04	2.03E-02											mitochondrion (GO:0005739)	857	192	48.21	+	3.98	2.07E-56	1.38E-53
regulation of TOR signaling (GO:0032006)	51	10	2.87	+	3.49	1.32E-03	4.91E-02											nuclear DNA-directed RNA polymerase complex (GO:0055029)	92	20	5.18	+	3.86	1.66E-06	4.19E-05
ribonucleoprotein complex subunit organization (GO:0071826)	123	24	6.92	+	3.47	8.57E-07	8.06E-05											DNA-directed RNA polymerase complex (GO:0000428)	93	20	5.23	+	3.82	1.92E-06	4.66E-05
cellular nitrogen compound biosynthetic process (GO:0044271)	703	136	39.55	+	3.44	3.67E-33	3.58E-30											RNA polymerase complex (GO:0030880)	94	20	5.29	+	3.78	2.21E-06	5.28E-05
gene expression (GO:0010467)	1116	210	62.79	+	3.34	3.73E-51	2.91E-47											spliceosomal complex (GO:0005681)	190	40	10.69	+	3.74	2.72E-11	1.01E-09
mRNA splicing, via spliceosome (GO:0000398)	214	40	12.04	+	3.32	6.08E-10	8.78E-08											precatalytic spliceosome (GO:0071011)	143	29	8.05	+	3.60	3.04E-08	9.66E-07
RNA splicing, via transesterification reactions with bulged adenosine as nucleophile (GO:0000377)	214	40	12.04	+	3.32	6.08E-10	8.62E-08											preribosome (GO:0030684)	71	12	3.99	+	3.00	1.42E-03	2.11E-02
RNA splicing, via transesterification reactions (GO:0000375)	216	40	12.15	+	3.29	7.72E-10	1.04E-07											peptidase complex (GO:1905368)	92	15	5.18	+	2.90	5.33E-04	8.78E-03
RNA splicing (GO:0008380)	228	42	12.83	+	3.27	3.33E-10	5.20E-08											intracellular organelle lumen (GO:0070013)	1019	163	57.33	+	2.84	2.91E-31	2.43E-29
cellular macromolecule biosynthetic process (GO:0034645)	747	137	42.03	+	3.26	2.65E-31	2.07E-28											organelle lumen (GO:0043233)	1020	163	57.38	+	2.84	3.23E-31	2.27E-29
nucleic acid-templated transcription (GO:0097659)	137	25	7.71	+	3.24	1.50E-06	1.34E-04											membrane-enclosed lumen (GO:0031974)	1020	163	57.38	+	2.84	3.23E-31	2.15E-29
transcription, DNA-templated (GO:0006351)	137	25	7.71	+	3.24	1.50E-06	1.33E-04											protein acetyltransferase complex (GO:0031248)	84	13	4.73	+	2.75	1.86E-03	2.70E-02
ribonucleoprotein complex biogenesis (GO:0022613)	288	52	16.20	+	3.21	4.81E-12	9.16E-10											acetyltransferase complex (GO:1902493)	84	13	4.73	+	2.75	1.86E-03	2.67E-02
macromolecule biosynthetic process (GO:0009059)	766	138	43.09	+	3.20	7.76E-31	5.51E-28											nucleolus (GO:0005730)	227	34	12.77	+	2.66	1.79E-06	4.43E-05
RNA biosynthetic process (GO:0032774)	140	25	7.88	+	3.17	2.11E-06	1.81E-04											transferase complex, transferring phosphorus-containing groups (GO:0061695)	157	22	8.83	+	2.49	2.69E-04	4.60E-03
rRNA processing (GO:0006364)	151	26	8.50	+	3.06	2.41E-06	2.02E-04											nuclear protein-containing complex (GO:0140513)	839	107	47.20	+	2.27	5.83E-14	2.60E-12
mRNA processing (GO:0006397)	268	46	15.08	+	3.05	3.68E-10	5.52E-08											mitochondrial inner membrane (GO:0005743)	236	30	13.28	+	2.26	1.40E-04	2.55E-03
rRNA metabolic process (GO:0016072)	159	27	8.95	+	3.02	1.95E-06	1.71E-04											mitochondrial envelope (GO:0005740)	326	41	18.34	+	2.24	8.35E-06	1.86E-04
ribosome biogenesis (GO:0042254)	212	36	11.93	+	3.02	3.93E-08	4.25E-06											organelle inner membrane (GO:0019866)	247	30	13.90	+	2.16	2.08E-04	3.75E-03
organonitrogen compound biosynthetic process (GO:1901566)	790	134	44.45	+	3.01	1.23E-27	6.00E-25											protein-containing complex (GO:0032991)	2744	330	154.38	+	2.14	1.07E-43	1.58E-41
carboxylic acid catabolic process (GO:0046395)	110	18	6.19	+	2.91	1.48E-04	8.02E-03											mitochondrial membrane (GO:0031966)	301	36	16.93	+	2.13	6.58E-05	1.27E-03
organic acid catabolic process (GO:0016054)	111	18	6.24	+	2.88	1.64E-04	8.74E-03											envelope (GO:0031975)	454	53	25.54	+	2.08	2.52E-06	5.79E-05
RNA metabolic process (GO:0016070)	824	133	46.36	+	2.87	1.34E-25	5.21E-23											organelle envelope (GO:0031967)	454	53	25.54	+	2.08	2.52E-06	5.69E-05
RNA processing (GO:0006396)	558	88	31.39	+	2.80	1.92E-16	4.53E-14											intracellular protein-containing complex (GO:0140535)	529	60	29.76	+	2.02	1.25E-06	3.21E-05
mRNA metabolic process (GO:0016071)	343	54	19.30	+	2.80	1.83E-10	2.97E-08											catalytic complex (GO:1902494)	999	112	56.20	+	1.99	3.25E-11	1.17E-09
RNA modification (GO:0009451)	108	17	6.08	+	2.80	3.36E-04	1.64E-02											transferase complex (GO:1990234)	494	51	27.79	+	1.84	8.55E-05	1.61E-03
ncRNA metabolic process (GO:0034660)	345	51	19.41	+	2.63	4.32E-09	5.52E-07											nuclear lumen (GO:0031981)	830	85	46.70	+	1.82	3.98E-07	1.06E-05
tRNA metabolic process (GO:0006399)	137	20	7.71	+	2.59	2.56E-04	1.27E-02											organelle membrane (GO:0031090)	865	88	48.66	+	1.81	3.03E-07	8.24E-06
cellular amino acid metabolic process (GO:0006520)	158	23	8.89	+	2.59	1.41E-04	7.76E-03											intracellular membrane-bounded organelle (GO:0043231)	4880	496	274.55	+	1.81	3.05E-55	1.36E-52
cellular protein-containing complex assembly (GO:0034622)	410	59	23.07	+	2.56	7.18E-10	1.00E-07											bounding membrane of organelle (GO:0098588)	361	36	20.31	+	1.77	1.99E-03	2.82E-02
macromolecule methylation (GO:0043414)	126	18	7.09	+	2.54	1.01E-03	4.11E-02											intracellular non-membrane-bounded organelle (GO:0043232)	1603	159	90.18	+	1.76	7.21E-12	3.01E-10
protein-containing complex assembly (GO:0065003)	436	62	24.53	+	2.53	3.49E-10	5.34E-08											non-membrane-bounded organelle (GO:0043228)	1603	159	90.18	+	1.76	7.21E-12	2.92E-10
cellular nitrogen compound metabolic process (GO:0034641)	1776	252	99.92	+	2.52	3.49E-42	6.81E-39											membrane-bounded organelle (GO:0043227)	5079	497	285.74	+	1.74	4.74E-50	1.58E-47
cellular biosynthetic process (GO:0044249)	1240	175	69.76	+	2.51	1.03E-27	5.37E-25											cytoplasm (GO:0005737)	4476	436	251.82	+	1.73	1.47E-39	1.97E-37
ncRNA processing (GO:0034470)	271	38	15.25	+	2.49	1.97E-06	1.71E-04											intracellular organelle (GO:0043229)	5519	519	310.50	+	1.67	1.27E-48	3.39E-46
biosynthetic process (GO:0009058)	1302	181	73.25	+	2.47	4.73E-28	2.63E-25											organelle (GO:0043226)	5618	520	316.07	+	1.65	1.36E-46	3.02E-44
mitochondrion organization (GO:0007005)	231	32	13.00	+	2.46	1.13E-05	8.04E-04											nucleoplasm (GO:0005654)	553	51	31.11	+	1.64	1.11E-03	1.77E-02
methylation (GO:0032259)	130	18	7.31	+	2.46	1.18E-03	4.56E-02											intracellular anatomical structure (GO:0005622)	6583	595	370.36	+	1.61	6.96E-58	9.29E-55
organic substance biosynthetic process (GO:1901576)	1275	176	71.73	+	2.45	6.41E-27	2.78E-24											nucleus (GO:0005634)	2801	235	157.58	+	1.49	2.17E-10	7.62E-09
nucleic acid metabolic process (GO:0090304)	1085	142	61.04	+	2.33	2.14E-19	6.19E-17											cellular anatomical entity (GO:0110165)	9184	617	516.69	+	1.19	1.31E-14	6.02E-13
protein-containing complex subunit organization (GO:0043933)	534	67	30.04	+	2.23	7.75E-09	9.16E-07											cellular_component (GO:0005575)	11033	666	620.71	+	1.07	4.54E-05	9.18E-04
nucleobase-containing compound metabolic process (GO:0006139)	1345	162	75.67	+	2.14	5.17E-19	1.39E-16											membrane (GO:0016020)	2938	127	165.29	-	.77	9.37E-04	1.51E-02
carboxylic acid metabolic process (GO:0019752)	374	45	21.04	+	2.14	7.05E-06	5.19E-04											Unclassified (UNCLASSIFIED)	2778	111	156.29	-	.71	4.54E-05	9.04E-04
oxoacid metabolic process (GO:0043436)	375	45	21.10	+	2.13	7.36E-06	5.37E-04											integral component of membrane (GO:0016021)	1496	53	84.16	-	.63	2.51E-04	4.40E-03
heterocycle metabolic process (GO:0046483)	1427	169	80.28	+	2.11	2.88E-19	8.03E-17											intrinsic component of membrane (GO:0031224)	1525	54	85.80	-	.63	2.23E-04	3.97E-03
organic acid metabolic process (GO:0006082)	380	45	21.38	+	2.10	1.34E-05	9.31E-04											cytoskeleton (GO:0005856)	554	15	31.17	-	.48	2.18E-03	3.00E-02
nucleobase-containing compound biosynthetic process (GO:0034654)	321	38	18.06	+	2.10	6.28E-05	3.83E-03											cell junction (GO:0030054)	457	9	25.71	-	.35	3.17E-04	5.36E-03
cellular aromatic compound metabolic process (GO:0006725)	1471	169	82.76	+	2.04	4.44E-18	1.12E-15											synapse (GO:0045202)	312	6	17.55	-	.34	3.34E-03	4.41E-02
aromatic compound biosynthetic process (GO:0019438)	384	44	21.60	+	2.04	2.62E-05	1.75E-03											plasma membrane (GO:0005886)	1477	22	83.10	-	.26	1.00E-15	5.16E-14
heterocycle biosynthetic process (GO:0018130)	394	45	22.17	+	2.03	3.07E-05	2.03E-03											plasma membrane region (GO:0098590)	348	5	19.58	-	.26	2.58E-04	4.47E-03
cellular protein metabolic process (GO:0044267)	1680	191	94.52	+	2.02	3.68E-20	1.10E-17											cell periphery (GO:0071944)	1860	26	104.64	-	.25	5.24E-21	3.18E-19
organic cyclic compound metabolic process (GO:1901360)	1534	173	86.30	+	2.00	9.82E-18	2.39E-15											extracellular space (GO:0005615)	695	5	39.10	-	.13	1.88E-11	7.18E-10
organic cyclic compound biosynthetic process (GO:1901362)	432	47	24.30	+	1.93	4.63E-05	2.99E-03											somatodendritic compartment (GO:0036477)	282	2	15.87	-	.13	4.35E-05	8.93E-04
cellular macromolecule metabolic process (GO:0044260)	2217	237	124.73	+	1.90	2.81E-22	8.77E-20											extracellular region (GO:0005576)	1051	7	59.13	-	.12	1.33E-17	7.74E-16
cellular metabolic process (GO:0044237)	3873	400	217.89	+	1.84	1.75E-40	2.73E-37											cytoplasmic region (GO:0099568)	159	1	8.95	-	.11	3.69E-03	4.78E-02
small molecule metabolic process (GO:0044281)	757	75	42.59	+	1.76	6.99E-06	5.19E-04											integral component of plasma membrane (GO:0005887)	511	3	28.75	-	.10	2.94E-09	9.56E-08
cellular component biogenesis (GO:0044085)	1274	126	71.67	+	1.76	2.82E-09	3.73E-07											intrinsic component of plasma membrane (GO:0031226)	528	3	29.71	-	.10	1.38E-09	4.73E-08
macromolecule metabolic process (GO:0043170)	3195	311	179.75	+	1.73	3.45E-24	1.22E-21											apical part of cell (GO:0045177)	176	1	9.90	-	.10	1.13E-03	1.77E-02
nitrogen compound metabolic process (GO:0006807)	3646	349	205.12	+	1.70	7.12E-27	2.92E-24											cilium (GO:0005929)	188	1	10.58	-	.09	8.20E-04	1.34E-02
intracellular transport (GO:0046907)	670	63	37.69	+	1.67	1.82E-04	9.47E-03											plasma membrane bounded cell projection (GO:0120025)	714	1	40.17	-	.02	3.25E-16	1.74E-14
protein metabolic process (GO:0019538)	2179	198	122.59	+	1.62	1.63E-11	2.89E-09											cell projection (GO:0042995)	721	1	40.56	-	.02	2.14E-16	1.19E-14
cellular component assembly (GO:0022607)	1101	100	61.94	+	1.61	6.09E-06	4.61E-04											dendritic tree (GO:0097447)	207	0	11.65	-	< 0.01	2.60E-05	5.60E-04
primary metabolic process (GO:0044238)	4017	364	225.99	+	1.61	4.16E-24	1.41E-21											cell leading edge (GO:0031252)	128	0	7.20	-	< 0.01	2.14E-03	2.97E-02
metabolic process (GO:0008152)	4543	410	255.59	+	1.60	2.31E-28	1.39E-25											dendrite (GO:0030425)	207	0	11.65	-	< 0.01	2.60E-05	5.51E-04
organic substance metabolic process (GO:0071704)	4281	383	240.85	+	1.59	8.74E-25	3.25E-22											axon (GO:0030424)	249	0	14.01	-	< 0.01	2.28E-06	5.33E-05
organonitrogen compound metabolic process (GO:1901564)	2714	241	152.69	+	1.58	2.90E-13	5.95E-11											external encapsulating structure (GO:0030312)	307	0	17.27	-	< 0.01	9.21E-08	2.73E-06
establishment of localization in cell (GO:0051649)	802	68	45.12	+	1.51	1.35E-03	4.98E-02											chitin-based extracellular matrix (GO:0062129)	132	0	7.43	-	< 0.01	1.34E-03	2.01E-02
cellular process (GO:0009987)	7321	549	411.88	+	1.33	1.98E-22	6.43E-20											neuron projection (GO:0043005)	472	0	26.55	-	< 0.01	7.88E-12	3.10E-10
regulation of cellular process (GO:0050794)	3660	165	205.91	-	.80	1.06E-03	4.30E-02											extracellular matrix (GO:0031012)	273	0	15.36	-	< 0.01	4.35E-07	1.14E-05
reproduction (GO:0000003)	1413	50	79.49	-	.63	3.60E-04	1.73E-02
multicellular organism reproduction (GO:0032504)	1274	45	71.67	-	.63	7.98E-04	3.40E-02
cellular response to stimulus (GO:0051716)	1477	51	83.10	-	.61	1.41E-04	7.71E-03
response to stimulus (GO:0050896)	2514	81	141.44	-	.57	6.09E-09	7.43E-07
cell development (GO:0048468)	1288	37	72.46	-	.51	4.61E-06	3.56E-04
developmental process (GO:0032502)	2764	76	155.50	-	.49	5.90E-14	1.25E-11
multicellular organismal process (GO:0032501)	3485	95	196.06	-	.48	2.36E-18	6.14E-16
anatomical structure development (GO:0048856)	2634	70	148.19	-	.47	4.04E-14	8.75E-12
response to chemical (GO:0042221)	1076	28	60.54	-	.46	3.65E-06	2.88E-04
cell differentiation (GO:0030154)	1592	41	89.57	-	.46	5.54E-09	6.86E-07
cellular developmental process (GO:0048869)	1604	41	90.24	-	.45	4.22E-09	5.49E-07
anatomical structure formation involved in morphogenesis (GO:0048646)	531	13	29.87	-	.44	8.78E-04	3.66E-02
cell communication (GO:0007154)	1270	31	71.45	-	.43	6.42E-08	6.77E-06
regulation of developmental process (GO:0050793)	669	16	37.64	-	.43	1.14E-04	6.61E-03
epithelium development (GO:0060429)	925	22	52.04	-	.42	4.16E-06	3.24E-04
multicellular organism development (GO:0007275)	2280	54	128.27	-	.42	1.16E-14	2.60E-12
response to external stimulus (GO:0009605)	929	21	52.27	-	.40	1.40E-06	1.27E-04
cytoskeleton organization (GO:0007010)	580	13	32.63	-	.40	1.68E-04	8.94E-03
tissue development (GO:0009888)	1000	22	56.26	-	.39	2.37E-07	2.31E-05
signaling (GO:0023052)	1199	26	67.46	-	.39	8.08E-09	9.41E-07
post-embryonic development (GO:0009791)	611	13	34.37	-	.38	5.36E-05	3.40E-03
morphogenesis of an epithelium (GO:0002009)	571	12	32.12	-	.37	9.79E-05	5.74E-03
tissue morphogenesis (GO:0048729)	589	12	33.14	-	.36	5.55E-05	3.49E-03
post-embryonic animal organ development (GO:0048569)	447	9	25.15	-	.36	4.23E-04	1.96E-02
tube development (GO:0035295)	689	13	38.76	-	.34	2.72E-06	2.21E-04
instar larval or pupal development (GO:0002165)	536	10	30.16	-	.33	3.89E-05	2.53E-03
anatomical structure morphogenesis (GO:0009653)	1456	27	81.91	-	.33	1.19E-12	2.38E-10
negative regulation of cell communication (GO:0010648)	380	7	21.38	-	.33	7.61E-04	3.28E-02
negative regulation of signaling (GO:0023057)	381	7	21.43	-	.33	7.69E-04	3.30E-02
tube morphogenesis (GO:0035239)	496	9	27.90	-	.32	6.99E-05	4.16E-03
signal transduction (GO:0007165)	994	18	55.92	-	.32	4.46E-09	5.61E-07
nervous system process (GO:0050877)	566	10	31.84	-	.31	1.60E-05	1.10E-03
epithelial tube morphogenesis (GO:0060562)	453	8	25.49	-	.31	1.24E-04	7.17E-03
system development (GO:0048731)	1643	29	92.43	-	.31	5.78E-15	1.33E-12
metamorphosis (GO:0007552)	455	8	25.60	-	.31	1.26E-04	7.24E-03
system process (GO:0003008)	636	11	35.78	-	.31	2.50E-06	2.07E-04
imaginal disc development (GO:0007444)	538	9	30.27	-	.30	1.51E-05	1.04E-03
instar larval or pupal morphogenesis (GO:0048707)	429	7	24.14	-	.29	8.42E-05	4.98E-03
post-embryonic appendage morphogenesis (GO:0035120)	307	5	17.27	-	.29	1.27E-03	4.84E-02
wing disc development (GO:0035220)	373	6	20.98	-	.29	2.78E-04	1.37E-02
imaginal disc-derived appendage morphogenesis (GO:0035114)	316	5	17.78	-	.28	9.29E-04	3.86E-02
post-embryonic animal morphogenesis (GO:0009886)	444	7	24.98	-	.28	6.39E-05	3.84E-03
post-embryonic animal organ morphogenesis (GO:0048563)	381	6	21.43	-	.28	2.02E-04	1.05E-02
imaginal disc morphogenesis (GO:0007560)	381	6	21.43	-	.28	2.02E-04	1.04E-02
appendage morphogenesis (GO:0035107)	318	5	17.89	-	.28	9.50E-04	3.92E-02
animal organ development (GO:0048513)	1148	18	64.59	-	.28	8.51E-12	1.58E-09
regulation of multicellular organismal process (GO:0051239)	576	9	32.41	-	.28	3.02E-06	2.43E-04
imaginal disc-derived appendage development (GO:0048737)	323	5	18.17	-	.28	6.71E-04	2.96E-02
appendage development (GO:0048736)	326	5	18.34	-	.27	6.92E-04	3.03E-02
compound eye development (GO:0048749)	342	5	19.24	-	.26	2.51E-04	1.25E-02
regulation of cell differentiation (GO:0045595)	277	4	15.58	-	.26	1.14E-03	4.53E-02
wing disc morphogenesis (GO:0007472)	277	4	15.58	-	.26	1.14E-03	4.51E-02
regulation of multicellular organismal development (GO:2000026)	279	4	15.70	-	.25	1.15E-03	4.52E-02
sensory organ morphogenesis (GO:0090596)	281	4	15.81	-	.25	1.17E-03	4.58E-02
eye morphogenesis (GO:0048592)	281	4	15.81	-	.25	1.17E-03	4.55E-02
eye development (GO:0001654)	360	5	20.25	-	.25	1.30E-04	7.41E-03
visual system development (GO:0150063)	360	5	20.25	-	.25	1.30E-04	7.36E-03
sensory system development (GO:0048880)	360	5	20.25	-	.25	1.30E-04	7.30E-03
sensory organ development (GO:0007423)	450	6	25.32	-	.24	1.05E-05	7.54E-04
movement of cell or subcellular component (GO:0006928)	679	9	38.20	-	.24	2.79E-08	3.07E-06
neurogenesis (GO:0022008)	849	11	47.76	-	.23	3.18E-10	5.07E-08
nervous system development (GO:0007399)	1018	13	57.27	-	.23	2.27E-12	4.43E-10
animal organ morphogenesis (GO:0009887)	709	9	39.89	-	.23	1.04E-08	1.18E-06
cell motility (GO:0048870)	319	4	17.95	-	.22	2.21E-04	1.13E-02
localization of cell (GO:0051674)	325	4	18.28	-	.22	1.56E-04	8.37E-03
actin cytoskeleton organization (GO:0030036)	256	3	14.40	-	.21	7.00E-04	3.05E-02
actin filament-based process (GO:0030029)	273	3	15.36	-	.20	3.53E-04	1.71E-02
generation of neurons (GO:0048699)	801	8	45.06	-	.18	2.72E-11	4.71E-09
locomotion (GO:0040011)	611	6	34.37	-	.17	7.00E-09	8.41E-07
regulation of nervous system development (GO:0051960)	213	2	11.98	-	.17	1.11E-03	4.48E-02
neuron differentiation (GO:0030182)	693	6	38.99	-	.15	1.25E-10	2.08E-08
cuticle development (GO:0042335)	233	2	13.11	-	.15	5.77E-04	2.63E-02
sensory perception (GO:0007600)	372	3	20.93	-	.14	3.50E-06	2.79E-04
cellular component morphogenesis (GO:0032989)	527	4	29.65	-	.13	1.01E-08	1.16E-06
cell surface receptor signaling pathway (GO:0007166)	312	2	17.55	-	.11	9.96E-06	7.20E-04
cell projection organization (GO:0030030)	639	4	35.95	-	.11	3.56E-11	6.04E-09
taxis (GO:0042330)	327	2	18.40	-	.11	4.74E-06	3.63E-04
eye photoreceptor cell differentiation (GO:0001754)	176	1	9.90	-	.10	1.13E-03	4.52E-02
cell projection assembly (GO:0030031)	181	1	10.18	-	.10	1.20E-03	4.62E-02
neuron development (GO:0048666)	548	3	30.83	-	.10	4.35E-10	6.41E-08
cell morphogenesis involved in neuron differentiation (GO:0048667)	390	2	21.94	-	.09	1.58E-07	1.62E-05
neuron projection morphogenesis (GO:0048812)	392	2	22.05	-	.09	1.58E-07	1.60E-05
cell projection morphogenesis (GO:0048858)	394	2	22.17	-	.09	1.61E-07	1.61E-05
plasma membrane bounded cell projection morphogenesis (GO:0120039)	394	2	22.17	-	.09	1.61E-07	1.59E-05
muscle structure development (GO:0061061)	199	1	11.20	-	.09	3.68E-04	1.74E-02
cell part morphogenesis (GO:0032990)	402	2	22.62	-	.09	1.11E-07	1.15E-05
neuron projection development (GO:0031175)	417	2	23.46	-	.09	5.18E-08	5.54E-06
plasma membrane bounded cell projection organization (GO:0120036)	626	3	35.22	-	.09	9.32E-12	1.69E-09
cell morphogenesis involved in differentiation (GO:0000904)	433	2	24.36	-	.08	2.47E-08	2.75E-06
detection of stimulus (GO:0051606)	244	1	13.73	-	.07	3.80E-05	2.49E-03
cell morphogenesis (GO:0000902)	499	2	28.07	-	.07	7.55E-10	1.03E-07
neuron projection guidance (GO:0097485)	257	1	14.46	-	.07	1.75E-05	1.18E-03
chemotaxis (GO:0006935)	267	1	15.02	-	.07	1.22E-05	8.58E-04
axonogenesis (GO:0007409)	298	1	16.77	-	.06	2.70E-06	2.22E-04
axon development (GO:0061564)	309	1	17.38	-	.06	1.18E-06	1.09E-04
regulation of cell projection organization (GO:0031344)	148	0	8.33	-	< 0.01	6.18E-04	2.76E-02
cilium assembly (GO:0060271)	143	0	8.05	-	< 0.01	9.74E-04	4.00E-02
G protein-coupled receptor signaling pathway (GO:0007186)	214	0	12.04	-	< 0.01	1.73E-05	1.18E-03
enzyme linked receptor protein signaling pathway (GO:0007167)	150	0	8.44	-	< 0.01	6.49E-04	2.88E-02
cell adhesion (GO:0007155)	179	0	10.07	-	< 0.01	1.32E-04	7.34E-03
cilium organization (GO:0044782)	159	0	8.95	-	< 0.01	2.66E-04	1.31E-02
biological adhesion (GO:0022610)	187	0	10.52	-	< 0.01	5.36E-05	3.43E-03
detection of stimulus involved in sensory perception (GO:0050906)	130	0	7.31	-	< 0.01	1.32E-03	4.93E-02
sensory perception of chemical stimulus (GO:0007606)	273	0	15.36	-	< 0.01	4.35E-07	4.19E-05
regulation of neurogenesis (GO:0050767)	131	0	7.37	-	< 0.01	1.33E-03	4.91E-02
regulation of plasma membrane bounded cell projection organization (GO:0120035)	144	0	8.10	-	< 0.01	5.92E-04	2.67E-02
plasma membrane bounded cell projection assembly (GO:0120031)	165	0	9.28	-	< 0.01	1.78E-04	9.39E-03
axon guidance (GO:0007411)	249	0	14.01	-	< 0.01	2.28E-06	1.93E-04
detection of chemical stimulus (GO:0009593)	167	0	9.40	-	< 0.01	1.79E-04	9.39E-03

## Sheet: 12
Analysis Type:	PANTHER Overrepresentation Test (Released 20210224)								Analysis Type:	PANTHER Overrepresentation Test (Released 20210224)								Analysis Type:	PANTHER Overrepresentation Test (Released 20210224)
Annotation Version and Release Date:	GO Ontology database DOI: 10.5281/zenodo.5725227 Released 2021-11-16								Annotation Version and Release Date:	GO Ontology database DOI: 10.5281/zenodo.5725227 Released 2021-11-16								Annotation Version and Release Date:	GO Ontology database DOI: 10.5281/zenodo.5725227 Released 2021-11-16
Analyzed List:	upload_1 (Drosophila melanogaster)								Analyzed List:	upload_1 (Drosophila melanogaster)								Analyzed List:	upload_1 (Drosophila melanogaster)
Reference List:	Drosophila melanogaster (all genes in database)								Reference List:	Drosophila melanogaster (all genes in database)								Reference List:	Drosophila melanogaster (all genes in database)
Test Type:	FISHER								Test Type:	FISHER								Test Type:	FISHER
Correction:	FDR								Correction:	FDR								Correction:	FDR
GO biological process complete	Drosophila melanogaster - REFLIST (13811)	upload_1 (971)	upload_1 (expected)	upload_1 (over/under)	upload_1 (fold Enrichment)	upload_1 (raw P-value)	upload_1 (FDR)		GO molecular function complete	Drosophila melanogaster - REFLIST (13811)	upload_1 (971)	upload_1 (expected)	upload_1 (over/under)	upload_1 (fold Enrichment)	upload_1 (raw P-value)	upload_1 (FDR)		GO cellular component complete	Drosophila melanogaster - REFLIST (13811)	upload_1 (971)	upload_1 (expected)	upload_1 (over/under)	upload_1 (fold Enrichment)	upload_1 (raw P-value)	upload_1 (FDR)
response to fructose (GO:0009750)	5	4	.35	+	11.38	1.78E-03	3.36E-02		fructokinase activity (GO:0008865)	8	5	.56	+	8.89	9.98E-04	4.72E-02		sperm flagellum (GO:0036126)	21	10	1.48	+	6.77	1.78E-05	4.56E-04
succinate transmembrane transport (GO:0071422)	10	6	.70	+	8.53	3.58E-04	8.67E-03		hexokinase activity (GO:0004396)	8	5	.56	+	8.89	9.98E-04	4.64E-02		9+2 motile cilium (GO:0097729)	21	10	1.48	+	6.77	1.78E-05	4.48E-04
oxaloacetate transport (GO:0015729)	10	6	.70	+	8.53	3.58E-04	8.64E-03		oxaloacetate transmembrane transporter activity (GO:0015131)	10	6	.70	+	8.53	3.58E-04	2.29E-02		motile cilium (GO:0031514)	38	17	2.67	+	6.36	4.35E-08	2.15E-06
thiosulfate transport (GO:0015709)	10	6	.70	+	8.53	3.58E-04	8.61E-03		thiosulfate transmembrane transporter activity (GO:0015117)	10	6	.70	+	8.53	3.58E-04	2.24E-02		TIM23 mitochondrial import inner membrane translocase complex (GO:0005744)	19	7	1.34	+	5.24	1.12E-03	1.92E-02
malate transmembrane transport (GO:0071423)	9	5	.63	+	7.90	1.47E-03	2.85E-02		succinate transmembrane transporter activity (GO:0015141)	14	7	.98	+	7.11	2.65E-04	1.96E-02		axoneme (GO:0005930)	66	22	4.64	+	4.74	3.58E-08	1.91E-06
malate transport (GO:0015743)	9	5	.63	+	7.90	1.47E-03	2.85E-02		carbohydrate kinase activity (GO:0019200)	17	8	1.20	+	6.69	1.33E-04	1.16E-02		ciliary plasm (GO:0097014)	67	22	4.71	+	4.67	4.47E-08	2.13E-06
succinate transport (GO:0015744)	12	6	.84	+	7.11	7.40E-04	1.61E-02		manganese ion binding (GO:0030145)	23	10	1.62	+	6.18	3.29E-05	3.51E-03		integral component of mitochondrial inner membrane (GO:0031305)	46	14	3.23	+	4.33	2.55E-05	5.68E-04
carbohydrate phosphorylation (GO:0046835)	11	5	.77	+	6.47	2.87E-03	4.98E-02		C4-dicarboxylate transmembrane transporter activity (GO:0015556)	19	8	1.34	+	5.99	2.43E-04	1.89E-02		cytoplasmic dynein complex (GO:0005868)	27	8	1.90	+	4.21	1.61E-03	2.59E-02
C4-dicarboxylate transport (GO:0015740)	16	7	1.12	+	6.22	4.98E-04	1.14E-02		dicarboxylic acid transmembrane transporter activity (GO:0005310)	22	9	1.55	+	5.82	1.18E-04	1.07E-02		axonemal dynein complex (GO:0005858)	27	8	1.90	+	4.21	1.61E-03	2.56E-02
phosphate ion transmembrane transport (GO:0035435)	15	6	1.05	+	5.69	1.82E-03	3.42E-02		protein transmembrane transporter activity (GO:0008320)	23	8	1.62	+	4.95	6.83E-04	3.78E-02		dynein complex (GO:0030286)	58	17	4.08	+	4.17	5.42E-06	1.57E-04
phosphate ion transport (GO:0006817)	20	8	1.41	+	5.69	3.21E-04	7.99E-03		macromolecule transmembrane transporter activity (GO:0022884)	24	8	1.69	+	4.74	8.58E-04	4.19E-02		intrinsic component of mitochondrial inner membrane (GO:0031304)	48	14	3.37	+	4.15	3.78E-05	8.28E-04
protein import into mitochondrial matrix (GO:0030150)	30	11	2.11	+	5.22	4.72E-05	1.51E-03		dynein intermediate chain binding (GO:0045505)	32	10	2.25	+	4.44	3.04E-04	2.09E-02		integral component of mitochondrial membrane (GO:0032592)	58	16	4.08	+	3.92	1.92E-05	4.76E-04
dicarboxylic acid transport (GO:0006835)	24	8	1.69	+	4.74	8.58E-04	1.82E-02		protein transporter activity (GO:0140318)	32	10	2.25	+	4.44	3.04E-04	2.04E-02		intrinsic component of mitochondrial membrane (GO:0098573)	62	16	4.36	+	3.67	3.84E-05	8.27E-04
axonemal dynein complex assembly (GO:0070286)	27	9	1.90	+	4.74	4.11E-04	9.52E-03		Unclassified (UNCLASSIFIED)	2866	263	201.50	+	1.31	6.15E-06	6.82E-04		plasma membrane bounded cell projection cytoplasm (GO:0032838)	86	22	6.05	+	3.64	1.63E-06	5.31E-05
tricarboxylic acid cycle (GO:0006099)	37	12	2.60	+	4.61	5.76E-05	1.79E-03		molecular_function (GO:0003674)	10945	708	769.50	-	.92	6.15E-06	7.09E-04		cilium (GO:0005929)	188	43	13.22	+	3.25	4.10E-10	4.21E-08
inner mitochondrial membrane organization (GO:0007007)	28	9	1.97	+	4.57	5.12E-04	1.16E-02		ion binding (GO:0043167)	1971	99	138.57	-	.71	2.73E-04	1.96E-02		mitochondrial inner membrane (GO:0005743)	236	49	16.59	+	2.95	4.40E-10	4.19E-08
spermatid nucleus differentiation (GO:0007289)	25	8	1.76	+	4.55	1.07E-03	2.20E-02		small molecule binding (GO:0036094)	1078	48	75.79	-	.63	7.13E-04	3.88E-02		mitochondrial membrane (GO:0031966)	301	61	21.16	+	2.88	7.42E-12	8.26E-10
ATP generation from ADP (GO:0006757)	25	8	1.76	+	4.55	1.07E-03	2.19E-02		anion binding (GO:0043168)	992	42	69.74	-	.60	4.25E-04	2.50E-02		mitochondrial envelope (GO:0005740)	326	66	22.92	+	2.88	1.04E-12	1.97E-10
glycolytic process (GO:0006096)	25	8	1.76	+	4.55	1.07E-03	2.19E-02		protein binding (GO:0005515)	2345	99	164.87	-	.60	7.23E-09	9.91E-07		inner mitochondrial membrane protein complex (GO:0098800)	145	29	10.19	+	2.84	3.07E-06	9.53E-05
axoneme assembly (GO:0035082)	57	18	4.01	+	4.49	1.19E-06	5.39E-05		binding (GO:0005488)	5412	226	380.50	-	.59	2.84E-24	2.05E-21		organelle inner membrane (GO:0019866)	247	49	17.37	+	2.82	1.66E-09	1.30E-07
protein transmembrane import into intracellular organelle (GO:0044743)	47	14	3.30	+	4.24	3.11E-05	1.03E-03		purine ribonucleotide binding (GO:0032555)	802	33	56.39	-	.59	1.16E-03	4.98E-02		microtubule associated complex (GO:0005875)	112	19	7.87	+	2.41	1.04E-03	1.85E-02
protein localization to mitochondrion (GO:0070585)	64	19	4.50	+	4.22	1.31E-06	5.91E-05		ribonucleotide binding (GO:0032553)	813	33	57.16	-	.58	7.51E-04	3.93E-02		envelope (GO:0031975)	454	71	31.92	+	2.22	4.89E-09	3.27E-07
establishment of protein localization to mitochondrion (GO:0072655)	64	19	4.50	+	4.22	1.31E-06	5.88E-05		purine nucleotide binding (GO:0017076)	813	33	57.16	-	.58	7.51E-04	3.86E-02		organelle envelope (GO:0031967)	454	71	31.92	+	2.22	4.89E-09	3.11E-07
ADP metabolic process (GO:0046031)	27	8	1.90	+	4.21	1.61E-03	3.07E-02		carbohydrate derivative binding (GO:0097367)	1000	34	70.31	-	.48	2.39E-06	2.87E-04		microtubule cytoskeleton (GO:0015630)	373	51	26.22	+	1.94	2.44E-05	5.72E-04
purine ribonucleoside diphosphate metabolic process (GO:0009179)	27	8	1.90	+	4.21	1.61E-03	3.06E-02		heterocyclic compound binding (GO:1901363)	2703	73	190.04	-	.38	1.94E-24	1.86E-21		mitochondrial protein-containing complex (GO:0098798)	258	35	18.14	+	1.93	7.20E-04	1.32E-02
purine nucleoside diphosphate metabolic process (GO:0009135)	27	8	1.90	+	4.21	1.61E-03	3.05E-02		organic cyclic compound binding (GO:0097159)	2726	73	191.65	-	.38	6.81E-25	9.81E-22		cytoskeleton (GO:0005856)	554	70	38.95	+	1.80	9.99E-06	2.78E-04
glucose metabolic process (GO:0006006)	27	8	1.90	+	4.21	1.61E-03	3.05E-02		endopeptidase activity (GO:0004175)	351	9	24.68	-	.36	7.42E-04	3.96E-02		mitochondrion (GO:0005739)	857	105	60.25	+	1.74	1.75E-07	6.67E-06
cilium movement (GO:0003341)	65	19	4.57	+	4.16	1.59E-06	6.94E-05		catalytic activity, acting on a nucleic acid (GO:0140640)	360	8	25.31	-	.32	1.61E-04	1.37E-02		Unclassified (UNCLASSIFIED)	2778	252	195.31	+	1.29	2.21E-05	5.26E-04
protein targeting to mitochondrion (GO:0006626)	56	16	3.94	+	4.06	1.33E-05	4.91E-04		serine hydrolase activity (GO:0017171)	321	7	22.57	-	.31	4.00E-04	2.40E-02		cellular_component (GO:0005575)	11033	719	775.69	-	.93	2.21E-05	5.36E-04
mitochondrial transmembrane transport (GO:1990542)	75	21	5.27	+	3.98	8.21E-07	3.81E-05		passive transmembrane transporter activity (GO:0022803)	268	5	18.84	-	.27	4.63E-04	2.67E-02		intracellular anatomical structure (GO:0005622)	6583	374	462.83	-	.81	3.16E-08	1.76E-06
ribonucleoside diphosphate metabolic process (GO:0009185)	29	8	2.04	+	3.92	2.35E-03	4.20E-02		channel activity (GO:0015267)	268	5	18.84	-	.27	4.63E-04	2.62E-02		organelle (GO:0043226)	5618	317	394.98	-	.80	7.30E-07	2.56E-05
cilium movement involved in cell motility (GO:0060294)	40	11	2.81	+	3.91	3.88E-04	9.10E-03		RNA binding (GO:0003723)	680	12	47.81	-	.25	2.09E-09	3.18E-07		intracellular organelle (GO:0043229)	5519	305	388.02	-	.79	1.09E-07	4.55E-06
nucleoside diphosphate phosphorylation (GO:0006165)	30	8	2.11	+	3.79	2.81E-03	4.94E-02		mRNA binding (GO:0003729)	229	4	16.10	-	.25	7.80E-04	3.94E-02		membrane-bounded organelle (GO:0043227)	5079	274	357.09	-	.77	5.51E-08	2.53E-06
cilium-dependent cell motility (GO:0060285)	49	13	3.45	+	3.77	1.59E-04	4.42E-03		structural molecule activity (GO:0005198)	458	8	32.20	-	.25	9.21E-07	1.21E-04		intracellular non-membrane-bounded organelle (GO:0043232)	1603	83	112.70	-	.74	3.40E-03	4.93E-02
cilium or flagellum-dependent cell motility (GO:0001539)	49	13	3.45	+	3.77	1.59E-04	4.41E-03		ion channel activity (GO:0005216)	253	4	17.79	-	.22	2.97E-04	2.09E-02		non-membrane-bounded organelle (GO:0043228)	1603	83	112.70	-	.74	3.40E-03	4.87E-02
mitochondrial transport (GO:0006839)	80	21	5.62	+	3.73	1.98E-06	8.47E-05		nucleic acid binding (GO:0003676)	1698	25	119.38	-	.21	2.30E-26	6.62E-23		intracellular membrane-bounded organelle (GO:0043231)	4880	236	343.09	-	.69	8.87E-13	1.97E-10
aerobic electron transport chain (GO:0019646)	54	14	3.80	+	3.69	1.11E-04	3.19E-03		structural constituent of ribosome (GO:0003735)	173	2	12.16	-	.16	1.06E-03	4.83E-02		cellular anatomical entity (GO:0110165)	9184	441	645.69	-	.68	1.95E-38	2.60E-35
microtubule bundle formation (GO:0001578)	70	18	4.92	+	3.66	1.34E-05	4.89E-04		transcription regulator activity (GO:0140110)	725	8	50.97	-	.16	2.14E-13	5.61E-11		membrane (GO:0016020)	2938	137	206.56	-	.66	3.83E-08	1.97E-06
pyruvate metabolic process (GO:0006090)	39	10	2.74	+	3.65	1.12E-03	2.27E-02		gated channel activity (GO:0022836)	190	2	13.36	-	.15	3.57E-04	2.34E-02		protein-containing complex (GO:0032991)	2744	127	192.92	-	.66	8.93E-08	3.98E-06
mitochondrial membrane organization (GO:0007006)	44	11	3.09	+	3.56	7.67E-04	1.67E-02		chromatin binding (GO:0003682)	224	2	15.75	-	.13	5.95E-05	5.91E-03		integral component of membrane (GO:0016021)	1496	58	105.18	-	.55	4.26E-07	1.54E-05
sperm individualization (GO:0007291)	57	14	4.01	+	3.49	1.80E-04	4.77E-03		DNA binding (GO:0003677)	941	7	66.16	-	.11	3.80E-20	2.19E-17		intrinsic component of membrane (GO:0031224)	1525	58	107.22	-	.54	1.65E-07	6.68E-06
carbohydrate catabolic process (GO:0016052)	57	14	4.01	+	3.49	1.80E-04	4.75E-03		protein dimerization activity (GO:0046983)	276	2	19.40	-	.10	2.02E-06	2.53E-04		endomembrane system (GO:0012505)	1247	47	87.67	-	.54	2.31E-06	7.35E-05
protein transmembrane transport (GO:0071806)	58	14	4.08	+	3.43	2.10E-04	5.47E-03		ligand-gated channel activity (GO:0022834)	143	1	10.05	-	.10	1.07E-03	4.80E-02		extracellular space (GO:0005615)	695	26	48.86	-	.53	5.02E-04	9.43E-03
intracellular protein transmembrane transport (GO:0065002)	58	14	4.08	+	3.43	2.10E-04	5.45E-03		ligand-gated ion channel activity (GO:0015276)	143	1	10.05	-	.10	1.07E-03	4.73E-02		transferase complex (GO:1990234)	494	18	34.73	-	.52	3.47E-03	4.93E-02
mitochondrial ATP synthesis coupled electron transport (GO:0042775)	58	14	4.08	+	3.43	2.10E-04	5.43E-03		identical protein binding (GO:0042802)	147	1	10.34	-	.10	1.14E-03	4.98E-02		nucleus (GO:0005634)	2801	88	196.93	-	.45	3.11E-20	1.38E-17
hexose metabolic process (GO:0019318)	46	11	3.23	+	3.40	1.05E-03	2.18E-02		sequence-specific DNA binding (GO:0043565)	631	4	44.36	-	.09	3.27E-14	1.18E-11		vesicle (GO:0031982)	505	15	35.50	-	.42	2.00E-04	3.98E-03
cilium assembly (GO:0060271)	143	34	10.05	+	3.38	1.23E-08	7.48E-07		nucleoside-triphosphatase regulator activity (GO:0060589)	166	1	11.67	-	.09	2.34E-04	1.92E-02		extracellular region (GO:0005576)	1051	29	73.89	-	.39	4.56E-09	3.21E-07
monosaccharide metabolic process (GO:0005996)	55	13	3.87	+	3.36	4.17E-04	9.63E-03		GTPase regulator activity (GO:0030695)	166	1	11.67	-	.09	2.34E-04	1.87E-02		plasma membrane (GO:0005886)	1477	35	103.84	-	.34	3.31E-15	8.84E-13
cilium organization (GO:0044782)	159	37	11.18	+	3.31	4.60E-09	3.04E-07		oxidoreductase activity, acting on paired donors, with incorporation or reduction of molecular oxygen (GO:0016705)	170	1	11.95	-	.08	2.45E-04	1.86E-02		endosome (GO:0005768)	270	6	18.98	-	.32	1.27E-03	2.10E-02
aerobic respiration (GO:0009060)	101	23	7.10	+	3.24	5.13E-06	2.04E-04		DNA-binding transcription factor activity (GO:0003700)	557	3	39.16	-	.08	3.82E-13	9.18E-11		intracellular vesicle (GO:0097708)	457	10	32.13	-	.31	1.52E-05	4.14E-04
ATP synthesis coupled electron transport (GO:0042773)	62	14	4.36	+	3.21	3.79E-04	8.98E-03		RNA polymerase II cis-regulatory region sequence-specific DNA binding (GO:0000978)	392	2	27.56	-	.07	1.44E-09	2.31E-07		cytoplasmic vesicle (GO:0031410)	457	10	32.13	-	.31	1.52E-05	4.06E-04
respiratory electron transport chain (GO:0022904)	69	15	4.85	+	3.09	3.37E-04	8.28E-03		cis-regulatory region sequence-specific DNA binding (GO:0000987)	400	2	28.12	-	.07	1.03E-09	1.75E-07		cell periphery (GO:0071944)	1860	38	130.77	-	.29	2.16E-22	1.44E-19
cellular respiration (GO:0045333)	111	24	7.80	+	3.08	6.92E-06	2.67E-04		RNA polymerase II transcription regulatory region sequence-specific DNA binding (GO:0000977)	492	2	34.59	-	.06	1.77E-12	3.93E-10		axon (GO:0030424)	249	5	17.51	-	.29	1.21E-03	2.05E-02
ATP metabolic process (GO:0046034)	118	25	8.30	+	3.01	6.10E-06	2.39E-04		DNA-binding transcription factor activity, RNA polymerase II-specific (GO:0000981)	494	2	34.73	-	.06	1.83E-12	3.77E-10		intracellular organelle lumen (GO:0070013)	1019	20	71.64	-	.28	1.08E-12	1.80E-10
plasma membrane bounded cell projection assembly (GO:0120031)	165	34	11.60	+	2.93	2.42E-07	1.27E-05		transcription cis-regulatory region binding (GO:0000976)	541	2	38.04	-	.05	7.42E-14	2.38E-11		organelle lumen (GO:0043233)	1020	20	71.71	-	.28	1.10E-12	1.63E-10
oxidative phosphorylation (GO:0006119)	69	14	4.85	+	2.89	9.50E-04	1.99E-02		transcription regulatory region nucleic acid binding (GO:0001067)	542	2	38.11	-	.05	7.58E-14	2.18E-11		membrane-enclosed lumen (GO:0031974)	1020	20	71.71	-	.28	1.10E-12	1.47E-10
spermatid differentiation (GO:0048515)	129	26	9.07	+	2.87	8.72E-06	3.30E-04		sequence-specific double-stranded DNA binding (GO:1990837)	565	2	39.72	-	.05	1.49E-14	6.15E-12		synapse (GO:0045202)	312	6	21.94	-	.27	1.38E-04	2.83E-03
spermatid development (GO:0007286)	120	24	8.44	+	2.84	2.13E-05	7.34E-04		double-stranded DNA binding (GO:0003690)	597	2	41.97	-	.05	2.10E-15	1.01E-12		cell junction (GO:0030054)	457	8	32.13	-	.25	1.35E-06	4.62E-05
electron transport chain (GO:0022900)	76	15	5.34	+	2.81	8.13E-04	1.75E-02		transmembrane signaling receptor activity (GO:0004888)	339	1	23.83	-	.04	2.94E-09	4.23E-07		chromatin (GO:0000785)	289	5	20.32	-	.25	1.79E-04	3.63E-03
cell projection assembly (GO:0030031)	181	34	12.73	+	2.67	1.94E-06	8.37E-05		signaling receptor activity (GO:0038023)	406	1	28.54	-	.04	3.73E-11	7.16E-09		spliceosomal complex (GO:0005681)	190	3	13.36	-	.22	1.86E-03	2.91E-02
generation of precursor metabolites and energy (GO:0006091)	183	34	12.87	+	2.64	2.26E-06	9.37E-05		molecular transducer activity (GO:0060089)	406	1	28.54	-	.04	3.73E-11	6.71E-09		nuclear protein-containing complex (GO:0140513)	839	13	58.99	-	.22	1.19E-12	1.44E-10
energy derivation by oxidation of organic compounds (GO:0015980)	135	25	9.49	+	2.63	6.24E-05	1.92E-03		protein heterodimerization activity (GO:0046982)	127	0	8.93	-	< 0.01	3.97E-04	2.43E-02		polytene chromosome (GO:0005700)	195	3	13.71	-	.22	1.31E-03	2.14E-02
protein import (GO:0017038)	99	18	6.96	+	2.59	9.47E-04	1.99E-02		G protein-coupled receptor activity (GO:0004930)	115	0	8.09	-	< 0.01	8.81E-04	4.23E-02		neuron projection (GO:0043005)	472	7	33.18	-	.21	9.98E-08	4.30E-06
microtubule-based movement (GO:0007018)	186	27	13.08	+	2.06	1.10E-03	2.24E-02		structural constituent of chitin-based cuticle (GO:0005214)	147	0	10.34	-	< 0.01	7.39E-05	7.10E-03		nucleoplasm (GO:0005654)	553	8	38.88	-	.21	5.44E-09	3.30E-07
mitochondrion organization (GO:0007005)	231	33	16.24	+	2.03	3.65E-04	8.76E-03		structural constituent of cuticle (GO:0042302)	151	0	10.62	-	< 0.01	8.06E-05	7.49E-03		integral component of plasma membrane (GO:0005887)	511	7	35.93	-	.19	1.23E-08	7.11E-07
organelle assembly (GO:0070925)	402	52	28.26	+	1.84	9.94E-05	2.95E-03		odorant binding (GO:0005549)	111	0	7.80	-	< 0.01	8.30E-04	4.12E-02		chromosome (GO:0005694)	588	8	41.34	-	.19	9.87E-10	8.23E-08
spermatogenesis (GO:0007283)	263	33	18.49	+	1.78	2.79E-03	4.92E-02		transcription factor binding (GO:0008134)	153	0	10.76	-	< 0.01	4.95E-05	5.09E-03		intrinsic component of plasma membrane (GO:0031226)	528	7	37.12	-	.19	4.23E-09	3.14E-07
microtubule-based process (GO:0007017)	462	55	32.48	+	1.69	3.86E-04	9.08E-03											neuronal cell body (GO:0043025)	159	2	11.18	-	.18	2.14E-03	3.29E-02
Unclassified (UNCLASSIFIED)	2517	244	176.96	+	1.38	2.93E-07	1.50E-05											anchoring junction (GO:0070161)	160	2	11.25	-	.18	2.15E-03	3.26E-02
biological_process (GO:0008150)	11294	727	794.04	-	.92	2.93E-07	1.49E-05											plasma membrane protein complex (GO:0098797)	161	2	11.32	-	.18	2.16E-03	3.24E-02
organonitrogen compound metabolic process (GO:1901564)	2714	150	190.81	-	.79	1.20E-03	2.42E-02											ribonucleoprotein complex (GO:1990904)	566	7	39.79	-	.18	4.92E-10	4.38E-08
protein metabolic process (GO:0019538)	2179	118	153.20	-	.77	2.13E-03	3.86E-02											cell body (GO:0044297)	171	2	12.02	-	.17	1.05E-03	1.85E-02
cellular process (GO:0009987)	7321	389	514.71	-	.76	5.78E-15	1.02E-12											ribosomal subunit (GO:0044391)	174	2	12.23	-	.16	1.07E-03	1.85E-02
cellular component organization (GO:0016043)	2597	136	182.59	-	.74	1.39E-04	3.90E-03											nuclear lumen (GO:0031981)	830	9	58.35	-	.15	2.35E-15	7.84E-13
localization (GO:0051179)	2242	115	157.63	-	.73	2.33E-04	5.95E-03											ribosome (GO:0005840)	185	2	13.01	-	.15	5.14E-04	9.53E-03
establishment of localization (GO:0051234)	1775	91	124.79	-	.73	1.35E-03	2.66E-02											plasma membrane region (GO:0098590)	348	3	24.47	-	.12	1.66E-07	6.53E-06
cellular component organization or biogenesis (GO:0071840)	2756	139	193.76	-	.72	1.08E-05	4.04E-04											extracellular matrix (GO:0031012)	273	2	19.19	-	.10	3.09E-06	9.36E-05
metabolic process (GO:0008152)	4543	229	319.40	-	.72	9.06E-10	7.14E-08											somatodendritic compartment (GO:0036477)	282	2	19.83	-	.10	1.39E-06	4.63E-05
cellular metabolic process (GO:0044237)	3873	194	272.30	-	.71	2.30E-08	1.35E-06											external encapsulating structure (GO:0030312)	307	2	21.58	-	.09	3.08E-07	1.14E-05
primary metabolic process (GO:0044238)	4017	192	282.42	-	.68	1.69E-10	1.61E-08											cell cortex (GO:0005938)	185	1	13.01	-	.08	7.46E-05	1.56E-03
organic substance metabolic process (GO:0071704)	4281	200	300.98	-	.66	2.02E-12	2.50E-10											dendritic tree (GO:0097447)	207	1	14.55	-	.07	2.55E-05	5.87E-04
cellular macromolecule metabolic process (GO:0044260)	2217	103	155.87	-	.66	3.03E-06	1.24E-04											dendrite (GO:0030425)	207	1	14.55	-	.07	2.55E-05	5.77E-04
nitrogen compound metabolic process (GO:0006807)	3646	163	256.34	-	.64	6.75E-12	7.74E-10											transcription regulator complex (GO:0005667)	210	1	14.76	-	.07	1.62E-05	4.25E-04
gamete generation (GO:0007276)	914	40	64.26	-	.62	1.46E-03	2.85E-02											nucleolus (GO:0005730)	227	1	15.96	-	.06	5.05E-06	1.50E-04
developmental process involved in reproduction (GO:0003006)	891	38	62.64	-	.61	1.00E-03	2.09E-02											cytoplasmic ribonucleoprotein granule (GO:0036464)	101	0	7.10	-	< 0.01	1.88E-03	2.93E-02
multicellular organismal reproductive process (GO:0048609)	1040	44	73.12	-	.60	3.43E-04	8.37E-03											nuclear chromosome (GO:0000228)	125	0	8.79	-	< 0.01	3.78E-04	7.31E-03
reproductive process (GO:0022414)	1182	50	83.10	-	.60	1.14E-04	3.27E-03											cell-cell junction (GO:0005911)	125	0	8.79	-	< 0.01	3.78E-04	7.20E-03
multi-organism reproductive process (GO:0044703)	1048	44	73.68	-	.60	2.24E-04	5.77E-03											DNA-directed RNA polymerase complex (GO:0000428)	93	0	6.54	-	< 0.01	2.79E-03	4.14E-02
sexual reproduction (GO:0019953)	1048	44	73.68	-	.60	2.24E-04	5.75E-03											chitin-based extracellular matrix (GO:0062129)	132	0	9.28	-	< 0.01	2.58E-04	5.07E-03
organonitrogen compound biosynthetic process (GO:1901566)	790	33	55.54	-	.59	1.77E-03	3.34E-02											transferase complex, transferring phosphorus-containing groups (GO:0061695)	157	0	11.04	-	< 0.01	5.42E-05	1.15E-03
macromolecule metabolic process (GO:0043170)	3195	131	224.63	-	.58	2.64E-13	3.61E-11											ribonucleoprotein granule (GO:0035770)	106	0	7.45	-	< 0.01	1.25E-03	2.08E-02
germ cell development (GO:0007281)	710	29	49.92	-	.58	2.21E-03	3.98E-02											apical part of cell (GO:0045177)	176	0	12.37	-	< 0.01	9.83E-06	2.79E-04
cellular process involved in reproduction in multicellular organism (GO:0022412)	849	34	59.69	-	.57	4.38E-04	1.01E-02											RNA polymerase complex (GO:0030880)	94	0	6.61	-	< 0.01	2.80E-03	4.10E-02
reproduction (GO:0000003)	1413	56	99.34	-	.56	2.16E-06	9.19E-05											side of membrane (GO:0098552)	116	0	8.16	-	< 0.01	9.11E-04	1.64E-02
multicellular organism reproduction (GO:0032504)	1274	50	89.57	-	.56	5.31E-06	2.10E-04
cellular response to stress (GO:0033554)	543	19	38.18	-	.50	1.23E-03	2.46E-02
homeostatic process (GO:0042592)	468	16	32.90	-	.49	1.97E-03	3.61E-02
anatomical structure formation involved in morphogenesis (GO:0048646)	531	18	37.33	-	.48	7.96E-04	1.72E-02
biosynthetic process (GO:0009058)	1302	44	91.54	-	.48	3.43E-08	1.90E-06
organic substance biosynthetic process (GO:1901576)	1275	42	89.64	-	.47	2.45E-08	1.43E-06
cell cycle (GO:0007049)	608	20	42.75	-	.47	1.94E-04	5.07E-03
peptide metabolic process (GO:0006518)	407	13	28.61	-	.45	1.88E-03	3.53E-02
regulation of protein metabolic process (GO:0051246)	534	17	37.54	-	.45	3.05E-04	7.64E-03
regulation of cellular protein metabolic process (GO:0032268)	503	16	35.36	-	.45	5.56E-04	1.25E-02
cellular biosynthetic process (GO:0044249)	1240	39	87.18	-	.45	7.89E-09	4.97E-07
lipid metabolic process (GO:0006629)	512	16	36.00	-	.44	3.24E-04	8.06E-03
cell cycle process (GO:0022402)	513	16	36.07	-	.44	3.24E-04	8.03E-03
cellular amide metabolic process (GO:0043603)	489	15	34.38	-	.44	4.58E-04	1.05E-02
response to organic substance (GO:0010033)	475	14	33.40	-	.42	2.74E-04	6.87E-03
locomotion (GO:0040011)	611	18	42.96	-	.42	3.40E-05	1.11E-03
cellular nitrogen compound metabolic process (GO:0034641)	1776	52	124.86	-	.42	5.11E-14	7.82E-12
cell development (GO:0048468)	1288	37	90.55	-	.41	1.67E-10	1.61E-08
cellular macromolecule biosynthetic process (GO:0034645)	747	21	52.52	-	.40	1.40E-06	6.23E-05
heterocycle metabolic process (GO:0046483)	1427	40	100.33	-	.40	5.46E-12	6.46E-10
nucleobase-containing compound metabolic process (GO:0006139)	1345	37	94.56	-	.39	1.58E-11	1.67E-09
response to stress (GO:0006950)	1130	31	79.45	-	.39	7.08E-10	5.69E-08
macromolecule biosynthetic process (GO:0009059)	766	21	53.85	-	.39	5.92E-07	2.87E-05
cellular aromatic compound metabolic process (GO:0006725)	1471	40	103.42	-	.39	9.03E-13	1.16E-10
cellular nitrogen compound biosynthetic process (GO:0044271)	703	19	49.43	-	.38	1.47E-06	6.53E-05
sensory perception (GO:0007600)	372	10	26.15	-	.38	7.27E-04	1.60E-02
cell differentiation (GO:0030154)	1592	42	111.93	-	.38	1.95E-14	3.23E-12
cellular developmental process (GO:0048869)	1604	42	112.77	-	.37	1.03E-14	1.79E-12
organic cyclic compound metabolic process (GO:1901360)	1534	40	107.85	-	.37	3.93E-14	6.39E-12
aromatic compound biosynthetic process (GO:0019438)	384	10	27.00	-	.37	4.06E-04	9.46E-03
heterocycle biosynthetic process (GO:0018130)	394	10	27.70	-	.36	2.25E-04	5.75E-03
mitotic cell cycle process (GO:1903047)	277	7	19.47	-	.36	2.36E-03	4.20E-02
nucleobase-containing compound biosynthetic process (GO:0034654)	321	8	22.57	-	.35	9.83E-04	2.05E-02
vesicle-mediated transport (GO:0016192)	490	12	34.45	-	.35	2.13E-05	7.36E-04
biological regulation (GO:0065007)	4399	104	309.28	-	.34	2.82E-51	2.20E-47
developmental process (GO:0032502)	2764	65	194.33	-	.33	1.07E-29	1.19E-26
regulation of cellular process (GO:0050794)	3660	85	257.32	-	.33	1.00E-41	2.61E-38
regulation of biological process (GO:0050789)	3962	92	278.55	-	.33	5.90E-46	2.30E-42
organic cyclic compound biosynthetic process (GO:1901362)	432	10	30.37	-	.33	5.23E-05	1.65E-03
cellular response to stimulus (GO:0051716)	1477	34	103.84	-	.33	8.75E-16	1.75E-13
multicellular organismal process (GO:0032501)	3485	80	245.02	-	.33	5.68E-40	1.11E-36
regulation of biological quality (GO:0065008)	1273	29	89.50	-	.32	1.18E-13	1.74E-11
anatomical structure development (GO:0048856)	2634	57	185.19	-	.31	7.44E-31	9.67E-28
response to external stimulus (GO:0009605)	929	20	65.31	-	.31	1.10E-10	1.10E-08
response to stimulus (GO:0050896)	2514	54	176.75	-	.31	1.77E-29	1.72E-26
regulation of cellular component organization (GO:0051128)	671	14	47.18	-	.30	3.42E-08	1.91E-06
positive regulation of nitrogen compound metabolic process (GO:0051173)	735	15	51.68	-	.29	5.52E-09	3.53E-07
negative regulation of signal transduction (GO:0009968)	353	7	24.82	-	.28	5.78E-05	1.79E-03
negative regulation of response to stimulus (GO:0048585)	404	8	28.40	-	.28	1.77E-05	6.23E-04
cell communication (GO:0007154)	1270	25	89.29	-	.28	8.62E-16	1.77E-13
positive regulation of macromolecule metabolic process (GO:0010604)	813	16	57.16	-	.28	3.07E-10	2.75E-08
response to chemical (GO:0042221)	1076	21	75.65	-	.28	1.50E-13	2.09E-11
positive regulation of cellular metabolic process (GO:0031325)	822	16	57.79	-	.28	1.55E-10	1.52E-08
nervous system process (GO:0050877)	566	11	39.79	-	.28	1.85E-07	9.77E-06
regulation of response to stress (GO:0080134)	309	6	21.72	-	.28	1.93E-04	5.07E-03
chromosome organization (GO:0051276)	466	9	32.76	-	.27	2.88E-06	1.19E-04
organelle fission (GO:0048285)	259	5	18.21	-	.27	6.29E-04	1.39E-02
regulation of cellular metabolic process (GO:0031323)	1929	37	135.62	-	.27	1.20E-24	6.25E-22
regulation of primary metabolic process (GO:0080090)	1796	34	126.27	-	.27	4.18E-23	1.48E-20
positive regulation of metabolic process (GO:0009893)	903	17	63.49	-	.27	8.40E-12	9.49E-10
regulation of cell cycle process (GO:0010564)	213	4	14.98	-	.27	2.11E-03	3.85E-02
mRNA splicing, via spliceosome (GO:0000398)	214	4	15.05	-	.27	2.13E-03	3.88E-02
RNA splicing, via transesterification reactions with bulged adenosine as nucleophile (GO:0000377)	214	4	15.05	-	.27	2.13E-03	3.87E-02
regulation of metabolic process (GO:0019222)	2149	40	151.09	-	.26	2.25E-28	1.76E-25
meiotic cell cycle (GO:0051321)	215	4	15.12	-	.26	2.15E-03	3.90E-02
RNA splicing, via transesterification reactions (GO:0000375)	216	4	15.19	-	.26	2.19E-03	3.94E-02
intracellular signal transduction (GO:0035556)	380	7	26.72	-	.26	1.58E-05	5.66E-04
negative regulation of cell communication (GO:0010648)	380	7	26.72	-	.26	1.58E-05	5.63E-04
positive regulation of transcription by RNA polymerase II (GO:0045944)	326	6	22.92	-	.26	7.20E-05	2.20E-03
negative regulation of signaling (GO:0023057)	381	7	26.79	-	.26	1.59E-05	5.64E-04
actin filament-based process (GO:0030029)	273	5	19.19	-	.26	3.30E-04	8.16E-03
sensory perception of chemical stimulus (GO:0007606)	273	5	19.19	-	.26	3.30E-04	8.13E-03
chemical synaptic transmission (GO:0007268)	219	4	15.40	-	.26	1.52E-03	2.92E-02
biological process involved in interspecies interaction between organisms (GO:0044419)	438	8	30.79	-	.26	3.62E-06	1.46E-04
anterograde trans-synaptic signaling (GO:0098916)	219	4	15.40	-	.26	1.52E-03	2.92E-02
regulation of macromolecule metabolic process (GO:0060255)	1988	36	139.77	-	.26	8.17E-27	4.90E-24
trans-synaptic signaling (GO:0099537)	222	4	15.61	-	.26	1.57E-03	3.00E-02
negative regulation of biological process (GO:0048519)	1452	26	102.08	-	.25	1.35E-19	4.23E-17
response to external biotic stimulus (GO:0043207)	392	7	27.56	-	.25	8.18E-06	3.14E-04
response to other organism (GO:0051707)	392	7	27.56	-	.25	8.18E-06	3.13E-04
anatomical structure morphogenesis (GO:0009653)	1456	26	102.37	-	.25	1.36E-19	4.09E-17
response to biotic stimulus (GO:0009607)	392	7	27.56	-	.25	8.18E-06	3.11E-04
negative regulation of cellular process (GO:0048523)	1235	22	86.83	-	.25	1.13E-16	2.67E-14
cellular response to DNA damage stimulus (GO:0006974)	226	4	15.89	-	.25	1.10E-03	2.24E-02
RNA splicing (GO:0008380)	228	4	16.03	-	.25	1.13E-03	2.28E-02
regulation of nitrogen compound metabolic process (GO:0051171)	1768	31	124.30	-	.25	2.35E-24	1.08E-21
mRNA metabolic process (GO:0016071)	343	6	24.12	-	.25	2.68E-05	9.01E-04
defense response to other organism (GO:0098542)	343	6	24.12	-	.25	2.68E-05	8.97E-04
regulation of response to stimulus (GO:0048583)	981	17	68.97	-	.25	1.37E-13	1.98E-11
system process (GO:0003008)	636	11	44.71	-	.25	4.83E-09	3.11E-07
regulation of anatomical structure size (GO:0090066)	232	4	16.31	-	.25	7.87E-04	1.71E-02
regulation of signal transduction (GO:0009966)	777	13	54.63	-	.24	3.95E-11	4.06E-09
defense response (GO:0006952)	360	6	25.31	-	.24	1.41E-05	5.09E-04
regulation of cell communication (GO:0010646)	907	15	63.77	-	.24	4.08E-13	5.49E-11
regulation of signaling (GO:0023051)	907	15	63.77	-	.24	4.08E-13	5.40E-11
export from cell (GO:0140352)	182	3	12.80	-	.23	2.59E-03	4.60E-02
cell-cell signaling (GO:0007267)	305	5	21.44	-	.23	6.34E-05	1.94E-03
DNA repair (GO:0006281)	184	3	12.94	-	.23	2.61E-03	4.62E-02
nuclear division (GO:0000280)	246	4	17.30	-	.23	4.11E-04	9.54E-03
multicellular organism development (GO:0007275)	2280	37	160.30	-	.23	7.91E-34	1.23E-30
gene expression (GO:0010467)	1116	18	78.46	-	.23	2.68E-16	5.98E-14
signaling (GO:0023052)	1199	19	84.30	-	.23	1.23E-17	3.21E-15
nucleic acid metabolic process (GO:0090304)	1085	17	76.28	-	.22	4.87E-16	1.05E-13
positive regulation of gene expression (GO:0010628)	192	3	13.50	-	.22	1.89E-03	3.54E-02
actin cytoskeleton organization (GO:0030036)	256	4	18.00	-	.22	2.04E-04	5.33E-03
regulation of cellular catabolic process (GO:0031329)	261	4	18.35	-	.22	1.45E-04	4.05E-03
positive regulation of cellular process (GO:0048522)	1568	24	110.24	-	.22	9.21E-24	3.99E-21
positive regulation of cellular component organization (GO:0051130)	263	4	18.49	-	.22	1.46E-04	4.07E-03
signal transduction (GO:0007165)	994	15	69.88	-	.21	4.15E-15	7.70E-13
muscle structure development (GO:0061061)	199	3	13.99	-	.21	1.36E-03	2.66E-02
positive regulation of RNA metabolic process (GO:0051254)	467	7	32.83	-	.21	1.41E-07	7.64E-06
regulation of developmental process (GO:0050793)	669	10	47.03	-	.21	1.81E-10	1.68E-08
mRNA processing (GO:0006397)	268	4	18.84	-	.21	1.03E-04	3.04E-03
negative regulation of developmental process (GO:0051093)	204	3	14.34	-	.21	9.52E-04	1.99E-02
response to abiotic stimulus (GO:0009628)	411	6	28.90	-	.21	9.48E-07	4.38E-05
positive regulation of biological process (GO:0048518)	1717	25	120.72	-	.21	7.05E-27	4.59E-24
regulation of cell differentiation (GO:0045595)	277	4	19.47	-	.21	7.50E-05	2.28E-03
positive regulation of nucleobase-containing compound metabolic process (GO:0045935)	485	7	34.10	-	.21	4.97E-08	2.71E-06
central nervous system development (GO:0007417)	278	4	19.55	-	.20	7.64E-05	2.30E-03
regulation of intracellular signal transduction (GO:1902531)	349	5	24.54	-	.20	5.87E-06	2.31E-04
positive regulation of RNA biosynthetic process (GO:1902680)	419	6	29.46	-	.20	4.51E-07	2.24E-05
positive regulation of transcription, DNA-templated (GO:0045893)	419	6	29.46	-	.20	4.51E-07	2.23E-05
positive regulation of nucleic acid-templated transcription (GO:1903508)	419	6	29.46	-	.20	4.51E-07	2.21E-05
tissue development (GO:0009888)	1000	14	70.31	-	.20	5.25E-16	1.11E-13
regulation of catabolic process (GO:0009894)	286	4	20.11	-	.20	3.65E-05	1.18E-03
regulation of cellular component biogenesis (GO:0044087)	302	4	21.23	-	.19	1.88E-05	6.59E-04
epithelial cell differentiation (GO:0030855)	380	5	26.72	-	.19	1.03E-06	4.72E-05
regulation of localization (GO:0032879)	533	7	37.47	-	.19	4.42E-09	2.95E-07
nervous system development (GO:0007399)	1018	13	71.57	-	.18	3.00E-17	7.55E-15
regulation of cell cycle (GO:0051726)	314	4	22.08	-	.18	9.29E-06	3.50E-04
RNA processing (GO:0006396)	558	7	39.23	-	.18	1.06E-09	7.69E-08
positive regulation of macromolecule biosynthetic process (GO:0010557)	479	6	33.68	-	.18	1.99E-08	1.20E-06
regulation of gene expression (GO:0010468)	1611	20	113.26	-	.18	1.06E-27	7.52E-25
cell division (GO:0051301)	242	3	17.01	-	.18	1.20E-04	3.40E-03
regulation of translation (GO:0006417)	162	2	11.39	-	.18	2.18E-03	3.93E-02
regulation of cell development (GO:0060284)	164	2	11.53	-	.17	2.25E-03	4.04E-02
regulation of multicellular organismal process (GO:0051239)	576	7	40.50	-	.17	3.57E-10	3.06E-08
meiotic nuclear division (GO:0140013)	165	2	11.60	-	.17	1.50E-03	2.90E-02
cell junction organization (GO:0034330)	249	3	17.51	-	.17	8.57E-05	2.55E-03
negative regulation of cellular metabolic process (GO:0031324)	588	7	41.34	-	.17	1.72E-10	1.62E-08
cell maturation (GO:0048469)	168	2	11.81	-	.17	1.52E-03	2.92E-02
regulation of response to external stimulus (GO:0032101)	253	3	17.79	-	.17	5.78E-05	1.78E-03
regulation of RNA metabolic process (GO:0051252)	1265	15	88.94	-	.17	4.04E-22	1.31E-19
neurogenesis (GO:0022008)	849	10	59.69	-	.17	4.85E-15	8.81E-13
regulation of RNA biosynthetic process (GO:2001141)	1105	13	77.69	-	.17	1.49E-19	4.30E-17
regulation of transcription, DNA-templated (GO:0006355)	1105	13	77.69	-	.17	1.49E-19	4.14E-17
regulation of nucleic acid-templated transcription (GO:1903506)	1105	13	77.69	-	.17	1.49E-19	4.00E-17
anatomical structure maturation (GO:0071695)	171	2	12.02	-	.17	1.05E-03	2.18E-02
behavior (GO:0007610)	515	6	36.21	-	.17	2.26E-09	1.56E-07
regulation of cellular macromolecule biosynthetic process (GO:2000112)	1293	15	90.91	-	.17	5.47E-23	1.86E-20
ncRNA metabolic process (GO:0034660)	345	4	24.26	-	.16	1.58E-06	6.93E-05
system development (GO:0048731)	1643	19	115.51	-	.16	2.07E-29	1.80E-26
regulation of macromolecule biosynthetic process (GO:0010556)	1298	15	91.26	-	.16	3.70E-23	1.44E-20
neuron differentiation (GO:0030182)	693	8	48.72	-	.16	2.09E-12	2.55E-10
secretion by cell (GO:0032940)	174	2	12.23	-	.16	1.07E-03	2.20E-02
regulation of nucleobase-containing compound metabolic process (GO:0019219)	1309	15	92.03	-	.16	2.61E-23	1.07E-20
positive regulation of cellular biosynthetic process (GO:0031328)	524	6	36.84	-	.16	1.06E-09	7.86E-08
regulation of transcription by RNA polymerase II (GO:0006357)	874	10	61.45	-	.16	1.09E-15	2.12E-13
positive regulation of biosynthetic process (GO:0009891)	525	6	36.91	-	.16	1.06E-09	7.82E-08
negative regulation of nitrogen compound metabolic process (GO:0051172)	525	6	36.91	-	.16	1.06E-09	7.75E-08
imaginal disc-derived wing morphogenesis (GO:0007476)	264	3	18.56	-	.16	2.79E-05	9.28E-04
generation of neurons (GO:0048699)	801	9	56.32	-	.16	1.56E-14	2.64E-12
positive regulation of intracellular signal transduction (GO:1902533)	179	2	12.58	-	.16	7.37E-04	1.62E-02
regulation of cellular biosynthetic process (GO:0031326)	1353	15	95.12	-	.16	1.63E-24	7.96E-22
ncRNA processing (GO:0034470)	271	3	19.05	-	.16	1.97E-05	6.83E-04
regulation of biosynthetic process (GO:0009889)	1362	15	95.76	-	.16	7.06E-25	3.93E-22
metamorphosis (GO:0007552)	455	5	31.99	-	.16	1.44E-08	8.69E-07
neuron development (GO:0048666)	548	6	38.53	-	.16	2.45E-10	2.25E-08
RNA metabolic process (GO:0016070)	824	9	57.93	-	.16	3.42E-15	6.52E-13
wing disc morphogenesis (GO:0007472)	277	3	19.47	-	.15	1.37E-05	5.00E-04
epithelium development (GO:0060429)	925	10	65.03	-	.15	5.34E-17	1.30E-14
regulation of multicellular organismal development (GO:2000026)	279	3	19.62	-	.15	1.42E-05	5.10E-04
wing disc development (GO:0035220)	373	4	26.22	-	.15	2.52E-07	1.31E-05
negative regulation of metabolic process (GO:0009892)	754	8	53.01	-	.15	4.99E-14	7.79E-12
developmental maturation (GO:0021700)	189	2	13.29	-	.15	5.46E-04	1.24E-02
photoreceptor cell differentiation (GO:0046530)	193	2	13.57	-	.15	3.65E-04	8.74E-03
secretion (GO:0046903)	194	2	13.64	-	.15	3.71E-04	8.86E-03
negative regulation of macromolecule metabolic process (GO:0010605)	703	7	49.43	-	.14	1.47E-13	2.08E-11
meiotic cell cycle process (GO:1903046)	204	2	14.34	-	.14	1.74E-04	4.63E-03
pattern specification process (GO:0007389)	511	5	35.93	-	.14	3.47E-10	3.01E-08
post-embryonic appendage morphogenesis (GO:0035120)	307	3	21.58	-	.14	2.22E-06	9.36E-05
negative regulation of gene expression (GO:0010629)	307	3	21.58	-	.14	2.22E-06	9.31E-05
regulation of growth (GO:0040008)	308	3	21.65	-	.14	2.25E-06	9.38E-05
female gamete generation (GO:0007292)	629	6	44.22	-	.14	1.95E-12	2.45E-10
imaginal disc-derived appendage morphogenesis (GO:0035114)	316	3	22.22	-	.14	1.62E-06	7.02E-05
regulation of cellular amide metabolic process (GO:0034248)	211	2	14.83	-	.13	1.22E-04	3.45E-03
appendage morphogenesis (GO:0035107)	318	3	22.36	-	.13	1.06E-06	4.83E-05
regulation of nervous system development (GO:0051960)	213	2	14.98	-	.13	1.27E-04	3.57E-03
instar larval or pupal morphogenesis (GO:0048707)	429	4	30.16	-	.13	9.37E-09	5.85E-07
imaginal disc-derived appendage development (GO:0048737)	323	3	22.71	-	.13	7.32E-07	3.48E-05
cell morphogenesis involved in differentiation (GO:0000904)	433	4	30.44	-	.13	6.37E-09	4.04E-07
appendage development (GO:0048736)	326	3	22.92	-	.13	7.45E-07	3.52E-05
epithelial cell development (GO:0002064)	327	3	22.99	-	.13	7.57E-07	3.56E-05
taxis (GO:0042330)	327	3	22.99	-	.13	7.57E-07	3.54E-05
post-embryonic animal morphogenesis (GO:0009886)	444	4	31.22	-	.13	4.73E-09	3.07E-07
posttranscriptional regulation of gene expression (GO:0010608)	226	2	15.89	-	.13	3.98E-05	1.28E-03
epithelial tube morphogenesis (GO:0060562)	453	4	31.85	-	.13	2.11E-09	1.47E-07
morphogenesis of an epithelium (GO:0002009)	571	5	40.14	-	.12	1.25E-11	1.33E-09
animal organ development (GO:0048513)	1148	10	80.71	-	.12	3.99E-23	1.48E-20
tube development (GO:0035295)	689	6	48.44	-	.12	4.36E-14	6.95E-12
oogenesis (GO:0048477)	577	5	40.57	-	.12	8.53E-12	9.50E-10
positive regulation of developmental process (GO:0051094)	234	2	16.45	-	.12	2.76E-05	9.22E-04
tissue morphogenesis (GO:0048729)	589	5	41.41	-	.12	3.98E-12	4.77E-10
regulation of developmental growth (GO:0048638)	236	2	16.59	-	.12	2.84E-05	9.39E-04
regionalization (GO:0003002)	474	4	33.33	-	.12	7.21E-10	5.74E-08
open tracheal system development (GO:0007424)	238	2	16.73	-	.12	1.90E-05	6.61E-04
detection of stimulus (GO:0051606)	244	2	17.15	-	.12	1.31E-05	4.87E-04
respiratory system development (GO:0060541)	247	2	17.37	-	.12	1.33E-05	4.91E-04
tube morphogenesis (GO:0035239)	496	4	34.87	-	.11	1.52E-10	1.50E-08
axon guidance (GO:0007411)	249	2	17.51	-	.11	1.38E-05	5.00E-04
cell morphogenesis (GO:0000902)	499	4	35.08	-	.11	1.02E-10	1.04E-08
post-embryonic animal organ morphogenesis (GO:0048563)	381	3	26.79	-	.11	2.63E-08	1.52E-06
imaginal disc morphogenesis (GO:0007560)	381	3	26.79	-	.11	2.63E-08	1.51E-06
neuron projection guidance (GO:0097485)	257	2	18.07	-	.11	6.21E-06	2.42E-04
cell morphogenesis involved in neuron differentiation (GO:0048667)	390	3	27.42	-	.11	1.21E-08	7.41E-07
detection of stimulus involved in sensory perception (GO:0050906)	130	1	9.14	-	.11	2.26E-03	4.04E-02
cellular component morphogenesis (GO:0032989)	527	4	37.05	-	.11	2.30E-11	2.39E-09
chemotaxis (GO:0006935)	267	2	18.77	-	.11	4.49E-06	1.80E-04
instar larval or pupal development (GO:0002165)	536	4	37.68	-	.11	1.04E-11	1.14E-09
imaginal disc development (GO:0007444)	538	4	37.82	-	.11	1.05E-11	1.14E-09
positive regulation of cellular component biogenesis (GO:0044089)	136	1	9.56	-	.10	1.55E-03	2.96E-02
positive regulation of signal transduction (GO:0009967)	409	3	28.76	-	.10	3.88E-09	2.61E-07
response to light stimulus (GO:0009416)	144	1	10.12	-	.10	1.08E-03	2.20E-02
external encapsulating structure organization (GO:0045229)	147	1	10.34	-	.10	1.14E-03	2.30E-02
ovarian follicle cell development (GO:0030707)	295	2	20.74	-	.10	6.58E-07	3.17E-05
dorsal/ventral pattern formation (GO:0009953)	148	1	10.41	-	.10	7.29E-04	1.60E-02
positive regulation of cell communication (GO:0010647)	446	3	31.36	-	.10	3.96E-10	3.36E-08
positive regulation of signaling (GO:0023056)	446	3	31.36	-	.10	3.96E-10	3.32E-08
post-embryonic animal organ development (GO:0048569)	447	3	31.43	-	.10	4.01E-10	3.33E-08
axonogenesis (GO:0007409)	298	2	20.95	-	.10	7.01E-07	3.36E-05
enzyme linked receptor protein signaling pathway (GO:0007167)	150	1	10.55	-	.09	7.38E-04	1.61E-02
sensory organ development (GO:0007423)	450	3	31.64	-	.09	2.68E-10	2.44E-08
post-embryonic development (GO:0009791)	611	4	42.96	-	.09	1.02E-13	1.53E-11
axon development (GO:0061564)	309	2	21.72	-	.09	3.20E-07	1.62E-05
cellular response to endogenous stimulus (GO:0071495)	155	1	10.90	-	.09	5.01E-04	1.14E-02
learning or memory (GO:0007611)	161	1	11.32	-	.09	3.43E-04	8.38E-03
cognition (GO:0050890)	162	1	11.39	-	.09	3.46E-04	8.40E-03
regulation of defense response (GO:0031347)	168	1	11.81	-	.08	2.36E-04	6.01E-03
positive regulation of response to stimulus (GO:0048584)	510	3	35.86	-	.08	5.62E-12	6.55E-10
regulation of mitotic cell cycle (GO:0007346)	170	1	11.95	-	.08	2.45E-04	6.20E-03
compound eye photoreceptor cell differentiation (GO:0001751)	172	1	12.09	-	.08	1.60E-04	4.40E-03
determination of adult lifespan (GO:0008340)	172	1	12.09	-	.08	1.60E-04	4.39E-03
response to radiation (GO:0009314)	175	1	12.30	-	.08	1.64E-04	4.49E-03
gland development (GO:0048732)	175	1	12.30	-	.08	1.64E-04	4.47E-03
eye photoreceptor cell differentiation (GO:0001754)	176	1	12.37	-	.08	1.67E-04	4.55E-03
locomotory behavior (GO:0007626)	176	1	12.37	-	.08	1.67E-04	4.54E-03
multicellular organism aging (GO:0010259)	176	1	12.37	-	.08	1.67E-04	4.52E-03
animal organ morphogenesis (GO:0009887)	709	4	49.85	-	.08	1.89E-16	4.35E-14
growth (GO:0040007)	178	1	12.51	-	.08	1.09E-04	3.21E-03
developmental growth (GO:0048589)	178	1	12.51	-	.08	1.09E-04	3.20E-03
cell adhesion (GO:0007155)	179	1	12.58	-	.08	1.09E-04	3.19E-03
aging (GO:0007568)	182	1	12.80	-	.08	1.14E-04	3.27E-03
regulation of response to biotic stimulus (GO:0002831)	183	1	12.87	-	.08	1.17E-04	3.35E-03
biological adhesion (GO:0022610)	187	1	13.15	-	.08	7.64E-05	2.29E-03
anterior/posterior pattern specification (GO:0009952)	188	1	13.22	-	.08	7.81E-05	2.33E-03
regulation of synapse structure or activity (GO:0050803)	191	1	13.43	-	.07	5.09E-05	1.61E-03
regulation of immune response (GO:0050776)	191	1	13.43	-	.07	5.09E-05	1.61E-03
establishment or maintenance of cell polarity (GO:0007163)	195	1	13.71	-	.07	5.48E-05	1.71E-03
neuron projection morphogenesis (GO:0048812)	392	2	27.56	-	.07	1.44E-09	1.03E-07
cell projection morphogenesis (GO:0048858)	394	2	27.70	-	.07	1.52E-09	1.08E-07
plasma membrane bounded cell projection morphogenesis (GO:0120039)	394	2	27.70	-	.07	1.52E-09	1.07E-07
negative regulation of macromolecule biosynthetic process (GO:0010558)	395	2	27.77	-	.07	9.49E-10	7.19E-08
negative regulation of cellular macromolecule biosynthetic process (GO:2000113)	395	2	27.77	-	.07	9.49E-10	7.12E-08
chitin-based cuticle development (GO:0040003)	198	1	13.92	-	.07	3.50E-05	1.13E-03
cell part morphogenesis (GO:0032990)	402	2	28.26	-	.07	6.45E-10	5.25E-08
positive regulation of multicellular organismal process (GO:0051240)	203	1	14.27	-	.07	2.36E-05	7.97E-04
negative regulation of cellular biosynthetic process (GO:0031327)	412	2	28.97	-	.07	4.74E-10	3.90E-08
neuron projection development (GO:0031175)	417	2	29.32	-	.07	3.12E-10	2.76E-08
negative regulation of biosynthetic process (GO:0009890)	417	2	29.32	-	.07	3.12E-10	2.73E-08
negative regulation of transcription by RNA polymerase II (GO:0000122)	211	1	14.83	-	.07	1.65E-05	5.82E-04
cuticle development (GO:0042335)	233	1	16.38	-	.06	3.43E-06	1.39E-04
regulation of immune system process (GO:0002682)	244	1	17.15	-	.06	1.57E-06	6.92E-05
embryo development (GO:0009790)	511	2	35.93	-	.06	5.45E-13	7.09E-11
cell migration (GO:0016477)	267	1	18.77	-	.05	3.30E-07	1.66E-05
compound eye morphogenesis (GO:0001745)	272	1	19.12	-	.05	3.54E-07	1.77E-05
sensory organ morphogenesis (GO:0090596)	281	1	19.76	-	.05	1.52E-07	8.19E-06
eye morphogenesis (GO:0048592)	281	1	19.76	-	.05	1.52E-07	8.14E-06
cell fate commitment (GO:0045165)	297	1	20.88	-	.05	4.65E-08	2.55E-06
negative regulation of RNA biosynthetic process (GO:1902679)	305	1	21.44	-	.05	3.18E-08	1.81E-06
negative regulation of transcription, DNA-templated (GO:0045892)	305	1	21.44	-	.05	3.18E-08	1.80E-06
negative regulation of nucleic acid-templated transcription (GO:1903507)	305	1	21.44	-	.05	3.18E-08	1.78E-06
regulation of transport (GO:0051049)	309	1	21.72	-	.05	2.12E-08	1.26E-06
cell surface receptor signaling pathway (GO:0007166)	312	1	21.94	-	.05	2.18E-08	1.29E-06
negative regulation of RNA metabolic process (GO:0051253)	325	1	22.85	-	.04	1.02E-08	6.32E-07
compound eye development (GO:0048749)	342	1	24.04	-	.04	3.05E-09	2.09E-07
negative regulation of nucleobase-containing compound metabolic process (GO:0045934)	342	1	24.04	-	.04	3.05E-09	2.07E-07
eye development (GO:0001654)	360	1	25.31	-	.04	9.33E-10	7.28E-08
visual system development (GO:0150063)	360	1	25.31	-	.04	9.33E-10	7.21E-08
sensory system development (GO:0048880)	360	1	25.31	-	.04	9.33E-10	7.14E-08
oocyte axis specification (GO:0007309)	118	0	8.30	-	< 0.01	5.57E-04	1.25E-02
oocyte construction (GO:0007308)	122	0	8.58	-	< 0.01	6.11E-04	1.36E-02
negative regulation of cell differentiation (GO:0045596)	95	0	6.68	-	< 0.01	2.82E-03	4.95E-02
border follicle cell migration (GO:0007298)	95	0	6.68	-	< 0.01	2.82E-03	4.93E-02
ovarian follicle cell migration (GO:0007297)	109	0	7.66	-	< 0.01	1.31E-03	2.60E-02
RNA modification (GO:0009451)	108	0	7.59	-	< 0.01	1.28E-03	2.54E-02
meiosis I cell cycle process (GO:0061982)	111	0	7.80	-	< 0.01	8.30E-04	1.78E-02
immune system process (GO:0002376)	290	0	20.39	-	< 0.01	4.71E-09	3.09E-07
regulation of mRNA splicing, via spliceosome (GO:0048024)	93	0	6.54	-	< 0.01	2.79E-03	4.94E-02
regulation of protein localization (GO:0032880)	110	0	7.73	-	< 0.01	1.36E-03	2.67E-02
cell fate determination (GO:0001709)	127	0	8.93	-	< 0.01	3.97E-04	9.26E-03
embryonic development via the syncytial blastoderm (GO:0001700)	167	0	11.74	-	< 0.01	2.29E-05	7.81E-04
dendrite development (GO:0016358)	139	0	9.77	-	< 0.01	1.79E-04	4.74E-03
regulation of synapse assembly (GO:0051963)	120	0	8.44	-	< 0.01	5.75E-04	1.29E-02
morphogenesis of embryonic epithelium (GO:0016331)	120	0	8.44	-	< 0.01	5.75E-04	1.28E-02
larval development (GO:0002164)	164	0	11.53	-	< 0.01	2.20E-05	7.53E-04
nucleic acid-templated transcription (GO:0097659)	137	0	9.63	-	< 0.01	1.69E-04	4.56E-03
ameboidal-type cell migration (GO:0001667)	156	0	10.97	-	< 0.01	5.24E-05	1.64E-03
RNA biosynthetic process (GO:0032774)	140	0	9.84	-	< 0.01	1.10E-04	3.21E-03
anterior/posterior axis specification, embryo (GO:0008595)	110	0	7.73	-	< 0.01	1.36E-03	2.66E-02
regulation of synaptic assembly at neuromuscular junction (GO:0008582)	113	0	7.94	-	< 0.01	8.43E-04	1.80E-02
transcription, DNA-templated (GO:0006351)	137	0	9.63	-	< 0.01	1.69E-04	4.54E-03
innate immune response (GO:0045087)	111	0	7.80	-	< 0.01	8.30E-04	1.78E-02
chromatin assembly or disassembly (GO:0006333)	107	0	7.52	-	< 0.01	1.26E-03	2.51E-02
segmentation (GO:0035282)	230	0	16.17	-	< 0.01	2.63E-07	1.36E-05
leg disc development (GO:0035218)	96	0	6.75	-	< 0.01	2.87E-03	5.00E-02
dendrite morphogenesis (GO:0048813)	133	0	9.35	-	< 0.01	2.66E-04	6.70E-03
regulation of gene expression, epigenetic (GO:0040029)	104	0	7.31	-	< 0.01	2.02E-03	3.71E-02
epithelial cell migration (GO:0010631)	140	0	9.84	-	< 0.01	1.10E-04	3.20E-03
regulation of cell junction assembly (GO:1901888)	125	0	8.79	-	< 0.01	3.78E-04	8.98E-03
stem cell population maintenance (GO:0019827)	102	0	7.17	-	< 0.01	1.92E-03	3.57E-02
regulation of cell population proliferation (GO:0042127)	218	0	15.33	-	< 0.01	5.88E-07	2.87E-05
oocyte differentiation (GO:0009994)	159	0	11.18	-	< 0.01	3.31E-05	1.08E-03
epithelium migration (GO:0090132)	141	0	9.91	-	< 0.01	1.11E-04	3.20E-03
tissue migration (GO:0090130)	149	0	10.48	-	< 0.01	7.61E-05	2.30E-03
anterior/posterior axis specification (GO:0009948)	130	0	9.14	-	< 0.01	2.49E-04	6.29E-03
positive regulation of developmental growth (GO:0048639)	102	0	7.17	-	< 0.01	1.92E-03	3.56E-02
detection of chemical stimulus involved in sensory perception (GO:0050907)	105	0	7.38	-	< 0.01	1.24E-03	2.49E-02
regulation of neuromuscular junction development (GO:1904396)	119	0	8.37	-	< 0.01	5.64E-04	1.26E-02
positive regulation of response to biotic stimulus (GO:0002833)	112	0	7.87	-	< 0.01	8.33E-04	1.78E-02
embryonic pattern specification (GO:0009880)	204	0	14.34	-	< 0.01	2.17E-06	9.20E-05
oocyte development (GO:0048599)	137	0	9.63	-	< 0.01	1.69E-04	4.53E-03
embryonic morphogenesis (GO:0048598)	235	0	16.52	-	< 0.01	1.74E-07	9.22E-06
regulation of vesicle-mediated transport (GO:0060627)	126	0	8.86	-	< 0.01	3.86E-04	9.12E-03
memory (GO:0007613)	120	0	8.44	-	< 0.01	5.75E-04	1.28E-02
regulation of synapse organization (GO:0050807)	160	0	11.25	-	< 0.01	3.35E-05	1.09E-03
cell junction assembly (GO:0034329)	117	0	8.23	-	< 0.01	5.54E-04	1.25E-02
positive regulation of response to external stimulus (GO:0032103)	126	0	8.86	-	< 0.01	3.86E-04	9.09E-03
maintenance of cell number (GO:0098727)	102	0	7.17	-	< 0.01	1.92E-03	3.55E-02
embryonic axis specification (GO:0000578)	113	0	7.94	-	< 0.01	8.43E-04	1.79E-02
tRNA processing (GO:0008033)	93	0	6.54	-	< 0.01	2.79E-03	4.93E-02
axis specification (GO:0009798)	193	0	13.57	-	< 0.01	2.93E-06	1.20E-04
embryo development ending in birth or egg hatching (GO:0009792)	176	0	12.37	-	< 0.01	9.83E-06	3.69E-04
positive regulation of immune response (GO:0050778)	103	0	7.24	-	< 0.01	1.96E-03	3.62E-02
heart development (GO:0007507)	96	0	6.75	-	< 0.01	2.87E-03	4.99E-02
positive regulation of immune system process (GO:0002684)	114	0	8.01	-	< 0.01	8.59E-04	1.81E-02
cell-cell adhesion (GO:0098609)	113	0	7.94	-	< 0.01	8.43E-04	1.79E-02
immune response (GO:0006955)	181	0	12.73	-	< 0.01	6.56E-06	2.55E-04
regulation of RNA splicing (GO:0043484)	107	0	7.52	-	< 0.01	1.26E-03	2.50E-02
positive regulation of transport (GO:0051050)	154	0	10.83	-	< 0.01	5.00E-05	1.59E-03
chromatin assembly (GO:0031497)	105	0	7.38	-	< 0.01	1.24E-03	2.48E-02
regulation of secretion (GO:0051046)	102	0	7.17	-	< 0.01	1.92E-03	3.54E-02
detection of chemical stimulus (GO:0009593)	167	0	11.74	-	< 0.01	2.29E-05	7.78E-04
circulatory system development (GO:0072359)	96	0	6.75	-	< 0.01	2.87E-03	4.98E-02
dorsal closure (GO:0007391)	103	0	7.24	-	< 0.01	1.96E-03	3.61E-02
tripartite regional subdivision (GO:0007351)	110	0	7.73	-	< 0.01	1.36E-03	2.65E-02
blastoderm segmentation (GO:0007350)	189	0	13.29	-	< 0.01	4.44E-06	1.79E-04

## Sheet: 15
Analysis Type:	PANTHER Overrepresentation Test (Released 20210224)								Analysis Type:	PANTHER Overrepresentation Test (Released 20210224)								Analysis Type:	PANTHER Overrepresentation Test (Released 20210224)
Annotation Version and Release Date:	GO Ontology database DOI: 10.5281/zenodo.5725227 Released 2021-11-16								Annotation Version and Release Date:	GO Ontology database DOI: 10.5281/zenodo.5725227 Released 2021-11-16								Annotation Version and Release Date:	GO Ontology database DOI: 10.5281/zenodo.5725227 Released 2021-11-16
Analyzed List:	upload_1 (Drosophila melanogaster)								Analyzed List:	upload_1 (Drosophila melanogaster)								Analyzed List:	upload_1 (Drosophila melanogaster)
Reference List:	Drosophila melanogaster (all genes in database)								Reference List:	Drosophila melanogaster (all genes in database)								Reference List:	Drosophila melanogaster (all genes in database)
Test Type:	FISHER								Test Type:	FISHER								Test Type:	FISHER
Correction:	FDR								Correction:	FDR								Correction:	FDR
GO biological process complete	Drosophila melanogaster - REFLIST (13811)	upload_1 (224)	upload_1 (expected)	upload_1 (over/under)	upload_1 (fold Enrichment)	upload_1 (raw P-value)	upload_1 (FDR)		GO molecular function complete	Drosophila melanogaster - REFLIST (13811)	upload_1 (224)	upload_1 (expected)	upload_1 (over/under)	upload_1 (fold Enrichment)	upload_1 (raw P-value)	upload_1 (FDR)		GO cellular component complete	Drosophila melanogaster - REFLIST (13811)	upload_1 (224)	upload_1 (expected)	upload_1 (over/under)	upload_1 (fold Enrichment)	upload_1 (raw P-value)	upload_1 (FDR)
cellular process (GO:0009987)	7321	76	118.74	-	.64	1.50E-08	1.17E-04		binding (GO:0005488)	5412	41	87.78	-	.47	2.68E-11	7.73E-08		intracellular organelle (GO:0043229)	5519	62	89.51	-	.69	1.88E-04	3.14E-02
									protein binding (GO:0005515)	2345	16	38.03	-	.42	2.87E-05	4.14E-02		organelle (GO:0043226)	5618	63	91.12	-	.69	1.16E-04	2.21E-02
																		cellular anatomical entity (GO:0110165)	9184	100	148.95	-	.67	4.38E-11	5.85E-08
																		intracellular anatomical structure (GO:0005622)	6583	71	106.77	-	.66	1.96E-06	8.70E-04
																		cytoplasm (GO:0005737)	4476	39	72.60	-	.54	7.46E-07	4.98E-04
																		intracellular organelle lumen (GO:0070013)	1019	3	16.53	-	.18	7.69E-05	2.57E-02
																		organelle lumen (GO:0043233)	1020	3	16.54	-	.18	7.69E-05	2.05E-02
																		membrane-enclosed lumen (GO:0031974)	1020	3	16.54	-	.18	7.69E-05	1.71E-02

## Sheet: 19
Analysis Type:	PANTHER Overrepresentation Test (Released 20210224)								Analysis Type:	PANTHER Overrepresentation Test (Released 20210224)								Analysis Type:	PANTHER Overrepresentation Test (Released 20210224)
Annotation Version and Release Date:	GO Ontology database DOI: 10.5281/zenodo.5725227 Released 2021-11-16								Annotation Version and Release Date:	GO Ontology database DOI: 10.5281/zenodo.5725227 Released 2021-11-16								Annotation Version and Release Date:	GO Ontology database DOI: 10.5281/zenodo.5725227 Released 2021-11-16
Analyzed List:	upload_1 (Drosophila melanogaster)								Analyzed List:	upload_1 (Drosophila melanogaster)								Analyzed List:	upload_1 (Drosophila melanogaster)
Reference List:	Drosophila melanogaster (all genes in database)								Reference List:	Drosophila melanogaster (all genes in database)								Reference List:	Drosophila melanogaster (all genes in database)
Test Type:	FISHER								Test Type:	FISHER								Test Type:	FISHER
Correction:	FDR								Correction:	FDR								Correction:	FDR
GO biological process complete	Drosophila melanogaster - REFLIST (13811)	upload_1 (84)	upload_1 (expected)	upload_1 (over/under)	upload_1 (fold Enrichment)	upload_1 (raw P-value)	upload_1 (FDR)		GO molecular function complete	Drosophila melanogaster - REFLIST (13811)	upload_1 (84)	upload_1 (expected)	upload_1 (over/under)	upload_1 (fold Enrichment)	upload_1 (raw P-value)	upload_1 (FDR)		GO cellular component complete	Drosophila melanogaster - REFLIST (13811)	upload_1 (84)	upload_1 (expected)	upload_1 (over/under)	upload_1 (fold Enrichment)	upload_1 (raw P-value)	upload_1 (FDR)
regulation of epithelial cell migration (GO:0010632)	52	5	.32	+	15.81	2.34E-05	3.73E-03		enzyme activator activity (GO:0008047)	146	7	.89	+	7.88	3.81E-05	5.49E-02		MLL3/4 complex (GO:0044666)	13	3	.08	+	37.94	1.13E-04	1.37E-02
regulation of cell migration (GO:0030334)	88	6	.54	+	11.21	2.17E-05	3.60E-03		organic cyclic compound binding (GO:0097159)	2726	33	16.58	+	1.99	4.44E-05	4.26E-02		precatalytic spliceosome (GO:0071011)	143	7	.87	+	8.05	3.36E-05	5.60E-03
regulation of cell motility (GO:2000145)	92	6	.56	+	10.72	2.75E-05	4.13E-03		binding (GO:0005488)	5412	55	32.92	+	1.67	1.53E-06	4.40E-03		catalytic step 2 spliceosome (GO:0071013)	126	6	.77	+	7.83	1.45E-04	1.62E-02
regulation of locomotion (GO:0040012)	123	6	.75	+	8.02	1.28E-04	1.54E-02											spliceosomal complex (GO:0005681)	190	7	1.16	+	6.06	1.86E-04	1.91E-02
regulation of cellular component movement (GO:0051270)	123	6	.75	+	8.02	1.28E-04	1.51E-02											nuclear protein-containing complex (GO:0140513)	839	18	5.10	+	3.53	2.78E-06	1.24E-03
positive regulation of growth (GO:0045927)	125	6	.76	+	7.89	1.39E-04	1.62E-02											catalytic complex (GO:1902494)	999	17	6.08	+	2.80	1.02E-04	1.51E-02
histone modification (GO:0016570)	186	8	1.13	+	7.07	2.20E-05	3.58E-03											nucleus (GO:0005634)	2801	39	17.04	+	2.29	7.88E-08	5.26E-05
epithelial cell migration (GO:0010631)	140	6	.85	+	7.05	2.52E-04	2.77E-02											protein-containing complex (GO:0032991)	2744	31	16.69	+	1.86	2.96E-04	2.82E-02
epithelium migration (GO:0090132)	141	6	.86	+	7.00	2.61E-04	2.75E-02											intracellular membrane-bounded organelle (GO:0043231)	4880	49	29.68	+	1.65	2.74E-05	6.09E-03
tissue migration (GO:0090130)	149	6	.91	+	6.62	3.47E-04	3.56E-02											intracellular anatomical structure (GO:0005622)	6583	66	40.04	+	1.65	8.85E-09	1.18E-05
cellular response to oxygen-containing compound (GO:1901701)	153	6	.93	+	6.45	3.98E-04	3.88E-02											membrane-bounded organelle (GO:0043227)	5079	50	30.89	+	1.62	3.28E-05	6.25E-03
ameboidal-type cell migration (GO:0001667)	156	6	.95	+	6.32	4.40E-04	4.13E-02											organelle (GO:0043226)	5618	55	34.17	+	1.61	5.84E-06	1.95E-03
mRNA processing (GO:0006397)	268	10	1.63	+	6.13	6.55E-06	1.46E-03											intracellular organelle (GO:0043229)	5519	54	33.57	+	1.61	9.25E-06	2.47E-03
chromatin organization (GO:0006325)	260	9	1.58	+	5.69	3.46E-05	5.00E-03											cellular anatomical entity (GO:0110165)	9184	72	55.86	+	1.29	1.03E-04	1.38E-02
regulation of cellular component biogenesis (GO:0044087)	302	10	1.84	+	5.44	1.79E-05	3.04E-03
mRNA splicing, via spliceosome (GO:0000398)	214	7	1.30	+	5.38	3.76E-04	3.81E-02
RNA splicing, via transesterification reactions with bulged adenosine as nucleophile (GO:0000377)	214	7	1.30	+	5.38	3.76E-04	3.76E-02
RNA splicing, via transesterification reactions (GO:0000375)	216	7	1.31	+	5.33	3.97E-04	3.92E-02
RNA splicing (GO:0008380)	228	7	1.39	+	5.05	5.43E-04	4.92E-02
positive regulation of macromolecule biosynthetic process (GO:0010557)	479	14	2.91	+	4.81	1.35E-06	4.80E-04
mRNA metabolic process (GO:0016071)	343	10	2.09	+	4.79	5.12E-05	6.89E-03
positive regulation of RNA biosynthetic process (GO:1902680)	419	12	2.55	+	4.71	1.02E-05	2.09E-03
positive regulation of transcription, DNA-templated (GO:0045893)	419	12	2.55	+	4.71	1.02E-05	2.04E-03
positive regulation of nucleic acid-templated transcription (GO:1903508)	419	12	2.55	+	4.71	1.02E-05	1.99E-03
positive regulation of cellular biosynthetic process (GO:0031328)	524	15	3.19	+	4.71	6.97E-07	3.02E-04
positive regulation of biosynthetic process (GO:0009891)	525	15	3.19	+	4.70	7.13E-07	2.93E-04
chromosome organization (GO:0051276)	466	13	2.83	+	4.59	5.52E-06	1.31E-03
positive regulation of RNA metabolic process (GO:0051254)	467	13	2.84	+	4.58	5.65E-06	1.30E-03
ovarian follicle cell development (GO:0030707)	295	8	1.79	+	4.46	4.83E-04	4.43E-02
positive regulation of nucleobase-containing compound metabolic process (GO:0045935)	485	13	2.95	+	4.41	8.41E-06	1.82E-03
peptidyl-amino acid modification (GO:0018193)	377	10	2.29	+	4.36	1.10E-04	1.36E-02
regulation of intracellular signal transduction (GO:1902531)	349	9	2.12	+	4.24	3.04E-04	3.16E-02
oogenesis (GO:0048477)	577	14	3.51	+	3.99	1.10E-05	2.10E-03
regulation of molecular function (GO:0065009)	415	10	2.52	+	3.96	2.36E-04	2.63E-02
regulation of cellular component organization (GO:0051128)	671	16	4.08	+	3.92	2.94E-06	7.40E-04
positive regulation of nitrogen compound metabolic process (GO:0051173)	735	17	4.47	+	3.80	2.05E-06	6.16E-04
regulation of localization (GO:0032879)	533	12	3.24	+	3.70	1.01E-04	1.27E-02
female gamete generation (GO:0007292)	629	14	3.83	+	3.66	2.82E-05	4.16E-03
positive regulation of macromolecule metabolic process (GO:0010604)	813	18	4.94	+	3.64	1.79E-06	5.83E-04
positive regulation of cellular metabolic process (GO:0031325)	822	18	5.00	+	3.60	2.09E-06	6.04E-04
germ cell development (GO:0007281)	710	15	4.32	+	3.47	2.56E-05	3.92E-03
positive regulation of metabolic process (GO:0009893)	903	19	5.49	+	3.46	1.84E-06	5.74E-04
cellular process involved in reproduction in multicellular organism (GO:0022412)	849	17	5.16	+	3.29	1.35E-05	2.50E-03
gamete generation (GO:0007276)	914	18	5.56	+	3.24	8.94E-06	1.89E-03
regulation of gene expression (GO:0010468)	1611	31	9.80	+	3.16	2.34E-09	3.05E-06
regulation of nucleobase-containing compound metabolic process (GO:0019219)	1309	25	7.96	+	3.14	1.68E-07	1.09E-04
developmental process involved in reproduction (GO:0003006)	891	17	5.42	+	3.14	2.48E-05	3.88E-03
regulation of RNA biosynthetic process (GO:2001141)	1105	21	6.72	+	3.12	2.33E-06	6.50E-04
regulation of transcription, DNA-templated (GO:0006355)	1105	21	6.72	+	3.12	2.33E-06	6.28E-04
regulation of nucleic acid-templated transcription (GO:1903506)	1105	21	6.72	+	3.12	2.33E-06	6.07E-04
regulation of RNA metabolic process (GO:0051252)	1265	24	7.69	+	3.12	3.64E-07	2.18E-04
cell development (GO:0048468)	1288	24	7.83	+	3.06	5.03E-07	2.80E-04
regulation of cellular macromolecule biosynthetic process (GO:2000112)	1293	24	7.86	+	3.05	5.39E-07	2.81E-04
regulation of macromolecule biosynthetic process (GO:0010556)	1298	24	7.89	+	3.04	5.78E-07	2.82E-04
multicellular organismal reproductive process (GO:0048609)	1040	19	6.33	+	3.00	1.37E-05	2.49E-03
cell differentiation (GO:0030154)	1592	29	9.68	+	3.00	3.25E-08	2.53E-05
multi-organism reproductive process (GO:0044703)	1048	19	6.37	+	2.98	1.53E-05	2.71E-03
sexual reproduction (GO:0019953)	1048	19	6.37	+	2.98	1.53E-05	2.65E-03
cellular developmental process (GO:0048869)	1604	29	9.76	+	2.97	3.83E-08	2.72E-05
regulation of signal transduction (GO:0009966)	777	14	4.73	+	2.96	2.57E-04	2.75E-02
regulation of cellular biosynthetic process (GO:0031326)	1353	24	8.23	+	2.92	1.21E-06	4.72E-04
regulation of biosynthetic process (GO:0009889)	1362	24	8.28	+	2.90	1.36E-06	4.61E-04
regulation of macromolecule metabolic process (GO:0060255)	1988	35	12.09	+	2.89	1.36E-09	2.12E-06
regulation of nitrogen compound metabolic process (GO:0051171)	1768	31	10.75	+	2.88	2.12E-08	2.07E-05
regulation of primary metabolic process (GO:0080090)	1796	31	10.92	+	2.84	3.05E-08	2.65E-05
regulation of metabolic process (GO:0019222)	2149	37	13.07	+	2.83	6.35E-10	1.24E-06
regulation of transcription by RNA polymerase II (GO:0006357)	874	15	5.32	+	2.82	2.53E-04	2.75E-02
regulation of cellular metabolic process (GO:0031323)	1929	33	11.73	+	2.81	1.07E-08	1.19E-05
positive regulation of cellular process (GO:0048522)	1568	26	9.54	+	2.73	1.33E-06	4.93E-04
negative regulation of biological process (GO:0048519)	1452	24	8.83	+	2.72	4.14E-06	1.01E-03
positive regulation of biological process (GO:0048518)	1717	28	10.44	+	2.68	6.12E-07	2.81E-04
negative regulation of cellular process (GO:0048523)	1235	20	7.51	+	2.66	4.36E-05	6.07E-03
reproductive process (GO:0022414)	1182	19	7.19	+	2.64	7.81E-05	9.99E-03
protein modification process (GO:0036211)	1130	17	6.87	+	2.47	4.32E-04	4.16E-02
cellular protein modification process (GO:0006464)	1130	17	6.87	+	2.47	4.32E-04	4.11E-02
multicellular organism reproduction (GO:0032504)	1274	19	7.75	+	2.45	2.07E-04	2.37E-02
regulation of cellular process (GO:0050794)	3660	53	22.26	+	2.38	2.75E-12	2.15E-08
system development (GO:0048731)	1643	23	9.99	+	2.30	1.18E-04	1.44E-02
anatomical structure morphogenesis (GO:0009653)	1456	20	8.86	+	2.26	4.78E-04	4.44E-02
regulation of biological process (GO:0050789)	3962	53	24.10	+	2.20	8.38E-11	3.27E-07
biological regulation (GO:0065007)	4399	55	26.76	+	2.06	3.88E-10	1.01E-06
cellular component organization (GO:0016043)	2597	32	15.80	+	2.03	3.51E-05	4.97E-03
anatomical structure development (GO:0048856)	2634	32	16.02	+	2.00	6.50E-05	8.46E-03
cellular component organization or biogenesis (GO:0071840)	2756	33	16.76	+	1.97	4.99E-05	6.84E-03
developmental process (GO:0032502)	2764	33	16.81	+	1.96	5.18E-05	6.85E-03
multicellular organism development (GO:0007275)	2280	27	13.87	+	1.95	5.44E-04	4.88E-02
macromolecule metabolic process (GO:0043170)	3195	35	19.43	+	1.80	2.19E-04	2.48E-02

## Sheet: 20
Analysis Type:	PANTHER Overrepresentation Test (Released 20210224)								Analysis Type:	PANTHER Overrepresentation Test (Released 20210224)								Analysis Type:	PANTHER Overrepresentation Test (Released 20210224)
Annotation Version and Release Date:	GO Ontology database DOI: 10.5281/zenodo.5725227 Released 2021-11-16								Annotation Version and Release Date:	GO Ontology database DOI: 10.5281/zenodo.5725227 Released 2021-11-16								Annotation Version and Release Date:	GO Ontology database DOI: 10.5281/zenodo.5725227 Released 2021-11-16
Analyzed List:	upload_1 (Drosophila melanogaster)								Analyzed List:	upload_1 (Drosophila melanogaster)								Analyzed List:	upload_1 (Drosophila melanogaster)
Reference List:	Drosophila melanogaster (all genes in database)								Reference List:	Drosophila melanogaster (all genes in database)								Reference List:	Drosophila melanogaster (all genes in database)
Test Type:	FISHER								Test Type:	FISHER								Test Type:	FISHER
Correction:	FDR								Correction:	FDR								Correction:	FDR
GO biological process complete	Drosophila melanogaster - REFLIST (13811)	upload_1 (70)	upload_1 (expected)	upload_1 (over/under)	upload_1 (fold Enrichment)	upload_1 (raw P-value)	upload_1 (FDR)		GO molecular function complete	Drosophila melanogaster - REFLIST (13811)	upload_1 (70)	upload_1 (expected)	upload_1 (over/under)	upload_1 (fold Enrichment)	upload_1 (raw P-value)	upload_1 (FDR)		GO cellular component complete	Drosophila melanogaster - REFLIST (13811)	upload_1 (70)	upload_1 (expected)	upload_1 (over/under)	upload_1 (fold Enrichment)	upload_1 (raw P-value)	upload_1 (FDR)
